# Supplementary material for: Evolutionary lineage-specific genomic imprinting at the ZNF791 locus
Source: PLoS Genet. 2025 Jan 15;21(1):e1011532. doi: 10.1371/journal.pgen.1011532 (PMC11734915; doi:10.1371/journal.pgen.1011532)
Supplement: S1 Table — (XLSX) [file pgen.1011532.s024.xlsx]

## Sheet: Sheet1
	S1 Table. Summary of data metrics
	WGBS (151 PE reads)
		Cleaned reads	Unique best hits (Mapping efficiency)	Sequencing depth (×) of cleaned reads	Genome coverage (%) of deduplicated BAM files
	PA1	419853648 pairs	340408256 pairs (81.1% )	43.8	96.5752
	PA2	424577754 pairs	338128957 pairs (79.6%)	44.3551	96.6391
	CN1	431042963 pairs	350343357 pairs (81.3%)	45.0531	96.6969
	CN2	433239741 pairs	347288725 pairs (80.2%)	45.2211	96.7687
				44.6× (mean)	96.67% (mean)
	RNA-seq (101 PE reads)
		Cleaned reads	Uniquely mapped reads (%)
	PA1	39843920 pairs	38448600 pairs (96.50%)
	PA2	39406470 pairs	37939267 pairs (96.28%)
	PA3	39908419 pairs	38518426 pairs (96.52%)
	CN1	38186694 pairs	36861657 pairs (96.53%)
	CN2	36169429 pairs	34892192 pairs (96.47%)
	CN3	38378753 pairs	37015098 pairs (96.45%)
	CN4	43400910 pairs	41665941 pairs (96.00%)
	CN5	39318113 pairs	37906116 pairs (96.41%)
	CN6	27116700 pairs	26060840 pairs (96.11%)
