# Supplementary material for: Evolutionary lineage-specific genomic imprinting at the ZNF791 locus
Source: PLoS Genet. 2025 Jan 15;21(1):e1011532. doi: 10.1371/journal.pgen.1011532 (PMC11734915; doi:10.1371/journal.pgen.1011532)
Supplement: S2 Table — (XLSX) [file pgen.1011532.s025.xlsx]

## Sheet: 2900_transcripts_sort_by_ratio
S2 Table. Identification of candidate DMR-associated transcripts
chrom	start	end	PA1 mean methylation level	PA1 mean CpG coverage	PA2 mean methylation level	PA2 mean CpG coverage	CN1 mean methylation level	CN1 mean CpG coverage	CN2 mean methylation level	CN2 mean CpG coverage	gene	strand	RNA	transcript_id	description	methylation ratio (PA mean/ CN mean)
chr2	66418162	66422162	86.6502	11.48	87.6212	11.68	54.4386	11.15	58.312	11.69	LOC100521431	-	mRNA	XM_013990640.2	zinc_finger_protein_791-like%2C_transcript_variant_X1	1.54564
chr2	66418166	66422166	86.6502	11.48	87.6212	11.68	54.4386	11.15	58.312	11.69	LOC100521431	-	mRNA	XM_021083735.1	zinc_finger_protein_791-like%2C_transcript_variant_X5	1.54564
chr18	52401462	52405462	5.24451	6.96	2.00803	8.9	1.06809	6.9	3.69367	8.1	GLI3	+	mRNA	XM_021078943.1	GLI_family_zinc_finger_3%2C_transcript_variant_X1	1.52308
chr18	52401462	52405462	5.24451	6.96	2.00803	8.9	1.06809	6.9	3.69367	8.1	GLI3	+	mRNA	XM_021078945.1	GLI_family_zinc_finger_3%2C_transcript_variant_X3	1.52308
chr15	115673951	115677951	5.8133	9.42	3.56805	11.54	3.00619	10.63	3.18588	9.49	IKZF2	-	mRNA	XM_021076003.1	IKAROS_family_zinc_finger_2%2C_transcript_variant_X35	1.51506
chr15	115673952	115677952	5.8133	9.42	3.56805	11.54	3.00619	10.63	3.18588	9.49	IKZF2	-	mRNA	XM_021075983.1	IKAROS_family_zinc_finger_2%2C_transcript_variant_X15	1.51506
chr15	115673954	115677954	5.8133	9.42	3.56805	11.54	3.00619	10.63	3.18588	9.49	IKZF2	-	mRNA	XM_021075969.1	IKAROS_family_zinc_finger_2%2C_transcript_variant_X1	1.51506
chr15	115673954	115677954	5.8133	9.42	3.56805	11.54	3.00619	10.63	3.18588	9.49	IKZF2	-	mRNA	XM_021075974.1	IKAROS_family_zinc_finger_2%2C_transcript_variant_X6	1.51506
chr15	115673954	115677954	5.8133	9.42	3.56805	11.54	3.00619	10.63	3.18588	9.49	IKZF2	-	mRNA	XM_021075979.1	IKAROS_family_zinc_finger_2%2C_transcript_variant_X11	1.51506
chr15	115673954	115677954	5.8133	9.42	3.56805	11.54	3.00619	10.63	3.18588	9.49	IKZF2	-	mRNA	XM_021075986.1	IKAROS_family_zinc_finger_2%2C_transcript_variant_X18	1.51506
chr18	52402044	52406044	5.72319	7.09	2.17763	9.21	1.39842	7.11	3.84353	8.39	GLI3	+	mRNA	XM_021078944.1	GLI_family_zinc_finger_3%2C_transcript_variant_X2	1.50723
chr1	21301991	21305991	94.3925	10.55	95.4939	11.05	69.8901	10.74	56.8518	11.42	PLAGL1	+	mRNA	XM_005654371.3	PLAG1_like_zinc_finger_1%2C_transcript_variant_X14	1.49821
chr1	21301991	21305991	94.3925	10.55	95.4939	11.05	69.8901	10.74	56.8518	11.42	PLAGL1	+	mRNA	XM_013984759.2	PLAG1_like_zinc_finger_1%2C_transcript_variant_X8	1.49821
chr1	21301991	21305991	94.3925	10.55	95.4939	11.05	69.8901	10.74	56.8518	11.42	PLAGL1	+	mRNA	XM_013984767.2	PLAG1_like_zinc_finger_1%2C_transcript_variant_X20	1.49821
chr1	21301991	21305991	94.3925	10.55	95.4939	11.05	69.8901	10.74	56.8518	11.42	PLAGL1	+	mRNA	XM_021084059.1	PLAG1_like_zinc_finger_1%2C_transcript_variant_X5	1.49821
chr1	21301991	21305991	94.3925	10.55	95.4939	11.05	69.8901	10.74	56.8518	11.42	PLAGL1	+	mRNA	XM_021084067.1	PLAG1_like_zinc_finger_1%2C_transcript_variant_X7	1.49821
chr1	21301991	21305991	94.3925	10.55	95.4939	11.05	69.8901	10.74	56.8518	11.42	PLAGL1	+	mRNA	XM_021084121.1	PLAG1_like_zinc_finger_1%2C_transcript_variant_X16	1.49821
chr1	21301991	21305991	94.3925	10.55	95.4939	11.05	69.8901	10.74	56.8518	11.42	PLAGL1	+	mRNA	XM_021084192.1	PLAG1_like_zinc_finger_1%2C_transcript_variant_X27	1.49821
chr1	21301996	21305996	94.3925	10.55	95.4939	11.05	69.8901	10.74	56.8518	11.42	PLAGL1	+	mRNA	XM_013984764.2	PLAG1_like_zinc_finger_1%2C_transcript_variant_X19	1.49821
chr1	21301996	21305996	94.3925	10.55	95.4939	11.05	69.8901	10.74	56.8518	11.42	PLAGL1	+	mRNA	XM_021084171.1	PLAG1_like_zinc_finger_1%2C_transcript_variant_X23	1.49821
chr1	21301997	21305997	94.3925	10.55	95.4939	11.05	69.8901	10.74	56.8518	11.42	PLAGL1	+	mRNA	XM_021084199.1	PLAG1_like_zinc_finger_1%2C_transcript_variant_X28	1.49821
chr1	21301998	21305998	94.3925	10.55	95.4939	11.05	69.8901	10.74	56.8518	11.42	PLAGL1	+	mRNA	XM_021084176.1	PLAG1_like_zinc_finger_1%2C_transcript_variant_X24	1.49821
chr1	21302001	21306001	94.3925	10.55	95.4939	11.05	69.8901	10.74	56.8518	11.42	PLAGL1	+	mRNA	XM_021084099.1	PLAG1_like_zinc_finger_1%2C_transcript_variant_X12	1.49821
chr1	21302001	21306001	94.3925	10.55	95.4939	11.05	69.8901	10.74	56.8518	11.42	PLAGL1	+	mRNA	XM_021084114.1	PLAG1_like_zinc_finger_1%2C_transcript_variant_X15	1.49821
chr1	21301722	21305722	94.3963	10.5	95.6072	11.05	70.2249	10.73	56.8973	11.42	PLAGL1	+	mRNA	XM_021084184.1	PLAG1_like_zinc_finger_1%2C_transcript_variant_X26	1.49465
chr1	21301723	21305723	94.3963	10.5	95.6072	11.05	70.2249	10.73	56.8973	11.42	PLAGL1	+	mRNA	XM_013984762.2	PLAG1_like_zinc_finger_1%2C_transcript_variant_X18	1.49465
chr1	21301723	21305723	94.3963	10.5	95.6072	11.05	70.2249	10.73	56.8973	11.42	PLAGL1	+	mRNA	XM_021084064.1	PLAG1_like_zinc_finger_1%2C_transcript_variant_X6	1.49465
chr1	21301723	21305723	94.3963	10.5	95.6072	11.05	70.2249	10.73	56.8973	11.42	PLAGL1	+	mRNA	XM_021084080.1	PLAG1_like_zinc_finger_1%2C_transcript_variant_X9	1.49465
chr1	21301723	21305723	94.3963	10.5	95.6072	11.05	70.2249	10.73	56.8973	11.42	PLAGL1	+	mRNA	XM_021084087.1	PLAG1_like_zinc_finger_1%2C_transcript_variant_X10	1.49465
chr1	21301723	21305723	94.3963	10.5	95.6072	11.05	70.2249	10.73	56.8973	11.42	PLAGL1	+	mRNA	XM_021084092.1	PLAG1_like_zinc_finger_1%2C_transcript_variant_X11	1.49465
chr1	21301987	21305987	94.3624	10.53	95.4969	11.06	70.1075	10.75	57.1893	11.41	PLAGL1	+	mRNA	XM_005654368.3	PLAG1_like_zinc_finger_1%2C_transcript_variant_X1	1.49147
chr14	48091385	48095385	10.8017	8.88	8.82553	9.26	5.09708	6.6	8.16407	9.35	PATZ1	-	mRNA	XM_021073093.1	POZ/BTB_and_AT_hook_containing_zinc_finger_1	1.48006
chr4	59570860	59574860	6.15178	7.62	5.40394	9.15	3.59543	8.27	4.29559	9.51	ZFHX4	-	mRNA	XM_021089178.1	zinc_finger_homeobox_4%2C_transcript_variant_X2	1.46441
chr1	21301118	21305118	95.1241	9.91	96.1002	11.13	71.7962	10.36	59.442	11.44	PLAGL1	+	mRNA	XM_021084045.1	PLAG1_like_zinc_finger_1%2C_transcript_variant_X3	1.45708
chr3	4360874	4364874	82.3978	11.93	86.2121	10.62	60.0725	9.62	57.5864	12.23	LOC100520903	+	mRNA	XM_021086053.1	zinc_finger_protein_300-like%2C_transcript_variant_X1	1.43304
chr3	4360874	4364874	82.3978	11.93	86.2121	10.62	60.0725	9.62	57.5864	12.23	LOC100520903	+	mRNA	XM_021086054.1	zinc_finger_protein_300-like%2C_transcript_variant_X2	1.43304
chr3	4360874	4364874	82.3978	11.93	86.2121	10.62	60.0725	9.62	57.5864	12.23	LOC100520903	+	mRNA	XM_021086058.1	zinc_finger_protein_300-like%2C_transcript_variant_X5	1.43304
chr3	4360874	4364874	82.3978	11.93	86.2121	10.62	60.0725	9.62	57.5864	12.23	LOC100520903	+	mRNA	XM_021086060.1	zinc_finger_protein_300-like%2C_transcript_variant_X7	1.43304
chr3	4360874	4364874	82.3978	11.93	86.2121	10.62	60.0725	9.62	57.5864	12.23	LOC100520903	+	mRNA	XM_021086061.1	zinc_finger_protein_300-like%2C_transcript_variant_X8	1.43304
chr3	4360874	4364874	82.3978	11.93	86.2121	10.62	60.0725	9.62	57.5864	12.23	LOC100520903	+	mRNA	XM_021086062.1	zinc_finger_protein_300-like%2C_transcript_variant_X9	1.43304
chr3	4360874	4364874	82.3978	11.93	86.2121	10.62	60.0725	9.62	57.5864	12.23	LOC100520903	+	mRNA	XM_021086063.1	zinc_finger_protein_300-like%2C_transcript_variant_X10	1.43304
chr3	4360874	4364874	82.3978	11.93	86.2121	10.62	60.0725	9.62	57.5864	12.23	LOC100520903	+	mRNA	XM_021086064.1	zinc_finger_protein_300-like%2C_transcript_variant_X11	1.43304
chr3	4360874	4364874	82.3978	11.93	86.2121	10.62	60.0725	9.62	57.5864	12.23	LOC100520903	+	mRNA	XM_021086065.1	zinc_finger_protein_300-like%2C_transcript_variant_X12	1.43304
chr3	4360874	4364874	82.3978	11.93	86.2121	10.62	60.0725	9.62	57.5864	12.23	LOC100520903	+	mRNA	XM_021086066.1	zinc_finger_protein_300-like%2C_transcript_variant_X13	1.43304
chr3	4361103	4365103	82.4443	11.98	86.2098	10.66	60.159	9.66	57.7107	12.23	LOC100520903	+	mRNA	XM_021086055.1	zinc_finger_protein_300-like%2C_transcript_variant_X3	1.43085
chr3	4361105	4365105	82.4443	11.98	86.2098	10.66	60.159	9.66	57.7107	12.23	LOC100520903	+	mRNA	XM_021086059.1	zinc_finger_protein_300-like%2C_transcript_variant_X6	1.43085
chr6	46784267	46788267	35.0971	9.3	36.4814	9.1	24.0473	7.49	26.8115	9.43	LOC100739425	-	mRNA	XM_013998457.2	zinc_finger_protein_30_homolog%2C_transcript_variant_X5	1.4074
chr6	46784267	46788267	35.0971	9.3	36.4814	9.1	24.0473	7.49	26.8115	9.43	LOC100739425	-	mRNA	XM_013998458.2	zinc_finger_protein_30_homolog%2C_transcript_variant_X7	1.4074
chr6	46784267	46788267	35.0971	9.3	36.4814	9.1	24.0473	7.49	26.8115	9.43	LOC100739425	-	mRNA	XM_013998459.2	zinc_finger_protein_30_homolog%2C_transcript_variant_X8	1.4074
chr6	46784277	46788277	35.0971	9.3	36.4814	9.1	24.0473	7.49	26.8115	9.43	LOC100739425	-	mRNA	XM_021097237.1	zinc_finger_protein_30_homolog%2C_transcript_variant_X2	1.4074
chr6	46784277	46788277	35.0971	9.3	36.4814	9.1	24.0473	7.49	26.8115	9.43	LOC100739425	-	mRNA	XM_021097238.1	zinc_finger_protein_30_homolog%2C_transcript_variant_X3	1.4074
chr6	46784285	46788285	35.0971	9.3	36.4814	9.1	24.0473	7.49	26.8115	9.43	LOC100739425	-	mRNA	XM_021097239.1	zinc_finger_protein_30_homolog%2C_transcript_variant_X6	1.4074
chr6	46784290	46788290	35.0971	9.3	36.4814	9.1	24.0473	7.49	26.8115	9.43	LOC100739425	-	mRNA	XM_013998456.2	zinc_finger_protein_30_homolog%2C_transcript_variant_X4	1.4074
chr6	110120920	110124920	1.69598	8.39	1.70896	9.83	1.06069	7.75	1.4081	8.32	ZNF521	-	mRNA	XM_021097750.1	zinc_finger_protein_521	1.37919
chr1	98013158	98017158	3.71711	9.27	2.64199	10.69	2.32246	7.95	2.30955	9.42	ZBTB7C	-	mRNA	XM_021092801.1	zinc_finger_and_BTB_domain_containing_7C%2C_transcript_variant_X2	1.37286
chr6	63023941	63027941	50.459	10.74	73.7917	10.17	55.3043	10	38.7218	12.27	LOC100738280	-	mRNA	XM_013998921.2	zinc_finger_protein_132-like%2C_transcript_variant_X3	1.32145
chr6	63023941	63027941	50.459	10.74	73.7917	10.17	55.3043	10	38.7218	12.27	LOC100738280	-	mRNA	XM_021097422.1	zinc_finger_protein_132-like%2C_transcript_variant_X1	1.32145
chr6	63024579	63028579	51.5825	10.85	74.4354	10.14	57.566	9.93	41.0534	12.23	LOC100738280	-	mRNA	XM_013998920.2	zinc_finger_protein_132-like%2C_transcript_variant_X2	1.27782
chr15	7498713	7502713	1.45886	8.2	0.38336	9.05	0.34373	7.73	1.10126	7.6	ZEB2	+	mRNA	XM_021076507.1	zinc_finger_E-box_binding_homeobox_2%2C_transcript_variant_X4	1.2749
chr17	34883632	34887632	2.23983	9.69	2.99789	11.49	2.25729	10.52	1.85203	10.92	ZCCHC3	-	mRNA	XM_003134368.4	zinc_finger_CCHC-type_containing_3	1.2746
chr15	7499475	7503475	1.14405	7.39	0.38621	7.98	0.18021	7.18	1.02214	7.68	ZEB2	+	mRNA	XM_021076505.1	zinc_finger_E-box_binding_homeobox_2%2C_transcript_variant_X2	1.27272
chr6	46783132	46787132	42.1369	9.53	43.3533	9.37	32.5085	8.37	34.8916	9.91	LOC100739425	-	mRNA	XM_013998461.2	zinc_finger_protein_30_homolog%2C_transcript_variant_X9	1.2684
chr6	45810304	45814304	15.4451	13.33	14.2073	12.25	12.2078	11.33	11.2955	11.89	ZNF529	+	mRNA	XM_013998445.2	zinc_finger_protein_529%2C_transcript_variant_X1	1.26163
chr6	45810421	45814421	15.4451	13.33	14.2073	12.25	12.2078	11.33	11.2955	11.89	ZNF529	+	mRNA	XM_013998444.2	zinc_finger_protein_529%2C_transcript_variant_X2	1.26163
chr3	6405622	6409622	20.3169	10.38	19.3262	10.85	16.3054	9.81	15.3705	12.51	LOC100522670	+	lncRNA	XR_002342252.1	zinc_finger_protein_789-like%2C_transcript_variant_X4	1.25152
chr3	6405622	6409622	20.3169	10.38	19.3262	10.85	16.3054	9.81	15.3705	12.51	LOC100522670	+	lncRNA	XR_002342251.1	zinc_finger_protein_789-like%2C_transcript_variant_X3	1.25152
chr3	6405622	6409622	20.3169	10.38	19.3262	10.85	16.3054	9.81	15.3705	12.51	LOC100522670	+	lncRNA	XR_002342254.1	zinc_finger_protein_789-like%2C_transcript_variant_X6	1.25152
chr3	6405622	6409622	20.3169	10.38	19.3262	10.85	16.3054	9.81	15.3705	12.51	LOC100522670	+	lncRNA	XR_002342257.1	zinc_finger_protein_789-like%2C_transcript_variant_X9	1.25152
chr3	6405622	6409622	20.3169	10.38	19.3262	10.85	16.3054	9.81	15.3705	12.51	LOC100522670	+	lncRNA	XR_002342253.1	zinc_finger_protein_789-like%2C_transcript_variant_X5	1.25152
chr10	69293338	69297338	12.7212	9.93	11.8857	10.16	10.769	8.68	8.95719	10.24	ZMYND11	-	mRNA	XM_005668261.2	zinc_finger_MYND-type_containing_11%2C_transcript_variant_X6	1.24742
chr10	69293338	69297338	12.7212	9.93	11.8857	10.16	10.769	8.68	8.95719	10.24	ZMYND11	-	mRNA	XM_005668263.3	zinc_finger_MYND-type_containing_11%2C_transcript_variant_X10	1.24742
chr10	69293341	69297341	12.7212	9.93	11.8857	10.16	10.769	8.68	8.95719	10.24	ZMYND11	-	mRNA	XM_003130850.5	zinc_finger_MYND-type_containing_11%2C_transcript_variant_X8	1.24742
chr10	69293416	69297416	11.5845	9.93	10.8273	10.07	9.90442	8.63	8.07367	10.23	ZMYND11	-	mRNA	XM_005668258.3	zinc_finger_MYND-type_containing_11%2C_transcript_variant_X3	1.24662
chr12	34260716	34264716	15.2291	10.59	12.7347	13.03	11.1023	9.77	11.393	12.04	VEZF1	-	mRNA	XM_021067270.1	vascular_endothelial_zinc_finger_1%2C_transcript_variant_X12	1.2431
chr15	89840423	89844423	7.31857	10.3	8.05754	11.2	7.45276	10.05	4.95905	10.39	ZNF804A	+	mRNA	XM_021075928.1	zinc_finger_protein_804A%2C_transcript_variant_X1	1.23883
chr6	81258103	81262103	16.0115	9.82	11.7885	13.02	11.1396	9.56	11.4896	11.25	ZNF436	-	mRNA	XM_021095521.1	zinc_finger_protein_436%2C_transcript_variant_X5	1.2285
chr6	60637041	60641041	9.10449	9.24	4.19322	10.7	4.10213	8.28	6.72574	9.56	ZNF667	+	mRNA	XM_021095074.1	zinc_finger_protein_667%2C_transcript_variant_X1	1.2281
chr10	69293226	69297226	12.8129	9.94	12.0281	10.24	11.0927	8.81	9.17673	10.27	ZMYND11	-	mRNA	XM_005668256.3	zinc_finger_MYND-type_containing_11%2C_transcript_variant_X1	1.22554
chr10	69293226	69297226	12.8129	9.94	12.0281	10.24	11.0927	8.81	9.17673	10.27	ZMYND11	-	mRNA	XM_005668260.3	zinc_finger_MYND-type_containing_11%2C_transcript_variant_X5	1.22554
chr10	69293226	69297226	12.8129	9.94	12.0281	10.24	11.0927	8.81	9.17673	10.27	ZMYND11	-	mRNA	XM_005668262.3	zinc_finger_MYND-type_containing_11%2C_transcript_variant_X9	1.22554
chr10	69293226	69297226	12.8129	9.94	12.0281	10.24	11.0927	8.81	9.17673	10.27	ZMYND11	-	mRNA	XM_005668265.3	zinc_finger_MYND-type_containing_11%2C_transcript_variant_X14	1.22554
chr15	115673471	115677471	7.30746	9.48	4.45227	11.32	4.41931	10.62	5.17896	9.71	IKZF2	-	mRNA	XM_021075985.1	IKAROS_family_zinc_finger_2%2C_transcript_variant_X17	1.22519
chr15	115673472	115677472	7.30746	9.48	4.45227	11.32	4.41931	10.62	5.17896	9.71	IKZF2	-	mRNA	XM_021075981.1	IKAROS_family_zinc_finger_2%2C_transcript_variant_X13	1.22519
chr15	115673473	115677473	7.30746	9.48	4.45227	11.32	4.41931	10.62	5.17896	9.71	IKZF2	-	mRNA	XM_021075977.1	IKAROS_family_zinc_finger_2%2C_transcript_variant_X9	1.22519
chr15	115673478	115677478	7.30746	9.48	4.45227	11.32	4.41931	10.62	5.17896	9.71	IKZF2	-	mRNA	XM_021075972.1	IKAROS_family_zinc_finger_2%2C_transcript_variant_X4	1.22519
chr15	115673478	115677478	7.30746	9.48	4.45227	11.32	4.41931	10.62	5.17896	9.71	IKZF2	-	mRNA	XM_021075989.1	IKAROS_family_zinc_finger_2%2C_transcript_variant_X21	1.22519
chr15	115673540	115677540	7.30746	9.48	4.45227	11.32	4.41931	10.62	5.17896	9.71	IKZF2	-	mRNA	XM_021075990.1	IKAROS_family_zinc_finger_2%2C_transcript_variant_X22	1.22519
chr15	115673546	115677546	7.30746	9.48	4.45227	11.32	4.41931	10.62	5.17896	9.71	IKZF2	-	mRNA	XM_021075975.1	IKAROS_family_zinc_finger_2%2C_transcript_variant_X7	1.22519
chr15	115673440	115677440	7.39712	9.42	4.5069	11.22	4.47353	10.62	5.24251	9.7	IKZF2	-	mRNA	XM_021076000.1	IKAROS_family_zinc_finger_2%2C_transcript_variant_X32	1.22519
chr6	60637618	60641618	10.1117	8.78	5.68581	10.29	5.53415	8.01	7.36659	9.37	ZNF667	+	lncRNA	XR_002344827.1	zinc_finger_protein_667%2C_transcript_variant_X23	1.22454
chr6	60637630	60641630	10.1117	8.78	5.68581	10.29	5.53415	8.01	7.36659	9.37	ZNF667	+	mRNA	XM_021095078.1	zinc_finger_protein_667%2C_transcript_variant_X5	1.22454
chr15	115673421	115677421	7.64001	9.31	4.67914	10.97	4.6445	10.64	5.44286	9.73	IKZF2	-	mRNA	XM_021075997.1	IKAROS_family_zinc_finger_2%2C_transcript_variant_X29	1.22125
chr15	115673380	115677380	7.94358	9.26	4.86506	10.7	4.82905	10.64	5.65913	9.75	IKZF2	-	mRNA	XM_021075996.1	IKAROS_family_zinc_finger_2%2C_transcript_variant_X28	1.22125
chr15	115673382	115677382	7.94358	9.26	4.86506	10.7	4.82905	10.64	5.65913	9.75	IKZF2	-	mRNA	XM_021075991.1	IKAROS_family_zinc_finger_2%2C_transcript_variant_X23	1.22125
chr15	115673382	115677382	7.94358	9.26	4.86506	10.7	4.82905	10.64	5.65913	9.75	IKZF2	-	mRNA	XM_021076001.1	IKAROS_family_zinc_finger_2%2C_transcript_variant_X33	1.22125
chr6	60636747	60640747	10.1244	9.47	4.78781	10.92	4.23805	8.44	8.06011	9.78	ZNF667	+	lncRNA	XR_002344829.1	zinc_finger_protein_667%2C_transcript_variant_X25	1.21256
chr6	60636751	60640751	10.1244	9.47	4.78781	10.92	4.23805	8.44	8.06011	9.78	ZNF667	+	lncRNA	XR_002344826.1	zinc_finger_protein_667%2C_transcript_variant_X22	1.21256
chr6	60636751	60640751	10.1244	9.47	4.78781	10.92	4.23805	8.44	8.06011	9.78	ZNF667	+	lncRNA	XR_002344828.1	zinc_finger_protein_667%2C_transcript_variant_X24	1.21256
chr6	60636754	60640754	10.1244	9.47	4.78781	10.92	4.23805	8.44	8.06011	9.78	ZNF667	+	mRNA	XM_013998824.2	zinc_finger_protein_667%2C_transcript_variant_X9	1.21256
chr6	60636754	60640754	10.1244	9.47	4.78781	10.92	4.23805	8.44	8.06011	9.78	ZNF667	+	mRNA	XM_013998828.2	zinc_finger_protein_667%2C_transcript_variant_X10	1.21256
chr6	60636754	60640754	10.1244	9.47	4.78781	10.92	4.23805	8.44	8.06011	9.78	ZNF667	+	mRNA	XM_021095077.1	zinc_finger_protein_667%2C_transcript_variant_X4	1.21256
chr6	60636754	60640754	10.1244	9.47	4.78781	10.92	4.23805	8.44	8.06011	9.78	ZNF667	+	mRNA	XM_021095080.1	zinc_finger_protein_667%2C_transcript_variant_X6	1.21256
chr6	60636754	60640754	10.1244	9.47	4.78781	10.92	4.23805	8.44	8.06011	9.78	ZNF667	+	mRNA	XM_021095081.1	zinc_finger_protein_667%2C_transcript_variant_X15	1.21256
chr6	60637533	60641533	10.311	8.97	5.67291	10.44	5.41514	8.13	7.80462	9.48	ZNF667	+	mRNA	XM_005664886.3	zinc_finger_protein_667%2C_transcript_variant_X7	1.20909
chr6	60637537	60641537	10.311	8.97	5.67291	10.44	5.41514	8.13	7.80462	9.48	ZNF667	+	lncRNA	XR_002344823.1	zinc_finger_protein_667%2C_transcript_variant_X19	1.20909
chr6	60637537	60641537	10.311	8.97	5.67291	10.44	5.41514	8.13	7.80462	9.48	ZNF667	+	lncRNA	XR_002344824.1	zinc_finger_protein_667%2C_transcript_variant_X20	1.20909
chr6	60637537	60641537	10.311	8.97	5.67291	10.44	5.41514	8.13	7.80462	9.48	ZNF667	+	lncRNA	XR_002344825.1	zinc_finger_protein_667%2C_transcript_variant_X21	1.20909
chr6	60637537	60641537	10.311	8.97	5.67291	10.44	5.41514	8.13	7.80462	9.48	ZNF667	+	mRNA	XM_005664887.3	zinc_finger_protein_667%2C_transcript_variant_X8	1.20909
chr6	60637537	60641537	10.311	8.97	5.67291	10.44	5.41514	8.13	7.80462	9.48	ZNF667	+	mRNA	XM_013998826.2	zinc_finger_protein_667%2C_transcript_variant_X11	1.20909
chr6	60637537	60641537	10.311	8.97	5.67291	10.44	5.41514	8.13	7.80462	9.48	ZNF667	+	mRNA	XM_013998827.2	zinc_finger_protein_667%2C_transcript_variant_X12	1.20909
chr6	60637537	60641537	10.311	8.97	5.67291	10.44	5.41514	8.13	7.80462	9.48	ZNF667	+	mRNA	XM_021095075.1	zinc_finger_protein_667%2C_transcript_variant_X2	1.20909
chr6	60637537	60641537	10.311	8.97	5.67291	10.44	5.41514	8.13	7.80462	9.48	ZNF667	+	mRNA	XM_021095076.1	zinc_finger_protein_667%2C_transcript_variant_X3	1.20909
chr6	60637537	60641537	10.311	8.97	5.67291	10.44	5.41514	8.13	7.80462	9.48	ZNF667	+	mRNA	XM_021095083.1	zinc_finger_protein_667%2C_transcript_variant_X16	1.20909
chr6	60637540	60641540	10.311	8.97	5.67291	10.44	5.41514	8.13	7.80462	9.48	ZNF667	+	mRNA	XM_003356079.4	zinc_finger_protein_667%2C_transcript_variant_X14	1.20909
chr6	60637555	60641555	10.311	8.97	5.67291	10.44	5.41514	8.13	7.80462	9.48	ZNF667	+	mRNA	XM_005664889.3	zinc_finger_protein_667%2C_transcript_variant_X13	1.20909
chr6	101756029	101760029	12.8384	9.37	10.125	10.58	10.3	6.72	8.77436	8.97	ZBTB14	+	mRNA	XM_021096129.1	zinc_finger_and_BTB_domain_containing_14%2C_transcript_variant_X2	1.20389
chr12	34261022	34265022	16.7038	10.73	14.3888	12.93	12.7788	9.75	13.1126	11.91	VEZF1	-	mRNA	XM_003483033.4	vascular_endothelial_zinc_finger_1%2C_transcript_variant_X4	1.20089
chr12	34261024	34265024	16.7038	10.73	14.3888	12.93	12.7788	9.75	13.1126	11.91	VEZF1	-	mRNA	XM_005668961.3	vascular_endothelial_zinc_finger_1%2C_transcript_variant_X3	1.20089
chr12	34261024	34265024	16.7038	10.73	14.3888	12.93	12.7788	9.75	13.1126	11.91	VEZF1	-	mRNA	XM_021067265.1	vascular_endothelial_zinc_finger_1%2C_transcript_variant_X8	1.20089
chr12	34261024	34265024	16.7038	10.73	14.3888	12.93	12.7788	9.75	13.1126	11.91	VEZF1	-	mRNA	XM_021067266.1	vascular_endothelial_zinc_finger_1%2C_transcript_variant_X9	1.20089
chr12	34261024	34265024	16.7038	10.73	14.3888	12.93	12.7788	9.75	13.1126	11.91	VEZF1	-	mRNA	XM_021067268.1	vascular_endothelial_zinc_finger_1%2C_transcript_variant_X10	1.20089
chr12	34261025	34265025	16.7038	10.73	14.3888	12.93	12.7788	9.75	13.1126	11.91	VEZF1	-	mRNA	XM_021067262.1	vascular_endothelial_zinc_finger_1%2C_transcript_variant_X5	1.20089
chr12	34261025	34265025	16.7038	10.73	14.3888	12.93	12.7788	9.75	13.1126	11.91	VEZF1	-	mRNA	XM_021067264.1	vascular_endothelial_zinc_finger_1%2C_transcript_variant_X7	1.20089
chr12	34261041	34265041	16.7038	10.73	14.3888	12.93	12.7788	9.75	13.1126	11.91	VEZF1	-	mRNA	XM_021067269.1	vascular_endothelial_zinc_finger_1%2C_transcript_variant_X11	1.20089
chr10	69293028	69297028	12.9683	10.02	12.4856	10.32	11.5828	8.89	9.63556	10.29	ZMYND11	-	mRNA	XM_021065084.1	zinc_finger_MYND-type_containing_11%2C_transcript_variant_X7	1.19961
chr1	21305235	21309235	80.2342	15.6	88.0487	13.94	78.0295	15.37	63.247	13.6	PLAGL1	+	mRNA	XM_021084128.1	PLAG1_like_zinc_finger_1%2C_transcript_variant_X17	1.19116
chr15	115675498	115679498	7.7357	9.64	7.21751	12.14	6.31122	10.99	6.2612	9.59	IKZF2	-	mRNA	XM_021075984.1	IKAROS_family_zinc_finger_2%2C_transcript_variant_X16	1.18937
chr15	115675498	115679498	7.7357	9.64	7.21751	12.14	6.31122	10.99	6.2612	9.59	IKZF2	-	mRNA	XM_021075998.1	IKAROS_family_zinc_finger_2%2C_transcript_variant_X30	1.18937
chr15	115675498	115679498	7.7357	9.64	7.21751	12.14	6.31122	10.99	6.2612	9.59	IKZF2	-	mRNA	XM_021076005.1	IKAROS_family_zinc_finger_2%2C_transcript_variant_X37	1.18937
chr15	115675499	115679499	7.7357	9.64	7.21751	12.14	6.31122	10.99	6.2612	9.59	IKZF2	-	mRNA	XM_021075971.1	IKAROS_family_zinc_finger_2%2C_transcript_variant_X3	1.18937
chr15	115675499	115679499	7.7357	9.64	7.21751	12.14	6.31122	10.99	6.2612	9.59	IKZF2	-	mRNA	XM_021075976.1	IKAROS_family_zinc_finger_2%2C_transcript_variant_X8	1.18937
chr15	115675499	115679499	7.7357	9.64	7.21751	12.14	6.31122	10.99	6.2612	9.59	IKZF2	-	mRNA	XM_021075980.1	IKAROS_family_zinc_finger_2%2C_transcript_variant_X12	1.18937
chr15	115675499	115679499	7.7357	9.64	7.21751	12.14	6.31122	10.99	6.2612	9.59	IKZF2	-	mRNA	XM_021075988.1	IKAROS_family_zinc_finger_2%2C_transcript_variant_X20	1.18937
chr15	115675499	115679499	7.7357	9.64	7.21751	12.14	6.31122	10.99	6.2612	9.59	IKZF2	-	mRNA	XM_021075992.1	IKAROS_family_zinc_finger_2%2C_transcript_variant_X24	1.18937
chr15	115675503	115679503	7.7357	9.64	7.21751	12.14	6.31122	10.99	6.2612	9.59	IKZF2	-	mRNA	XM_021076006.1	IKAROS_family_zinc_finger_2%2C_transcript_variant_X38	1.18937
chr10	69292998	69296998	13.6627	10.14	13.2676	10.36	12.3188	8.98	10.3619	10.39	ZMYND11	-	mRNA	XM_005668257.3	zinc_finger_MYND-type_containing_11%2C_transcript_variant_X2	1.18737
chr15	115674710	115678710	6.91383	9.25	6.69892	11.71	5.90169	10.73	5.61455	9.43	IKZF2	-	mRNA	XM_021075995.1	IKAROS_family_zinc_finger_2%2C_transcript_variant_X27	1.18205
chr15	115674710	115678710	6.91383	9.25	6.69892	11.71	5.90169	10.73	5.61455	9.43	IKZF2	-	mRNA	XM_021076004.1	IKAROS_family_zinc_finger_2%2C_transcript_variant_X36	1.18205
chr15	115674711	115678711	6.91383	9.25	6.69892	11.71	5.90169	10.73	5.61455	9.43	IKZF2	-	mRNA	XM_021075982.1	IKAROS_family_zinc_finger_2%2C_transcript_variant_X14	1.18205
chr15	115674711	115678711	6.91383	9.25	6.69892	11.71	5.90169	10.73	5.61455	9.43	IKZF2	-	mRNA	XM_021075999.1	IKAROS_family_zinc_finger_2%2C_transcript_variant_X31	1.18205
chr15	115674711	115678711	6.91383	9.25	6.69892	11.71	5.90169	10.73	5.61455	9.43	IKZF2	-	mRNA	XM_021076008.1	IKAROS_family_zinc_finger_2%2C_transcript_variant_X40	1.18205
chr6	61191706	61195706	16.7536	12.11	15.4123	12.58	12.9041	9.85	14.3795	13.51	ZIM2	-	mRNA	XM_021095100.1	zinc_finger_imprinted_2	1.17894
chr10	69292966	69296966	14.3344	10.25	14.0561	10.4	12.9921	9.06	11.1148	10.5	ZMYND11	-	mRNA	XM_021065085.1	zinc_finger_MYND-type_containing_11%2C_transcript_variant_X11	1.17769
chr7	88573003	88577003	6.53091	8.24	7.73937	9.45	7.27152	7.5	4.91359	8.86	ZBTB25	-	mRNA	XM_021099914.1	zinc_finger_and_BTB_domain_containing_25%2C_transcript_variant_X1	1.17112
chr7	88573003	88577003	6.53091	8.24	7.73937	9.45	7.27152	7.5	4.91359	8.86	ZBTB25	-	mRNA	XM_021099925.1	zinc_finger_and_BTB_domain_containing_25%2C_transcript_variant_X12	1.17112
chr7	88573001	88577001	6.53091	8.24	7.73937	9.45	7.27152	7.5	4.91359	8.86	ZBTB25	-	mRNA	XM_021099922.1	zinc_finger_and_BTB_domain_containing_25%2C_transcript_variant_X9	1.17112
chr7	88573001	88577001	6.53091	8.24	7.73937	9.45	7.27152	7.5	4.91359	8.86	ZBTB25	-	mRNA	XM_021099924.1	zinc_finger_and_BTB_domain_containing_25%2C_transcript_variant_X11	1.17112
chr7	88573002	88577002	6.53091	8.24	7.73937	9.45	7.27152	7.5	4.91359	8.86	ZBTB25	-	mRNA	XM_021099916.1	zinc_finger_and_BTB_domain_containing_25%2C_transcript_variant_X3	1.17112
chr7	88573002	88577002	6.53091	8.24	7.73937	9.45	7.27152	7.5	4.91359	8.86	ZBTB25	-	mRNA	XM_021099917.1	zinc_finger_and_BTB_domain_containing_25%2C_transcript_variant_X4	1.17112
chr7	88573001	88577001	6.53091	8.24	7.73937	9.45	7.27152	7.5	4.91359	8.86	ZBTB25	-	mRNA	XM_021099923.1	zinc_finger_and_BTB_domain_containing_25%2C_transcript_variant_X10	1.17112
chr7	88573000	88577000	6.53091	8.24	7.73937	9.45	7.27152	7.5	4.91359	8.86	ZBTB25	-	mRNA	XM_021099915.1	zinc_finger_and_BTB_domain_containing_25%2C_transcript_variant_X2	1.17112
chr5	21411533	21415533	37.3348	8.96	34.672	9.96	27.4242	8.2	34.1292	9.92	IKZF4	+	mRNA	XM_021091793.1	IKAROS_family_zinc_finger_4%2C_transcript_variant_X11	1.16982
chr14	29066041	29070041	2.93118	8.84	3.32558	11.64	2.87164	9.29	2.49179	10.13	ZNF664	-	mRNA	XM_021072251.1	zinc_finger_protein_664%2C_transcript_variant_X15	1.16656
chr13	145523902	145527902	50.4898	11.22	51.2248	15.38	41.1928	14.32	46.161	14.01	ZBTB20	+	mRNA	XM_021071276.1	zinc_finger_and_BTB_domain_containing_20%2C_transcript_variant_X21	1.1644
chr13	145523902	145527902	50.4898	11.22	51.2248	15.38	41.1928	14.32	46.161	14.01	ZBTB20	+	mRNA	XM_021071304.1	zinc_finger_and_BTB_domain_containing_20%2C_transcript_variant_X47	1.1644
chr7	88573299	88577299	5.67245	8.07	6.75102	9.28	6.39161	7.39	4.30426	8.79	ZBTB25	-	mRNA	XM_021099921.1	zinc_finger_and_BTB_domain_containing_25%2C_transcript_variant_X8	1.16152
chr6	101755066	101759066	13.4597	9.53	10.0524	10.69	11.1323	6.92	9.1303	8.89	ZBTB14	+	mRNA	XM_021096128.1	zinc_finger_and_BTB_domain_containing_14%2C_transcript_variant_X1	1.16037
chr4	75644584	75648584	5.19867	7.97	5.52166	8.99	4.78215	7.84	4.45913	8.57	PLAG1	+	mRNA	XM_021089354.1	PLAG1_zinc_finger%2C_transcript_variant_X1	1.16005
chr4	75644584	75648584	5.19867	7.97	5.52166	8.99	4.78215	7.84	4.45913	8.57	PLAG1	+	mRNA	XM_021089355.1	PLAG1_zinc_finger%2C_transcript_variant_X3	1.16005
chr14	12181730	12185730	3.83713	7.66	4.33165	8.63	3.53314	6.79	3.50886	7.47	ZNF395	-	mRNA	NM_001244496.1	zinc_finger_protein_395%2C_transcript_variant_2	1.16001
chr14	29066371	29070371	3.18401	8.96	3.85279	11.79	3.33312	9.34	2.74239	10.31	ZNF664	-	mRNA	XM_021072237.1	zinc_finger_protein_664%2C_transcript_variant_X1	1.15822
chr14	29066371	29070371	3.18401	8.96	3.85279	11.79	3.33312	9.34	2.74239	10.31	ZNF664	-	mRNA	XM_021072238.1	zinc_finger_protein_664%2C_transcript_variant_X2	1.15822
chr14	29066371	29070371	3.18401	8.96	3.85279	11.79	3.33312	9.34	2.74239	10.31	ZNF664	-	mRNA	XM_021072239.1	zinc_finger_protein_664%2C_transcript_variant_X3	1.15822
chr14	29066371	29070371	3.18401	8.96	3.85279	11.79	3.33312	9.34	2.74239	10.31	ZNF664	-	mRNA	XM_021072240.1	zinc_finger_protein_664%2C_transcript_variant_X4	1.15822
chr14	29066371	29070371	3.18401	8.96	3.85279	11.79	3.33312	9.34	2.74239	10.31	ZNF664	-	mRNA	XM_021072241.1	zinc_finger_protein_664%2C_transcript_variant_X5	1.15822
chr14	29066371	29070371	3.18401	8.96	3.85279	11.79	3.33312	9.34	2.74239	10.31	ZNF664	-	mRNA	XM_021072244.1	zinc_finger_protein_664%2C_transcript_variant_X8	1.15822
chr14	29066371	29070371	3.18401	8.96	3.85279	11.79	3.33312	9.34	2.74239	10.31	ZNF664	-	mRNA	XM_021072246.1	zinc_finger_protein_664%2C_transcript_variant_X10	1.15822
chr14	29066371	29070371	3.18401	8.96	3.85279	11.79	3.33312	9.34	2.74239	10.31	ZNF664	-	mRNA	XM_021072247.1	zinc_finger_protein_664%2C_transcript_variant_X11	1.15822
chr14	29066371	29070371	3.18401	8.96	3.85279	11.79	3.33312	9.34	2.74239	10.31	ZNF664	-	mRNA	XM_021072249.1	zinc_finger_protein_664%2C_transcript_variant_X13	1.15822
chr6	57419585	57423585	62.4067	10.32	67.1351	10.73	53.7135	10.01	58.1731	10.49	LOC110261289	+	mRNA	XM_021097256.1	zinc_finger_protein_160-like	1.15779
chr7	88573523	88577523	5.4201	8.37	6.34474	9.35	6.02077	7.59	4.14935	8.82	ZBTB25	-	mRNA	XM_021099918.1	zinc_finger_and_BTB_domain_containing_25%2C_transcript_variant_X5	1.1568
chr7	88573535	88577535	5.4201	8.37	6.34474	9.35	6.02077	7.59	4.14935	8.82	ZBTB25	-	mRNA	XM_021099920.1	zinc_finger_and_BTB_domain_containing_25%2C_transcript_variant_X7	1.1568
chr7	88573403	88577403	5.50501	8.25	6.42878	9.32	6.11509	7.48	4.21435	8.78	ZBTB25	-	mRNA	XM_021099919.1	zinc_finger_and_BTB_domain_containing_25%2C_transcript_variant_X6	1.15532
chr12	51831172	51835172	30.2196	8.53	32.88	8.18	29.2612	8.85	25.3802	9.6	ZNF232	+	mRNA	XM_005669149.3	zinc_finger_protein_232%2C_transcript_variant_X3	1.15479
chr12	51831172	51835172	30.2196	8.53	32.88	8.18	29.2612	8.85	25.3802	9.6	ZNF232	+	mRNA	XM_005669150.3	zinc_finger_protein_232%2C_transcript_variant_X4	1.15479
chr7	88573562	88577562	5.44811	8.37	6.00638	9.34	5.75042	7.59	4.17079	8.81	ZBTB1	+	mRNA	XM_005666307.2	zinc_finger_and_BTB_domain_containing_1%2C_transcript_variant_X1	1.15455
chr1	238174613	238178613	8.40131	10.67	7.70094	11.02	6.64913	9.12	7.30554	10.95	ZBTB5	-	mRNA	XM_021066133.1	zinc_finger_and_BTB_domain_containing_5%2C_transcript_variant_X2	1.1539
chr15	7499645	7503645	1.06667	7.53	0.36009	7.97	0.24853	7.15	0.99017	7.78	ZEB2	+	mRNA	XM_021076504.1	zinc_finger_E-box_binding_homeobox_2%2C_transcript_variant_X1	1.15182
chr1	238175477	238179477	7.24506	10.26	7.88793	10.77	6.64437	8.71	6.54129	10.81	ZBTB5	-	mRNA	XM_021066137.1	zinc_finger_and_BTB_domain_containing_5%2C_transcript_variant_X3	1.14769
chr1	267435254	267439254	21.8101	9.21	21.2899	9.47	18.0979	8.43	19.4676	10.84	ZBTB34	+	mRNA	XM_021069168.1	zinc_finger_and_BTB_domain_containing_34%2C_transcript_variant_X2	1.14733
chr12	51830663	51834663	31.0717	8.69	33.7902	8.26	29.9054	9.11	26.6432	9.81	ZNF232	+	mRNA	XM_005669152.3	zinc_finger_protein_232%2C_transcript_variant_X7	1.14701
chr12	51830715	51834715	31.0717	8.69	33.7902	8.26	29.9054	9.11	26.6432	9.81	ZNF232	+	mRNA	NM_001245009.1	zinc_finger_protein_232	1.14701
chr12	51830715	51834715	31.0717	8.69	33.7902	8.26	29.9054	9.11	26.6432	9.81	ZNF232	+	mRNA	XM_021066113.1	zinc_finger_protein_232%2C_transcript_variant_X5	1.14701
chr12	51830751	51834751	31.0717	8.69	33.7902	8.26	29.9054	9.11	26.6432	9.81	ZNF232	+	mRNA	XM_021066114.1	zinc_finger_protein_232%2C_transcript_variant_X6	1.14701
chr13	9212627	9216627	16.1176	7.67	18.4671	7.89	15.2845	6.15	14.8752	7.12	ZNF385D	-	mRNA	XM_021069745.1	zinc_finger_protein_385D%2C_transcript_variant_X1	1.14672
chr13	9212628	9216628	16.1176	7.67	18.4671	7.89	15.2845	6.15	14.8752	7.12	ZNF385D	-	mRNA	XM_021069746.1	zinc_finger_protein_385D%2C_transcript_variant_X2	1.14672
chr6	14484480	14488480	50.2184	12.62	51.7446	15.07	51.4868	13.72	37.6252	14.21	ZNF19	-	mRNA	XM_021093822.1	zinc_finger_protein_19	1.14421
chr17	26449707	26453707	4.98053	7.59	5.2198	8.67	4.41755	7.8	4.51675	9.49	OVOL2	-	mRNA	XM_021077829.1	ovo_like_zinc_finger_2	1.1417
chr1	267435253	267439253	22.3037	9.22	21.8521	9.49	18.6432	8.5	20.0428	10.86	ZBTB34	+	mRNA	XM_021069158.1	zinc_finger_and_BTB_domain_containing_34%2C_transcript_variant_X1	1.14139
chr6	50393041	50397041	7.58033	9.65	8.43175	10.15	7.05467	9.62	7.00566	10.28	ZNF575	+	mRNA	XM_005655914.3	zinc_finger_protein_575%2C_transcript_variant_X1	1.13881
chr6	81256981	81260981	16.8162	10.34	14.9244	13.35	14.3187	10.09	13.5891	11.51	ZNF436	-	mRNA	XM_021095518.1	zinc_finger_protein_436%2C_transcript_variant_X2	1.13734
chr6	81256981	81260981	16.8162	10.34	14.9244	13.35	14.3187	10.09	13.5891	11.51	ZNF436	-	mRNA	XM_021095520.1	zinc_finger_protein_436%2C_transcript_variant_X4	1.13734
chr6	81256981	81260981	16.8162	10.34	14.9244	13.35	14.3187	10.09	13.5891	11.51	ZNF436	-	mRNA	XM_021095522.1	zinc_finger_protein_436%2C_transcript_variant_X6	1.13734
chr15	115674713	115678713	6.67445	9.25	6.57348	11.71	5.97071	10.68	5.68022	9.4	IKZF2	-	mRNA	XM_021075970.1	IKAROS_family_zinc_finger_2%2C_transcript_variant_X2	1.13707
chr15	115674713	115678713	6.67445	9.25	6.57348	11.71	5.97071	10.68	5.68022	9.4	IKZF2	-	mRNA	XM_021075973.1	IKAROS_family_zinc_finger_2%2C_transcript_variant_X5	1.13707
chr15	115674713	115678713	6.67445	9.25	6.57348	11.71	5.97071	10.68	5.68022	9.4	IKZF2	-	mRNA	XM_021075978.1	IKAROS_family_zinc_finger_2%2C_transcript_variant_X10	1.13707
chr15	115674713	115678713	6.67445	9.25	6.57348	11.71	5.97071	10.68	5.68022	9.4	IKZF2	-	mRNA	XM_021075987.1	IKAROS_family_zinc_finger_2%2C_transcript_variant_X19	1.13707
chr15	115674713	115678713	6.67445	9.25	6.57348	11.71	5.97071	10.68	5.68022	9.4	IKZF2	-	mRNA	XM_021075993.1	IKAROS_family_zinc_finger_2%2C_transcript_variant_X25	1.13707
chr15	115674768	115678768	6.67445	9.25	6.57348	11.71	5.97071	10.68	5.68022	9.4	IKZF2	-	mRNA	XM_021076007.1	IKAROS_family_zinc_finger_2%2C_transcript_variant_X39	1.13707
chr1	238175214	238179214	7.18703	10.4	7.51517	10.91	6.71019	8.97	6.23865	10.85	ZBTB5	-	mRNA	XM_021066130.1	zinc_finger_and_BTB_domain_containing_5%2C_transcript_variant_X1	1.13541
chr2	135303853	135307853	46.2221	11.66	46.926	14.36	41.7863	11.56	40.348	11.19	ZCCHC10	+	mRNA	XM_003123930.3	zinc_finger_CCHC-type_containing_10	1.1341
chr2	70360160	70364160	73.7709	12.15	64.357	14.04	56.145	12.21	65.7554	13.74	LOC100624806	+	lncRNA	XR_002341665.1	zinc_finger_protein_709%2C_transcript_variant_X2	1.13312
chr2	70360160	70364160	73.7709	12.15	64.357	14.04	56.145	12.21	65.7554	13.74	LOC100624806	+	mRNA	XM_021083883.1	zinc_finger_protein_709%2C_transcript_variant_X1	1.13312
chr9	109198818	109202818	19.6891	9.81	19.4535	10.85	17.89	8.9	16.6557	9.41	LOC100522942	-	mRNA	XM_003130281.6	zinc_finger_protein_398%2C_transcript_variant_X1	1.13306
chr7	48965504	48969504	20.3914	8.9	17.7473	10.16	17.7694	7.88	16.0041	9.01	ZFAND6	+	mRNA	XM_021098854.1	zinc_finger_AN1-type_containing_6%2C_transcript_variant_X1	1.12925
chr6	81257149	81261149	17.2617	10.35	14.9914	13.38	14.4683	10.11	14.1029	11.53	ZNF436	-	mRNA	XM_021095519.1	zinc_finger_protein_436%2C_transcript_variant_X3	1.12887
chr1	148920502	148924502	75.879	11.43	82.1013	12.18	75.7772	10.55	64.225	12.25	TSHZ1	-	mRNA	XM_021099120.1	teashirt_zinc_finger_homeobox_1%2C_transcript_variant_X2	1.12841
chr7	48965805	48969805	21.8167	9.21	18.8237	10.42	18.497	7.96	17.5366	9.26	ZFAND6	+	lncRNA	XR_002345773.1	zinc_finger_AN1-type_containing_6%2C_transcript_variant_X10	1.12785
chr7	48965823	48969823	21.8167	9.21	18.8237	10.42	18.497	7.96	17.5366	9.26	ZFAND6	+	mRNA	XM_013989000.1	zinc_finger_AN1-type_containing_6%2C_transcript_variant_X3	1.12785
chr2	70360436	70364436	74.7901	12.12	65.6051	14.17	57.6	12.55	67.0609	13.96	LOC100624806	+	mRNA	XM_021083884.1	zinc_finger_protein_709%2C_transcript_variant_X3	1.12622
chr2	70360436	70364436	74.7901	12.12	65.6051	14.17	57.6	12.55	67.0609	13.96	LOC100624806	+	lncRNA	XR_002341666.1	zinc_finger_protein_709%2C_transcript_variant_X4	1.12622
chr7	48965401	48969401	21.5417	8.97	18.8941	10.21	18.7043	7.95	17.2316	9.06	ZFAND6	+	mRNA	XM_021098857.1	zinc_finger_AN1-type_containing_6%2C_transcript_variant_X8	1.12522
chr4	6967691	6971691	88.2597	15.84	94.0466	16.87	79.3096	12.63	82.7233	13.7	ZFAT	+	mRNA	XM_021088872.1	zinc_finger_and_AT-hook_domain_containing%2C_transcript_variant_X1	1.12512
chr4	6967691	6971691	88.2597	15.84	94.0466	16.87	79.3096	12.63	82.7233	13.7	ZFAT	+	mRNA	XM_021088873.1	zinc_finger_and_AT-hook_domain_containing%2C_transcript_variant_X2	1.12512
chr10	69293640	69297640	11.3694	9.85	11.2084	10.05	10.2348	8.81	9.8392	10.28	ZMYND11	-	mRNA	XM_005668264.3	zinc_finger_MYND-type_containing_11%2C_transcript_variant_X12	1.12473
chr13	145523406	145527406	52.452	11.33	51.8212	15.59	43.8935	14.23	49.0478	14.13	ZBTB20	+	mRNA	XM_021071306.1	zinc_finger_and_BTB_domain_containing_20%2C_transcript_variant_X49	1.12192
chr13	145523408	145527408	52.452	11.33	51.8212	15.59	43.8935	14.23	49.0478	14.13	ZBTB20	+	mRNA	XM_021071273.1	zinc_finger_and_BTB_domain_containing_20%2C_transcript_variant_X19	1.12192
chr13	145523408	145527408	52.452	11.33	51.8212	15.59	43.8935	14.23	49.0478	14.13	ZBTB20	+	mRNA	XM_021071302.1	zinc_finger_and_BTB_domain_containing_20%2C_transcript_variant_X45	1.12192
chr7	48965565	48969565	21.7057	9.04	19.1644	10.35	19.1152	7.94	17.3525	9.24	ZFAND6	+	mRNA	XM_013988999.2	zinc_finger_AN1-type_containing_6%2C_transcript_variant_X7	1.12072
chr7	48965567	48969567	21.7057	9.04	19.1644	10.35	19.1152	7.94	17.3525	9.24	ZFAND6	+	mRNA	XM_005656259.3	zinc_finger_AN1-type_containing_6%2C_transcript_variant_X6	1.12072
chr7	48965578	48969578	21.7057	9.04	19.1644	10.35	19.1152	7.94	17.3525	9.24	ZFAND6	+	mRNA	XM_013988996.2	zinc_finger_AN1-type_containing_6%2C_transcript_variant_X4	1.12072
chr7	48965600	48969600	21.7057	9.04	19.1644	10.35	19.1152	7.94	17.3525	9.24	ZFAND6	+	mRNA	XM_021098855.1	zinc_finger_AN1-type_containing_6%2C_transcript_variant_X5	1.12072
chr12	51830344	51834344	28.3707	8.75	30.2142	8.76	26.7156	9.2	25.5669	9.97	ZNF232	+	mRNA	XM_005669151.3	zinc_finger_protein_232%2C_transcript_variant_X8	1.12055
chr12	34258763	34262763	29.0248	11.99	26.1537	12.67	25.1287	11.42	24.1288	11.48	VEZF1	-	mRNA	XM_021067263.1	vascular_endothelial_zinc_finger_1%2C_transcript_variant_X6	1.12021
chr6	45819172	45823172	90.9726	14.7	91.1628	17.4	80.3813	15	82.2793	15.07	ZNF529	+	mRNA	XM_013998442.2	zinc_finger_protein_529%2C_transcript_variant_X3	1.11973
chr3	17608816	17612816	27.1314	9.69	29.2832	9.07	28.2798	8.56	22.2079	9.07	ZNF629	+	mRNA	XM_005653001.3	zinc_finger_protein_629%2C_transcript_variant_X2	1.11739
chr3	17608816	17612816	27.1314	9.69	29.2832	9.07	28.2798	8.56	22.2079	9.07	ZNF629	+	mRNA	XM_005653003.3	zinc_finger_protein_629%2C_transcript_variant_X3	1.11739
chr6	60512384	60516384	71.2282	25.06	71.2756	17.44	61.9989	7.38	65.6311	12.69	LOC110261378	+	mRNA	XM_021097576.1	zinc_finger_and_SCAN_domain-containing_protein_5B-like	1.11654
chr1	44937913	44941913	13.5542	11.33	12.8696	12.8	10.718	12.6	13.004	13.4	ZUFSP	+	mRNA	XM_013984889.2	zinc_finger_with_UFM1_specific_peptidase_domain%2C_transcript_variant_X5	1.1139
chr1	44937923	44941923	13.5542	11.33	12.8696	12.8	10.718	12.6	13.004	13.4	ZUFSP	+	mRNA	XM_021096680.1	zinc_finger_with_UFM1_specific_peptidase_domain%2C_transcript_variant_X4	1.1139
chr1	44937924	44941924	13.5542	11.33	12.8696	12.8	10.718	12.6	13.004	13.4	ZUFSP	+	lncRNA	XR_002345186.1	zinc_finger_with_UFM1_specific_peptidase_domain%2C_transcript_variant_X1	1.1139
chr1	44937924	44941924	13.5542	11.33	12.8696	12.8	10.718	12.6	13.004	13.4	ZUFSP	+	lncRNA	XR_002345194.1	zinc_finger_with_UFM1_specific_peptidase_domain%2C_transcript_variant_X2	1.1139
chr1	44937924	44941924	13.5542	11.33	12.8696	12.8	10.718	12.6	13.004	13.4	ZUFSP	+	lncRNA	XR_002345203.1	zinc_finger_with_UFM1_specific_peptidase_domain%2C_transcript_variant_X3	1.1139
chr1	44937941	44941941	13.5542	11.33	12.8696	12.8	10.718	12.6	13.004	13.4	ZUFSP	+	mRNA	NM_001243033.1	zinc_finger_with_UFM1_specific_peptidase_domain	1.1139
chr2	66438912	66442912	73.8552	11.29	73.6297	12.4	68.7732	12.82	64.0695	14.21	LOC100521431	-	mRNA	XM_021083732.1	zinc_finger_protein_791-like%2C_transcript_variant_X2	1.11022
chr2	48623676	48627676	5.81753	10.07	5.9214	11.75	5.5088	10.34	5.08859	11.76	ZBED5	+	mRNA	XM_021083320.1	zinc_finger_BED-type_containing_5%2C_transcript_variant_X1	1.10772
chr2	48623676	48627676	5.81753	10.07	5.9214	11.75	5.5088	10.34	5.08859	11.76	ZBED5	+	mRNA	XM_021083321.1	zinc_finger_BED-type_containing_5%2C_transcript_variant_X3	1.10772
chr3	17923593	17927593	27.8369	9.25	26.9391	10.57	23.7115	7.13	25.7629	8.14	ZNF48	-	mRNA	XM_003354537.4	zinc_finger_protein_48%2C_transcript_variant_X3	1.10716
chr3	38813166	38817166	26.5349	8.96	26.893	11.87	24.6423	8.26	23.6306	10.49	ZNF174	-	mRNA	XM_003481062.3	zinc_finger_protein_174	1.10679
chr6	1847973	1851973	6.37228	8.65	6.83133	9.63	6.27805	7.96	5.66442	10.22	ZCCHC14	+	mRNA	XM_003126814.5	zinc_finger_CCHC-type_containing_14%2C_transcript_variant_X1	1.1056
chr6	1847973	1851973	6.37228	8.65	6.83133	9.63	6.27805	7.96	5.66442	10.22	ZCCHC14	+	mRNA	XM_005664297.2	zinc_finger_CCHC-type_containing_14%2C_transcript_variant_X2	1.1056
chr9	68981528	68985528	14.1765	10.36	13.7164	10.16	12.8594	8.12	12.3765	9.45	ZNF804B	+	mRNA	XM_021063357.1	zinc_finger_protein_804B	1.10528
chr2	74678044	74682044	19.494	6.61	25.7954	5.8	24.0043	5.51	16.9849	7.76	ZBTB7A	+	mRNA	XM_021084086.1	zinc_finger_and_BTB_domain_containing_7A%2C_transcript_variant_X4	1.10491
chr14	77926754	77930754	0.53912	8.61	0.47335	10.74	0.66132	7.51	0.25517	9.03	ZNF503	-	mRNA	XM_021073148.1	zinc_finger_protein_503	1.10473
chr15	30578272	30582272	21.4207	10.09	22.2208	10.83	20.4433	7.99	19.0619	8.24	GLI2	-	mRNA	XM_021074615.1	GLI_family_zinc_finger_2%2C_transcript_variant_X1	1.1047
chr3	17923584	17927584	28.3901	9.27	27.5283	10.54	24.3267	7.15	26.3364	8.17	ZNF48	-	mRNA	XM_005653017.3	zinc_finger_protein_48%2C_transcript_variant_X1	1.10373
chr9	92479315	92483315	3.76407	9.65	3.65991	11.22	3.6362	8.9	3.09201	8.77	DBF4	-	mRNA	NM_001137637.1	DBF4_zinc_finger	1.10341
chr12	51830023	51834023	27.8416	8.54	29.7227	8.55	26.4557	9.29	25.7372	10.32	ZNF232	+	mRNA	XM_021066110.1	zinc_finger_protein_232%2C_transcript_variant_X1	1.10291
chr12	51830023	51834023	27.8416	8.54	29.7227	8.55	26.4557	9.29	25.7372	10.32	ZNF232	+	mRNA	XM_021066111.1	zinc_finger_protein_232%2C_transcript_variant_X2	1.10291
chr14	12182027	12186027	4.61742	7.71	4.89554	8.68	4.37919	7.03	4.24628	7.54	ZNF395	-	mRNA	XM_013982681.2	zinc_finger_protein_395%2C_transcript_variant_X1	1.10289
chr17	49388418	49392418	17.1698	9.96	15.1272	12.05	14.5289	10.36	14.7808	10.58	ZMYND8	-	mRNA	XM_021078039.1	zinc_finger_MYND-type_containing_8	1.10192
chr14	88472121	88476121	3.64997	9.01	3.2067	9.2	2.89141	8.71	3.33427	8.47	ZNF488	+	mRNA	XM_005671192.3	zinc_finger_protein_488%2C_transcript_variant_X1	1.10135
chr14	88472137	88476137	3.64997	9.01	3.2067	9.2	2.89141	8.71	3.33427	8.47	ZNF488	+	lncRNA	XR_002338455.1	zinc_finger_protein_488%2C_transcript_variant_X3	1.10135
chr6	48417029	48421029	14.6501	11.14	16.6322	11.02	14.9552	10.08	13.4647	10.72	LOC100521972	+	mRNA	XM_021094381.1	zinc_finger_protein_546%2C_transcript_variant_X4	1.10072
chr3	17923481	17927481	28.47	9.24	27.5535	10.49	24.4611	7.22	26.4428	8.21	ZNF48	-	mRNA	XM_021086421.1	zinc_finger_protein_48%2C_transcript_variant_X2	1.10057
chr14	122846599	122850599	17.2509	14.42	17.2985	12.85	15.5868	12.69	15.8287	13.83	ZDHHC6	-	mRNA	XM_001928330.5	zinc_finger_DHHC-type_containing_6%2C_transcript_variant_X1	1.09976
chr14	122846574	122850574	17.2191	14.46	17.3758	12.81	15.5868	12.67	15.9166	13.83	ZDHHC6	-	mRNA	XM_005657457.3	zinc_finger_DHHC-type_containing_6%2C_transcript_variant_X2	1.09813
chr4	54906880	54910880	27.7007	11.04	24.2543	10.26	25.0595	11.95	22.3114	11.36	ZFAND1	+	mRNA	XM_003361194.4	zinc_finger_AN1-type_containing_1	1.09677
chr13	167850810	167854810	68.4641	14.5	87.9855	14	72.7796	12.5	69.9259	13	ZNF654	-	mRNA	XM_021070746.1	zinc_finger_protein_654%2C_transcript_variant_X7	1.09631
chr6	48417078	48421078	15.5557	11.25	17.5483	11.15	15.8135	10.2	14.3833	10.81	LOC100521972	+	mRNA	XM_021094382.1	zinc_finger_protein_546%2C_transcript_variant_X5	1.09628
chr2	67278857	67282857	67.5377	12.97	54.0639	14.12	51.4823	13.94	59.4482	13	LOC102157889	-	mRNA	XM_021085123.1	zinc_finger_protein_501-like	1.0962
chr15	7583232	7587232	67.5631	16.02	61.8713	14.42	57.0107	14.84	61.2291	14.91	ZEB2	+	mRNA	XM_021076508.1	zinc_finger_E-box_binding_homeobox_2%2C_transcript_variant_X5	1.09468
chr6	80417830	80421830	26.7223	12.22	25.1465	13.48	22.9147	12.76	24.4933	14.32	ZBTB40	+	mRNA	XM_021095498.1	zinc_finger_and_BTB_domain_containing_40	1.09409
chr10	41771696	41775696	15.7007	9.47	17.3705	9.21	16.2561	9.32	13.9752	10.17	ZNF438	-	mRNA	XM_021064206.1	zinc_finger_protein_438%2C_transcript_variant_X10	1.09394
chr10	41771697	41775697	15.7007	9.47	17.3705	9.21	16.2561	9.32	13.9752	10.17	ZNF438	-	mRNA	XM_021064198.1	zinc_finger_protein_438%2C_transcript_variant_X2	1.09394
chr10	41771697	41775697	15.7007	9.47	17.3705	9.21	16.2561	9.32	13.9752	10.17	ZNF438	-	mRNA	XM_021064199.1	zinc_finger_protein_438%2C_transcript_variant_X3	1.09394
chr10	41771697	41775697	15.7007	9.47	17.3705	9.21	16.2561	9.32	13.9752	10.17	ZNF438	-	mRNA	XM_021064200.1	zinc_finger_protein_438%2C_transcript_variant_X4	1.09394
chr10	41771697	41775697	15.7007	9.47	17.3705	9.21	16.2561	9.32	13.9752	10.17	ZNF438	-	mRNA	XM_021064201.1	zinc_finger_protein_438%2C_transcript_variant_X5	1.09394
chr10	41771697	41775697	15.7007	9.47	17.3705	9.21	16.2561	9.32	13.9752	10.17	ZNF438	-	mRNA	XM_021064202.1	zinc_finger_protein_438%2C_transcript_variant_X6	1.09394
chr10	41771697	41775697	15.7007	9.47	17.3705	9.21	16.2561	9.32	13.9752	10.17	ZNF438	-	mRNA	XM_021064205.1	zinc_finger_protein_438%2C_transcript_variant_X9	1.09394
chr10	41771697	41775697	15.7007	9.47	17.3705	9.21	16.2561	9.32	13.9752	10.17	ZNF438	-	mRNA	XM_021064208.1	zinc_finger_protein_438%2C_transcript_variant_X13	1.09394
chr10	41771697	41775697	15.7007	9.47	17.3705	9.21	16.2561	9.32	13.9752	10.17	ZNF438	-	mRNA	XM_021064209.1	zinc_finger_protein_438%2C_transcript_variant_X14	1.09394
chr10	41771697	41775697	15.7007	9.47	17.3705	9.21	16.2561	9.32	13.9752	10.17	ZNF438	-	mRNA	XM_021064210.1	zinc_finger_protein_438%2C_transcript_variant_X15	1.09394
chr10	41771697	41775697	15.7007	9.47	17.3705	9.21	16.2561	9.32	13.9752	10.17	ZNF438	-	mRNA	XM_021064211.1	zinc_finger_protein_438%2C_transcript_variant_X16	1.09394
chr10	41771699	41775699	15.7007	9.47	17.3705	9.21	16.2561	9.32	13.9752	10.17	ZNF438	-	mRNA	XM_021064204.1	zinc_finger_protein_438%2C_transcript_variant_X8	1.09394
chr10	41771697	41775697	15.7007	9.47	17.3705	9.21	16.2561	9.32	13.9752	10.17	ZNF438	-	lncRNA	XR_002336132.1	zinc_finger_protein_438%2C_transcript_variant_X17	1.09394
chr4	16099744	16103744	4.8987	8.71	3.91861	8.88	3.10953	8.49	4.95552	7.54	ZHX1	+	mRNA	XM_013996502.2	zinc_fingers_and_homeoboxes_1%2C_transcript_variant_X2	1.09327
chr9	136373356	136377356	58.3345	10.21	60.657	11.35	57.0512	9.17	51.791	8.83	IKZF1	+	mRNA	XM_021063911.1	IKAROS_family_zinc_finger_1%2C_transcript_variant_X2	1.09325
chr9	136373356	136377356	58.3345	10.21	60.657	11.35	57.0512	9.17	51.791	8.83	IKZF1	+	mRNA	XM_021063916.1	IKAROS_family_zinc_finger_1%2C_transcript_variant_X6	1.09325
chr9	136373356	136377356	58.3345	10.21	60.657	11.35	57.0512	9.17	51.791	8.83	IKZF1	+	mRNA	XM_021063917.1	IKAROS_family_zinc_finger_1%2C_transcript_variant_X7	1.09325
chr9	136373356	136377356	58.3345	10.21	60.657	11.35	57.0512	9.17	51.791	8.83	IKZF1	+	mRNA	XM_021063918.1	IKAROS_family_zinc_finger_1%2C_transcript_variant_X8	1.09325
chr9	136373356	136377356	58.3345	10.21	60.657	11.35	57.0512	9.17	51.791	8.83	IKZF1	+	mRNA	XM_021063921.1	IKAROS_family_zinc_finger_1%2C_transcript_variant_X11	1.09325
chr9	136373356	136377356	58.3345	10.21	60.657	11.35	57.0512	9.17	51.791	8.83	IKZF1	+	mRNA	XM_021063923.1	IKAROS_family_zinc_finger_1%2C_transcript_variant_X14	1.09325
chr10	41772183	41776183	14.9003	9.4	16.0628	8.97	14.9482	9.13	13.42	9.88	ZNF438	-	lncRNA	XR_002336133.1	zinc_finger_protein_438%2C_transcript_variant_X18	1.09147
chr1	21348286	21352286	63.0657	10.46	36.8255	13.06	32.7567	12.13	58.8255	12.69	PLAGL1	+	mRNA	NM_001044545.1	PLAG1_like_zinc_finger_1	1.09073
chr16	49046693	49050693	9.41665	11.42	8.85133	13.44	8.51006	10.33	8.24346	10.33	ZNF366	-	mRNA	XM_021076721.1	zinc_finger_protein_366%2C_transcript_variant_X7	1.0904
chr16	49046693	49050693	9.41665	11.42	8.85133	13.44	8.51006	10.33	8.24346	10.33	ZNF366	-	mRNA	XM_021076715.1	zinc_finger_protein_366%2C_transcript_variant_X1	1.0904
chr16	49046693	49050693	9.41665	11.42	8.85133	13.44	8.51006	10.33	8.24346	10.33	ZNF366	-	mRNA	XM_021076716.1	zinc_finger_protein_366%2C_transcript_variant_X2	1.0904
chr16	49046693	49050693	9.41665	11.42	8.85133	13.44	8.51006	10.33	8.24346	10.33	ZNF366	-	mRNA	XM_021076718.1	zinc_finger_protein_366%2C_transcript_variant_X4	1.0904
chr16	49046693	49050693	9.41665	11.42	8.85133	13.44	8.51006	10.33	8.24346	10.33	ZNF366	-	mRNA	XM_021076723.1	zinc_finger_protein_366%2C_transcript_variant_X9	1.0904
chr16	49046719	49050719	8.94139	11.4	8.41852	13.41	8.00223	10.28	7.92536	10.27	ZNF366	-	mRNA	XM_021076724.1	zinc_finger_protein_366%2C_transcript_variant_X10	1.08993
chr16	49046767	49050767	8.94139	11.4	8.41852	13.41	8.00223	10.28	7.92536	10.27	ZNF366	-	mRNA	XM_021076717.1	zinc_finger_protein_366%2C_transcript_variant_X3	1.08993
chr16	49046767	49050767	8.94139	11.4	8.41852	13.41	8.00223	10.28	7.92536	10.27	ZNF366	-	mRNA	XM_021076719.1	zinc_finger_protein_366%2C_transcript_variant_X5	1.08993
chr16	49046767	49050767	8.94139	11.4	8.41852	13.41	8.00223	10.28	7.92536	10.27	ZNF366	-	mRNA	XM_021076720.1	zinc_finger_protein_366%2C_transcript_variant_X6	1.08993
chr3	71360661	71364661	16.4034	9.15	16.4785	10.55	15.2161	9.86	14.9624	11.07	ZNF638	-	mRNA	XM_021087389.1	zinc_finger_protein_638%2C_transcript_variant_X13	1.08958
chr3	71360668	71364668	16.4034	9.15	16.4785	10.55	15.2161	9.86	14.9624	11.07	ZNF638	-	mRNA	XM_021087388.1	zinc_finger_protein_638%2C_transcript_variant_X12	1.08958
chr3	71360680	71364680	16.4034	9.15	16.4785	10.55	15.2161	9.86	14.9624	11.07	ZNF638	-	mRNA	XM_005662477.3	zinc_finger_protein_638%2C_transcript_variant_X11	1.08958
chr3	71360680	71364680	16.4034	9.15	16.4785	10.55	15.2161	9.86	14.9624	11.07	ZNF638	-	mRNA	XM_021087387.1	zinc_finger_protein_638%2C_transcript_variant_X9	1.08958
chr3	71360684	71364684	16.4034	9.15	16.4785	10.55	15.2161	9.86	14.9624	11.07	ZNF638	-	mRNA	XM_013996060.2	zinc_finger_protein_638%2C_transcript_variant_X10	1.08958
chr3	71360684	71364684	16.4034	9.15	16.4785	10.55	15.2161	9.86	14.9624	11.07	ZNF638	-	mRNA	XM_021087386.1	zinc_finger_protein_638%2C_transcript_variant_X8	1.08958
chr3	71360643	71364643	16.4034	9.15	16.4785	10.55	15.2161	9.86	14.9624	11.07	ZNF638	-	lncRNA	XR_002342577.1	zinc_finger_protein_638%2C_transcript_variant_X15	1.08958
chr3	71360632	71364632	16.4034	9.15	16.4785	10.55	15.2161	9.86	14.9624	11.07	ZNF638	-	lncRNA	XR_002342576.1	zinc_finger_protein_638%2C_transcript_variant_X14	1.08958
chr1	267434987	267438987	25.7579	9.3	25.8661	9.67	23.3534	8.81	24.0343	10.99	ZBTB34	+	mRNA	XM_021069179.1	zinc_finger_and_BTB_domain_containing_34%2C_transcript_variant_X4	1.0894
chr1	267435074	267439074	25.7579	9.3	25.8661	9.67	23.3534	8.81	24.0343	10.99	ZBTB34	+	mRNA	XM_021069173.1	zinc_finger_and_BTB_domain_containing_34%2C_transcript_variant_X3	1.0894
chr18	55932732	55936732	27.4349	10.33	28.3987	11.26	25.0967	9.23	26.1742	11.23	ZNF775	+	mRNA	XM_021078786.1	zinc_finger_protein_775%2C_transcript_variant_X3	1.08899
chr12	34261792	34265792	31.8376	10.22	28.9688	13.15	28.3006	10.25	27.5537	12.98	VEZF1	-	mRNA	XM_021067260.1	vascular_endothelial_zinc_finger_1%2C_transcript_variant_X2	1.08866
chr12	34261806	34265806	31.8376	10.22	28.9688	13.15	28.3006	10.25	27.5537	12.98	VEZF1	-	mRNA	XM_021067259.1	vascular_endothelial_zinc_finger_1%2C_transcript_variant_X1	1.08866
chr10	42012391	42016391	2.20674	8	1.50076	8.86	1.82323	6.86	1.58244	8.61	ZNF438	-	mRNA	XM_021064197.1	zinc_finger_protein_438%2C_transcript_variant_X1	1.08863
chr6	119165204	119169204	19.2487	11.05	16.3335	11.74	16.432	8.84	16.2566	10.58	ZNF24	-	mRNA	NM_001243375.1	zinc_finger_protein_24	1.08852
chr6	119165240	119169240	19.2487	11.05	16.3335	11.74	16.432	8.84	16.2566	10.58	ZNF24	-	mRNA	XM_021093438.1	zinc_finger_protein_24%2C_transcript_variant_X2	1.08852
chr18	55932982	55936982	28.1936	10.43	29.036	11.26	25.8627	9.22	26.7871	11.01	ZNF775	+	mRNA	XM_021078784.1	zinc_finger_protein_775%2C_transcript_variant_X2	1.08699
chr3	31330485	31334485	19.0148	9.69	21.6466	9.65	20.2242	8.16	17.1971	9.87	ZC3H7A	+	mRNA	XM_021086593.1	zinc_finger_CCCH-type_containing_7A%2C_transcript_variant_X1	1.08659
chr18	55932594	55936594	28.1348	10.52	28.9299	11.21	25.8563	9.38	26.6888	11.33	ZNF775	+	mRNA	XM_021078783.1	zinc_finger_protein_775%2C_transcript_variant_X1	1.08601
chr7	33376600	33380600	17.0402	9.15	17.3047	9.49	17.1171	8.21	14.5356	11.45	ZFAND3	+	mRNA	XM_021099853.1	zinc_finger_AN1-type_containing_3%2C_transcript_variant_X1	1.08506
chr6	18333331	18337331	22.7078	8.74	21.4006	11.01	21.2044	8.83	19.4628	10.36	ZFP90	-	mRNA	XM_021093882.1	ZFP90_zinc_finger_protein%2C_transcript_variant_X1	1.08462
chr6	18333361	18337361	22.4169	8.77	21.3474	11.03	21.1462	8.84	19.2386	10.37	ZFP90	-	mRNA	XM_021093883.1	ZFP90_zinc_finger_protein%2C_transcript_variant_X2	1.08368
chr6	18333361	18337361	22.4169	8.77	21.3474	11.03	21.1462	8.84	19.2386	10.37	ZFP90	-	mRNA	XM_021093886.1	ZFP90_zinc_finger_protein%2C_transcript_variant_X5	1.08368
chr1	253715205	253719205	71.296	13.77	53.4771	15.63	64.7909	13.53	50.4308	13.75	ZNF883	-	mRNA	XM_021067597.1	zinc_finger_protein_883	1.0829
chr7	38386730	38390730	16.8973	8.32	13.8081	9.91	14.1134	7.83	14.2493	8.82	ZNF318	-	mRNA	XM_021098752.1	zinc_finger_protein_318%2C_transcript_variant_X3	1.0826
chr7	38386730	38390730	16.8973	8.32	13.8081	9.91	14.1134	7.83	14.2493	8.82	ZNF318	-	mRNA	XM_021098751.1	zinc_finger_protein_318%2C_transcript_variant_X2	1.0826
chr2	85956452	85960452	34.49	11.74	31.9619	12.04	31.7307	10.88	29.6782	11.93	ZBED3	-	mRNA	XM_021084473.1	zinc_finger_BED-type_containing_3	1.08212
chr14	81761966	81765966	10.5731	9.74	14.3098	9.52	13.0776	9.2	9.91759	10.96	ZCCHC24	-	mRNA	XM_021073637.1	zinc_finger_CCHC-type_containing_24%2C_transcript_variant_X2	1.08209
chr14	81761975	81765975	10.5731	9.74	14.3098	9.52	13.0776	9.2	9.91759	10.96	ZCCHC24	-	mRNA	XM_021073636.1	zinc_finger_CCHC-type_containing_24%2C_transcript_variant_X1	1.08209
chr14	81761994	81765994	10.5731	9.74	14.3098	9.52	13.0776	9.2	9.91759	10.96	ZCCHC24	-	mRNA	XM_021073638.1	zinc_finger_CCHC-type_containing_24%2C_transcript_variant_X3	1.08209
chr4	1220456	1224456	37.4432	8.28	36.1163	8.17	34.4935	7.03	33.5412	7.52	GLI4	-	mRNA	XM_021090359.1	GLI_family_zinc_finger_4	1.08121
chr5	104391802	104395802	15.4206	10.45	13.5888	12.92	14.6738	10.38	12.1736	12.69	ZDHHC17	-	mRNA	XM_021092816.1	zinc_finger_DHHC-type_containing_17%2C_transcript_variant_X2	1.08053
chr14	12182468	12186468	4.4629	7.71	4.67047	8.76	4.29871	6.97	4.15891	7.58	ZNF395	-	mRNA	NM_001244495.1	zinc_finger_protein_395%2C_transcript_variant_1	1.0799
chr2	70152458	70156458	43.084	6.82	42.5228	8.47	39.1122	7.28	40.1666	8.27	ZNF653	-	mRNA	XM_013987370.2	zinc_finger_protein_653%2C_transcript_variant_X1	1.07982
chr2	70152458	70156458	43.084	6.82	42.5228	8.47	39.1122	7.28	40.1666	8.27	ZNF653	-	mRNA	XM_013987371.2	zinc_finger_protein_653%2C_transcript_variant_X4	1.07982
chr2	70152458	70156458	43.084	6.82	42.5228	8.47	39.1122	7.28	40.1666	8.27	ZNF653	-	mRNA	XM_021083880.1	zinc_finger_protein_653%2C_transcript_variant_X2	1.07982
chr2	70152458	70156458	43.084	6.82	42.5228	8.47	39.1122	7.28	40.1666	8.27	ZNF653	-	mRNA	XM_021083881.1	zinc_finger_protein_653%2C_transcript_variant_X3	1.07982
chr2	7072656	7076656	36.8444	9.83	35.8478	9.51	32.5145	8.59	34.8089	9.92	ZNHIT2	+	mRNA	XM_003122543.4	zinc_finger_HIT-type_containing_2	1.07975
chr6	18333415	18337415	22.9468	8.8	21.6276	11.02	21.5485	8.85	19.7711	10.39	ZFP90	-	mRNA	XM_021093884.1	ZFP90_zinc_finger_protein%2C_transcript_variant_X3	1.07877
chr5	104392255	104396255	15.7977	10.49	14.4069	12.91	15.3894	10.31	12.6162	12.7	ZDHHC17	-	mRNA	XM_021092815.1	zinc_finger_DHHC-type_containing_17%2C_transcript_variant_X1	1.07852
chr17	4853128	4857128	8.19091	9.49	7.39938	10.13	7.7342	7.69	6.72296	9.8	ZDHHC2	+	mRNA	XM_021077422.1	zinc_finger_DHHC-type_containing_2%2C_transcript_variant_X3	1.07838
chr17	4853130	4857130	8.19091	9.49	7.39938	10.13	7.7342	7.69	6.72296	9.8	ZDHHC2	+	mRNA	XM_021077421.1	zinc_finger_DHHC-type_containing_2%2C_transcript_variant_X2	1.07838
chr17	4853131	4857131	8.19091	9.49	7.39938	10.13	7.7342	7.69	6.72296	9.8	ZDHHC2	+	mRNA	XM_013984983.2	zinc_finger_DHHC-type_containing_2%2C_transcript_variant_X1	1.07838
chr6	61628139	61632139	31.8993	9.5	29.5615	14.09	31.6567	8.07	25.399	10.37	LOC110261309	+	mRNA	XM_021097289.1	zinc_finger_protein_264-like%2C_transcript_variant_X2	1.07721
chr6	61628140	61632140	31.8993	9.5	29.5615	14.09	31.6567	8.07	25.399	10.37	LOC110261309	+	mRNA	XM_021097290.1	zinc_finger_protein_264-like%2C_transcript_variant_X3	1.07721
chr17	53457585	53461585	12.5087	7.48	11.8522	10.8	11.5833	8.64	11.0554	8.91	ZFP64	-	mRNA	XM_013985469.2	ZFP64_zinc_finger_protein%2C_transcript_variant_X1	1.07607
chr17	53457586	53461586	12.5087	7.48	11.8522	10.8	11.5833	8.64	11.0554	8.91	ZFP64	-	mRNA	XM_021077225.1	ZFP64_zinc_finger_protein%2C_transcript_variant_X2	1.07607
chr17	53457587	53461587	12.5087	7.48	11.8522	10.8	11.5833	8.64	11.0554	8.91	ZFP64	-	mRNA	NM_001113449.1	ZFP64_zinc_finger_protein	1.07607
chr13	26180051	26184051	14.3571	5.84	16.1981	6.61	15.6198	5.55	12.7835	5.81	ZBTB47	+	mRNA	XM_003132135.4	zinc_finger_and_BTB_domain_containing_47%2C_transcript_variant_X2	1.07576
chr3	46107917	46111917	15.184	10.53	14.5343	10.28	14.4042	8.72	13.2242	8.74	ZNF514	+	mRNA	XM_021087083.1	zinc_finger_protein_514%2C_transcript_variant_X4	1.07565
chr3	46107918	46111918	15.184	10.53	14.5343	10.28	14.4042	8.72	13.2242	8.74	ZNF514	+	mRNA	XM_013995829.2	zinc_finger_protein_514%2C_transcript_variant_X1	1.07565
chr3	46107918	46111918	15.184	10.53	14.5343	10.28	14.4042	8.72	13.2242	8.74	ZNF514	+	mRNA	XM_021087081.1	zinc_finger_protein_514%2C_transcript_variant_X2	1.07565
chr3	46107918	46111918	15.184	10.53	14.5343	10.28	14.4042	8.72	13.2242	8.74	ZNF514	+	mRNA	XM_021087082.1	zinc_finger_protein_514%2C_transcript_variant_X3	1.07565
chr5	35669191	35673191	2.29937	9.1	2.46454	10.95	2.33117	9.4	2.09929	10.74	ZFC3H1	-	mRNA	XM_021092001.1	zinc_finger_C3H1-type_containing	1.07526
chr6	44343647	44347647	19.6953	11.53	17.8953	13.14	17.9542	12.11	17.0191	12.87	ZNF181	+	mRNA	XM_013994889.2	zinc_finger_protein_181%2C_transcript_variant_X2	1.07484
chr3	31330538	31334538	17.4611	9.65	20.1558	9.56	19.0437	8.09	15.9547	9.86	ZC3H7A	+	lncRNA	XR_002342423.1	zinc_finger_CCCH-type_containing_7A%2C_transcript_variant_X8	1.07481
chr3	6561494	6565494	92.647	10.43	92.3573	12.55	86.5055	9.02	85.8122	9.84	ZSCAN25	+	mRNA	XM_021086145.1	zinc_finger_and_SCAN_domain_containing_25%2C_transcript_variant_X1	1.07362
chr7	21934151	21938151	25.7178	11.6	25.7721	15.55	24.6719	12.67	23.2998	12.45	ZNF165	+	mRNA	XM_005665673.3	zinc_finger_protein_165%2C_transcript_variant_X1	1.07334
chr15	115670718	115674718	64.972	17.32	55.3161	16.59	54.2913	19.06	57.8395	16.62	IKZF2	-	mRNA	XM_021076002.1	IKAROS_family_zinc_finger_2%2C_transcript_variant_X34	1.07275
chr15	115670718	115674718	64.972	17.32	55.3161	16.59	54.2913	19.06	57.8395	16.62	IKZF2	-	mRNA	XM_021076009.1	IKAROS_family_zinc_finger_2%2C_transcript_variant_X42	1.07275
chr7	88573990	88577990	5.25474	8.32	5.15738	9.35	5.08783	7.69	4.61903	8.91	ZBTB1	+	mRNA	XM_003482279.4	zinc_finger_and_BTB_domain_containing_1%2C_transcript_variant_X2	1.07266
chr6	44343407	44347407	18.5582	11.47	16.8648	13.12	16.9695	12.02	16.057	12.86	ZNF181	+	mRNA	XM_021093316.1	zinc_finger_protein_181%2C_transcript_variant_X3	1.07256
chr6	44343502	44347502	18.5582	11.47	16.8648	13.12	16.9695	12.02	16.057	12.86	ZNF181	+	mRNA	NM_001244818.1	zinc_finger_protein_181	1.07256
chr7	21934255	21938255	23.1772	11.71	23.2445	15.82	22.1464	12.86	21.1369	12.5	ZNF165	+	mRNA	XM_005665672.3	zinc_finger_protein_165%2C_transcript_variant_X2	1.07251
chr7	21934276	21938276	23.1772	11.71	23.2445	15.82	22.1464	12.86	21.1369	12.5	ZNF165	+	mRNA	XM_021099810.1	zinc_finger_protein_165%2C_transcript_variant_X3	1.07251
chr3	31330937	31334937	16.2827	9.5	18.68	9.44	17.5182	8.38	15.0873	10.3	ZC3H7A	+	mRNA	XM_021086596.1	zinc_finger_CCCH-type_containing_7A%2C_transcript_variant_X4	1.0723
chr6	48416716	48420716	17.1164	11.17	19.0887	11.07	17.6986	10.1	16.0691	10.78	LOC100521972	+	mRNA	XM_021094379.1	zinc_finger_protein_546%2C_transcript_variant_X2	1.07218
chr6	48416716	48420716	17.1164	11.17	19.0887	11.07	17.6986	10.1	16.0691	10.78	LOC100521972	+	mRNA	XM_021094380.1	zinc_finger_protein_546%2C_transcript_variant_X3	1.07218
chr6	48416865	48420865	17.1164	11.17	19.0887	11.07	17.6986	10.1	16.0691	10.78	LOC100521972	+	mRNA	XM_021094378.1	zinc_finger_protein_546%2C_transcript_variant_X1	1.07218
chr6	44343519	44347519	18.9516	11.49	17.2664	13.11	17.3438	12.05	16.4626	12.86	ZNF181	+	mRNA	XM_013994886.2	zinc_finger_protein_181%2C_transcript_variant_X1	1.07134
chr6	60704851	60708851	20.7692	10.27	18.5918	10.97	18.5342	9.17	18.2134	10.78	ZNF583	-	mRNA	XM_021095095.1	zinc_finger_protein_583%2C_transcript_variant_X6	1.07111
chr6	60705001	60709001	20.7692	10.27	18.5918	10.97	18.5342	9.17	18.2134	10.78	ZNF583	-	mRNA	XM_021095097.1	zinc_finger_protein_583%2C_transcript_variant_X10	1.07111
chr6	60704847	60708847	20.7692	10.27	18.5918	10.97	18.5342	9.17	18.2134	10.78	ZNF583	-	mRNA	XM_013998830.2	zinc_finger_protein_583%2C_transcript_variant_X2	1.07111
chr6	60704852	60708852	20.7692	10.27	18.5918	10.97	18.5342	9.17	18.2134	10.78	ZNF583	-	mRNA	XM_013998840.2	zinc_finger_protein_583%2C_transcript_variant_X8	1.07111
chr6	60704853	60708853	20.7692	10.27	18.5918	10.97	18.5342	9.17	18.2134	10.78	ZNF583	-	mRNA	XM_013998831.2	zinc_finger_protein_583%2C_transcript_variant_X3	1.07111
chr6	18333458	18337458	23.3417	8.83	22.0496	11.01	22.0582	8.85	20.3425	10.39	ZFP90	-	mRNA	XM_021093885.1	ZFP90_zinc_finger_protein%2C_transcript_variant_X4	1.07053
chr2	48623197	48627197	8.00803	10.32	8.32723	11.9	8.08179	10.64	7.17941	11.99	ZBED5	+	mRNA	XM_003123004.4	zinc_finger_BED-type_containing_5%2C_transcript_variant_X6	1.07038
chr2	48623206	48627206	8.00803	10.32	8.32723	11.9	8.08179	10.64	7.17941	11.99	ZBED5	+	mRNA	XM_021083323.1	zinc_finger_BED-type_containing_5%2C_transcript_variant_X5	1.07038
chr2	15832549	15836549	14.671	9.92	15.133	12.79	14.1783	9.88	13.6807	10.47	ZNF408	-	mRNA	XM_003122824.6	zinc_finger_protein_408%2C_transcript_variant_X2	1.06982
chr2	71617683	71621683	43.1208	9.54	45.4797	8.54	43.7237	8.94	39.1069	11.91	ZNF358	-	mRNA	XM_005674492.3	zinc_finger_protein_358	1.06966
chr18	52481486	52485486	85.7045	13.01	81.6175	14.82	73.2799	12.76	83.2424	14.87	GLI3	+	mRNA	XM_021078946.1	GLI_family_zinc_finger_3%2C_transcript_variant_X4	1.069
chr6	60704832	60708832	21.3252	10.27	19.1375	10.99	19.1112	9.19	18.7537	10.78	ZNF583	-	mRNA	XM_021095098.1	zinc_finger_protein_583%2C_transcript_variant_X11	1.0686
chr6	60704818	60708818	21.3252	10.27	19.1375	10.99	19.1112	9.19	18.7537	10.78	ZNF583	-	mRNA	XM_013998839.2	zinc_finger_protein_583%2C_transcript_variant_X7	1.0686
chr15	16442598	16446598	95.0775	13.66	94.6045	14.66	84.5451	8.05	93.075	13.18	ZRANB3	+	mRNA	XM_021075251.1	zinc_finger_RANBP2-type_containing_3%2C_transcript_variant_X1	1.06791
chr3	31330513	31334513	18.1611	9.68	20.8727	9.58	19.8075	8.12	16.7476	9.87	ZC3H7A	+	mRNA	XM_021086599.1	zinc_finger_CCCH-type_containing_7A%2C_transcript_variant_X7	1.06781
chr3	31330515	31334515	18.1611	9.68	20.8727	9.58	19.8075	8.12	16.7476	9.87	ZC3H7A	+	mRNA	XM_021086594.1	zinc_finger_CCCH-type_containing_7A%2C_transcript_variant_X2	1.06781
chr3	31330519	31334519	18.1611	9.68	20.8727	9.58	19.8075	8.12	16.7476	9.87	ZC3H7A	+	mRNA	XM_021086598.1	zinc_finger_CCCH-type_containing_7A%2C_transcript_variant_X6	1.06781
chr3	31330524	31334524	18.1611	9.68	20.8727	9.58	19.8075	8.12	16.7476	9.87	ZC3H7A	+	mRNA	XM_021086597.1	zinc_finger_CCCH-type_containing_7A%2C_transcript_variant_X5	1.06781
chr17	37221958	37225958	44.8038	12.26	43.7724	12.1	40.2199	10.03	42.8284	9.96	ZNF341	+	lncRNA	XR_002339878.1	zinc_finger_protein_341%2C_transcript_variant_X2	1.06656
chr17	37221958	37225958	44.8038	12.26	43.7724	12.1	40.2199	10.03	42.8284	9.96	ZNF341	+	mRNA	XM_021077488.1	zinc_finger_protein_341%2C_transcript_variant_X1	1.06656
chr17	37221958	37225958	44.8038	12.26	43.7724	12.1	40.2199	10.03	42.8284	9.96	ZNF341	+	mRNA	XM_021077490.1	zinc_finger_protein_341%2C_transcript_variant_X4	1.06656
chr17	37221958	37225958	44.8038	12.26	43.7724	12.1	40.2199	10.03	42.8284	9.96	ZNF341	+	mRNA	XM_021077492.1	zinc_finger_protein_341%2C_transcript_variant_X7	1.06656
chr17	37221958	37225958	44.8038	12.26	43.7724	12.1	40.2199	10.03	42.8284	9.96	ZNF341	+	lncRNA	XR_002339879.1	zinc_finger_protein_341%2C_transcript_variant_X5	1.06656
chr6	61627544	61631544	34.4599	9.48	32.3031	13.77	34.4036	8.18	28.1934	10.32	LOC110261309	+	mRNA	XM_021097288.1	zinc_finger_protein_264-like%2C_transcript_variant_X1	1.06655
chr1	136119104	136123104	20.4783	9.99	23.3261	12.61	20.3455	11	20.73	12.68	ZNF770	+	mRNA	XM_013993206.2	zinc_finger_protein_770%2C_transcript_variant_X1	1.06644
chr1	136119114	136123114	20.4783	9.99	23.3261	12.61	20.3455	11	20.73	12.68	ZNF770	+	mRNA	XM_003121632.5	zinc_finger_protein_770%2C_transcript_variant_X5	1.06644
chr1	136119114	136123114	20.4783	9.99	23.3261	12.61	20.3455	11	20.73	12.68	ZNF770	+	mRNA	XM_013993207.2	zinc_finger_protein_770%2C_transcript_variant_X3	1.06644
chr1	136119114	136123114	20.4783	9.99	23.3261	12.61	20.3455	11	20.73	12.68	ZNF770	+	mRNA	XM_021098147.1	zinc_finger_protein_770%2C_transcript_variant_X2	1.06644
chr1	136119114	136123114	20.4783	9.99	23.3261	12.61	20.3455	11	20.73	12.68	ZNF770	+	mRNA	XM_021098156.1	zinc_finger_protein_770%2C_transcript_variant_X4	1.06644
chr14	37653120	37657120	92.2582	14.35	89.2685	13.53	86.1392	10.91	84.1316	12.24	LOC100157987	-	mRNA	XM_001928075.6	zinc_finger_and_SCAN_domain-containing_protein_21-like	1.06611
chr3	6567348	6571348	28.9116	10.94	29.3363	12.52	27.771	8.82	26.8824	9.56	ZSCAN25	+	lncRNA	XR_002342243.1	zinc_finger_and_SCAN_domain_containing_25%2C_transcript_variant_X5	1.06577
chr3	6567348	6571348	28.9116	10.94	29.3363	12.52	27.771	8.82	26.8824	9.56	ZSCAN25	+	mRNA	XM_021086148.1	zinc_finger_and_SCAN_domain_containing_25%2C_transcript_variant_X4	1.06577
chr3	6567348	6571348	28.9116	10.94	29.3363	12.52	27.771	8.82	26.8824	9.56	ZSCAN25	+	mRNA	XM_021086150.1	zinc_finger_and_SCAN_domain_containing_25%2C_transcript_variant_X8	1.06577
chr3	6567349	6571349	28.9116	10.94	29.3363	12.52	27.771	8.82	26.8824	9.56	ZSCAN25	+	mRNA	XM_021086149.1	zinc_finger_and_SCAN_domain_containing_25%2C_transcript_variant_X7	1.06577
chr3	6567347	6571347	29.2213	10.96	29.676	12.57	28.0581	8.82	27.2339	9.54	ZSCAN25	+	lncRNA	XR_002342244.1	zinc_finger_and_SCAN_domain_containing_25%2C_transcript_variant_X6	1.0652
chr6	84151853	84155853	46.0192	9.74	43.4183	9.5	42.5141	9.28	41.5384	8.97	ZDHHC18	+	mRNA	XM_021095633.1	zinc_finger_DHHC-type_containing_18%2C_transcript_variant_X1	1.06407
chr6	84151853	84155853	46.0192	9.74	43.4183	9.5	42.5141	9.28	41.5384	8.97	ZDHHC18	+	mRNA	XM_013988799.2	zinc_finger_DHHC-type_containing_18%2C_transcript_variant_X2	1.06407
chr7	33376228	33380228	23.5773	9.68	23.7581	10.48	23.6492	8.51	20.8704	11.89	ZFAND3	+	mRNA	XM_021099855.1	zinc_finger_AN1-type_containing_3%2C_transcript_variant_X3	1.06325
chr7	33376229	33380229	23.5773	9.68	23.7581	10.48	23.6492	8.51	20.8704	11.89	ZFAND3	+	mRNA	XM_021099854.1	zinc_finger_AN1-type_containing_3%2C_transcript_variant_X2	1.06325
chr6	60705151	60709151	21.8811	10.25	19.784	11	19.9178	9.27	19.2824	10.7	ZNF583	-	mRNA	XM_021095094.1	zinc_finger_protein_583%2C_transcript_variant_X5	1.06288
chr13	26307982	26311982	78.8545	10.38	80.1013	10.26	76.9817	10.91	72.5809	11.46	ZNF662	+	mRNA	XM_013981527.2	zinc_finger_protein_662%2C_transcript_variant_X4	1.0628
chr18	55642808	55646808	22.4369	6.3	24.9062	8.5	24.5683	5.83	19.9919	7.46	ZNF777	-	mRNA	XM_021078688.1	zinc_finger_protein_777%2C_transcript_variant_X1	1.06245
chr3	21465804	21469804	33.1123	8.5	29.9742	10.12	29.6255	8.9	29.7593	9.3	ZKSCAN2	+	mRNA	XM_003124536.6	zinc_finger_with_KRAB_and_SCAN_domains_2	1.06233
chr3	774007	778007	52.7978	7.83	46.4852	8.15	46.1817	7.66	47.2996	8.47	ZFAND2A	-	mRNA	XM_005655064.3	zinc_finger_AN1-type_containing_2A%2C_transcript_variant_X3	1.06206
chr3	774028	778028	52.7978	7.83	46.4852	8.15	46.1817	7.66	47.2996	8.47	ZFAND2A	-	mRNA	XM_005655063.3	zinc_finger_AN1-type_containing_2A%2C_transcript_variant_X2	1.06206
chr1	107581344	107585344	16.5547	10.5	18.1659	12.2	15.9676	9.79	16.7581	11.12	ZNF609	-	lncRNA	XR_002344514.1	zinc_finger_protein_609%2C_transcript_variant_X4	1.06096
chr1	107581347	107585347	16.5547	10.5	18.1659	12.2	15.9676	9.79	16.7581	11.12	ZNF609	-	lncRNA	XR_002344510.1	zinc_finger_protein_609%2C_transcript_variant_X1	1.06096
chr1	107581347	107585347	16.5547	10.5	18.1659	12.2	15.9676	9.79	16.7581	11.12	ZNF609	-	mRNA	XM_003121465.4	zinc_finger_protein_609%2C_transcript_variant_X2	1.06096
chr1	107581347	107585347	16.5547	10.5	18.1659	12.2	15.9676	9.79	16.7581	11.12	ZNF609	-	mRNA	XM_013992893.2	zinc_finger_protein_609%2C_transcript_variant_X3	1.06096
chr7	22610064	22614064	35.2798	10.12	34.4656	9.93	33.023	9.3	32.7214	11.08	ZFP57	-	mRNA	NM_001123132.1	ZFP57_zinc_finger_protein	1.06086
chr6	170612760	170616760	19.4799	9.26	18.8164	10.43	17.7038	9.19	18.4123	12.53	LOC110255265	-	lncRNA	XR_002345281.1	zinc_finger_protein_684-like	1.06037
chr1	115218181	115222181	25.4588	10.66	26.4933	10.51	24.8914	10.57	24.1043	12.25	ZNF280D	+	lncRNA	XR_002344727.1	zinc_finger_protein_280D%2C_transcript_variant_X9	1.06034
chr1	115218017	115222017	25.3669	10.75	26.7131	10.38	24.8886	10.67	24.2489	12.28	ZNF280D	+	mRNA	XM_021094794.1	zinc_finger_protein_280D%2C_transcript_variant_X8	1.05989
chr1	115218017	115222017	25.3669	10.75	26.7131	10.38	24.8886	10.67	24.2489	12.28	ZNF280D	+	lncRNA	XR_002344724.1	zinc_finger_protein_280D%2C_transcript_variant_X6	1.05989
chr3	6567308	6571308	30.4284	11.03	31.0029	12.76	29.3566	8.79	28.6069	9.46	ZSCAN25	+	mRNA	XM_021086146.1	zinc_finger_and_SCAN_domain_containing_25%2C_transcript_variant_X2	1.05983
chr2	74676292	74680292	4.95447	7.96	4.22594	9.32	3.73415	5.9	4.93459	8.16	ZBTB7A	+	mRNA	XM_003354008.4	zinc_finger_and_BTB_domain_containing_7A%2C_transcript_variant_X2	1.05902
chr6	170675680	170679680	35.7351	10.16	33.5785	9.68	33.0042	9.78	32.463	9.93	ZNF643	-	mRNA	XM_005665524.3	zinc_finger_protein_643%2C_transcript_variant_X4	1.05875
chr6	170675680	170679680	35.7351	10.16	33.5785	9.68	33.0042	9.78	32.463	9.93	ZNF643	-	mRNA	XM_013977385.2	zinc_finger_protein_643%2C_transcript_variant_X3	1.05875
chr6	170675680	170679680	35.7351	10.16	33.5785	9.68	33.0042	9.78	32.463	9.93	ZNF643	-	mRNA	XM_013977386.2	zinc_finger_protein_643%2C_transcript_variant_X5	1.05875
chr1	115218049	115222049	25.3927	10.71	26.6313	10.45	24.838	10.62	24.321	12.29	ZNF280D	+	mRNA	XM_013992957.2	zinc_finger_protein_280D%2C_transcript_variant_X4	1.05828
chr1	115218053	115222053	25.3927	10.71	26.6313	10.45	24.838	10.62	24.321	12.29	ZNF280D	+	mRNA	XM_005659575.3	zinc_finger_protein_280D%2C_transcript_variant_X1	1.05828
chr1	115218061	115222061	25.3927	10.71	26.6313	10.45	24.838	10.62	24.321	12.29	ZNF280D	+	mRNA	XM_013992958.2	zinc_finger_protein_280D%2C_transcript_variant_X10	1.05828
chr1	115218061	115222061	25.3927	10.71	26.6313	10.45	24.838	10.62	24.321	12.29	ZNF280D	+	lncRNA	XR_002344730.1	zinc_finger_protein_280D%2C_transcript_variant_X12	1.05828
chr1	115218061	115222061	25.3927	10.71	26.6313	10.45	24.838	10.62	24.321	12.29	ZNF280D	+	lncRNA	XR_002344729.1	zinc_finger_protein_280D%2C_transcript_variant_X11	1.05828
chr1	115218061	115222061	25.3927	10.71	26.6313	10.45	24.838	10.62	24.321	12.29	ZNF280D	+	lncRNA	XR_001306182.2	zinc_finger_protein_280D%2C_transcript_variant_X7	1.05828
chr1	115218074	115222074	25.3927	10.71	26.6313	10.45	24.838	10.62	24.321	12.29	ZNF280D	+	mRNA	XM_005659574.3	zinc_finger_protein_280D%2C_transcript_variant_X2	1.05828
chr1	115218075	115222075	25.3927	10.71	26.6313	10.45	24.838	10.62	24.321	12.29	ZNF280D	+	mRNA	XM_021094785.1	zinc_finger_protein_280D%2C_transcript_variant_X5	1.05828
chr6	1206406	1210406	44.8865	7.59	43.8656	8.6	42.0377	7.08	41.8425	8.51	ZNF469	-	mRNA	XM_021093669.1	zinc_finger_protein_469%2C_transcript_variant_X1	1.05808
chr4	31994226	31998226	85.5245	16.78	86.7362	17.5	80.3915	14.56	82.6046	16.22	ZFPM2	-	mRNA	NM_001195374.1	zinc_finger_protein%2C_FOG_family_member_2	1.05684
chr13	24735026	24739026	36.0579	10.71	35.6712	12.7	33.2079	9.96	34.6808	8.8	LOC100623639	+	mRNA	XM_021070399.1	zinc_finger_protein_621%2C_transcript_variant_X1	1.05657
chr13	24735026	24739026	36.0579	10.71	35.6712	12.7	33.2079	9.96	34.6808	8.8	LOC100623639	+	mRNA	XM_021070401.1	zinc_finger_protein_621%2C_transcript_variant_X3	1.05657
chr13	24735026	24739026	36.0579	10.71	35.6712	12.7	33.2079	9.96	34.6808	8.8	LOC100623639	+	mRNA	XM_021070403.1	zinc_finger_protein_621%2C_transcript_variant_X5	1.05657
chr13	24735027	24739027	36.0579	10.71	35.6712	12.7	33.2079	9.96	34.6808	8.8	LOC100623639	+	mRNA	XM_021070400.1	zinc_finger_protein_621%2C_transcript_variant_X2	1.05657
chr13	24735027	24739027	36.0579	10.71	35.6712	12.7	33.2079	9.96	34.6808	8.8	LOC100623639	+	mRNA	XM_021070405.1	zinc_finger_protein_621%2C_transcript_variant_X7	1.05657
chr1	9513773	9517773	88.3254	12.1	88.3465	13.98	85.4759	12.58	81.7646	11.9	ZDHHC14	-	mRNA	XM_021086511.1	zinc_finger_DHHC-type_containing_14%2C_transcript_variant_X8	1.05639
chr2	74680692	74684692	60.5082	8.3	68.1487	7.82	66.6286	7.56	55.1623	8.46	ZBTB7A	+	mRNA	XM_005661341.3	zinc_finger_and_BTB_domain_containing_7A%2C_transcript_variant_X5	1.05637
chr9	92479380	92483380	3.92638	9.68	4.04565	11.26	4.13124	8.94	3.41663	8.82	DBF4	-	mRNA	XM_021101968.1	DBF4_zinc_finger%2C_transcript_variant_X2	1.0562
chr9	92479380	92483380	3.92638	9.68	4.04565	11.26	4.13124	8.94	3.41663	8.82	DBF4	-	mRNA	XM_021101970.1	DBF4_zinc_finger%2C_transcript_variant_X4	1.0562
chr3	6525007	6529007	51.0544	10.24	50.6226	10.7	48.1243	9.07	48.1852	10.84	LOC106508762	+	lncRNA	XR_002342249.1	zinc_finger_protein_286A-like%2C_transcript_variant_X5	1.05573
chr3	6525024	6529024	51.0544	10.24	50.6226	10.7	48.1243	9.07	48.1852	10.84	LOC106508762	+	lncRNA	XR_002342248.1	zinc_finger_protein_286A-like%2C_transcript_variant_X4	1.05573
chr18	55642296	55646296	15.5096	6.06	18.619	8.53	18.5932	5.79	13.7357	7.19	ZNF777	-	mRNA	XM_021078689.1	zinc_finger_protein_777%2C_transcript_variant_X3	1.05567
chr4	7015171	7019171	11.5975	9.25	11.6783	11.34	12.0125	9.35	10.0372	10.22	ZFAT	+	mRNA	XM_021088874.1	zinc_finger_and_AT-hook_domain_containing%2C_transcript_variant_X3	1.0556
chr3	38016726	38020726	6.4408	6.84	9.88767	7.68	9.36593	7.59	6.10918	8.48	GLIS2	-	mRNA	XM_005662179.3	GLIS_family_zinc_finger_2%2C_transcript_variant_X4	1.05514
chr6	15939301	15943301	21.0858	9.3	20.5883	9.79	19.7613	7.7	19.7437	9.35	ZFHX3	-	mRNA	XM_021097088.1	zinc_finger_homeobox_3	1.05491
chr1	238177344	238181344	26.0142	11.89	27.9016	12.77	26.9295	11.69	24.1949	12.48	ZBTB5	-	lncRNA	XR_002336811.1	zinc_finger_and_BTB_domain_containing_5%2C_transcript_variant_X4	1.0546
chr2	66889478	66893478	25.8383	12.67	25.5135	13.15	25.7123	10.17	22.993	9.85	LOC102167351	-	mRNA	XM_021083749.1	zinc_finger_protein_709-like%2C_transcript_variant_X1	1.05434
chr14	128960310	128964310	14.7119	10.65	15.9382	11.57	15.3928	8.42	13.6898	10.73	NANOS1	+	mRNA	XM_001928298.4	nanos_C2HC-type_zinc_finger_1	1.0539
chr7	38386883	38390883	23.5635	8.8	21.4382	10.29	21.3427	8.07	21.3615	9.22	ZNF318	-	mRNA	XM_001926792.6	zinc_finger_protein_318%2C_transcript_variant_X1	1.0538
chr6	12522450	12526450	90.9383	11.55	88.1451	12.58	78.0313	13.11	91.966	15.06	ZFP1	-	mRNA	XM_013998180.2	ZFP1_zinc_finger_protein%2C_transcript_variant_X5	1.05345
chr3	4369301	4373301	73.8911	12.6	72.2451	11.69	71.951	10.48	66.8167	13.09	LOC100520903	+	mRNA	XM_021086057.1	zinc_finger_protein_300-like%2C_transcript_variant_X4	1.0531
chr2	70793863	70797863	41.1789	10.79	40.8708	10.77	39.3594	9.49	38.5693	11.26	ZNF414	+	mRNA	XM_021083890.1	zinc_finger_protein_414%2C_transcript_variant_X1	1.05288
chr2	70793866	70797866	41.1789	10.79	40.8708	10.77	39.3594	9.49	38.5693	11.26	ZNF414	+	mRNA	XM_021083891.1	zinc_finger_protein_414%2C_transcript_variant_X2	1.05288
chr12	52773725	52777725	43.291	8.5	48.3196	8.97	47.1402	7.07	39.884	9.09	ZBTB4	-	mRNA	XM_021067826.1	zinc_finger_and_BTB_domain_containing_4	1.0527
chr17	43961084	43965084	10.1353	8.8	12.1171	9.13	10.8054	8.61	10.3373	8.8	ZHX3	-	mRNA	XM_021077229.1	zinc_fingers_and_homeoboxes_3%2C_transcript_variant_X2	1.05249
chr17	43961084	43965084	10.1353	8.8	12.1171	9.13	10.8054	8.61	10.3373	8.8	ZHX3	-	mRNA	XM_021077231.1	zinc_fingers_and_homeoboxes_3%2C_transcript_variant_X4	1.05249
chr7	52983838	52987838	21.1253	10.47	17.7983	12.2	19.0152	10.33	17.9821	12.3	ZNF774	+	mRNA	XM_021098909.1	zinc_finger_protein_774%2C_transcript_variant_X2	1.05207
chr14	29066922	29070922	3.473	9	4.19245	11.71	4.08678	9.33	3.19982	10.31	ZNF664	-	mRNA	XM_021072242.1	zinc_finger_protein_664%2C_transcript_variant_X6	1.05199
chr14	29066922	29070922	3.473	9	4.19245	11.71	4.08678	9.33	3.19982	10.31	ZNF664	-	mRNA	XM_021072245.1	zinc_finger_protein_664%2C_transcript_variant_X9	1.05199
chr8	82594559	82598559	15.0591	8.01	13.6096	9.98	12.2585	8.77	14.9995	9.31	ZNF827	+	mRNA	XM_021101536.1	zinc_finger_protein_827%2C_transcript_variant_X2	1.05175
chr8	82594565	82598565	15.0591	8.01	13.6096	9.98	12.2585	8.77	14.9995	9.31	ZNF827	+	mRNA	XM_021101535.1	zinc_finger_protein_827%2C_transcript_variant_X1	1.05175
chr8	82594566	82598566	15.0591	8.01	13.6096	9.98	12.2585	8.77	14.9995	9.31	ZNF827	+	mRNA	XM_021101537.1	zinc_finger_protein_827%2C_transcript_variant_X3	1.05175
chr8	82594566	82598566	15.0591	8.01	13.6096	9.98	12.2585	8.77	14.9995	9.31	ZNF827	+	mRNA	XM_021101538.1	zinc_finger_protein_827%2C_transcript_variant_X4	1.05175
chr8	82594567	82598567	15.0591	8.01	13.6096	9.98	12.2585	8.77	14.9995	9.31	ZNF827	+	mRNA	XM_021101541.1	zinc_finger_protein_827%2C_transcript_variant_X7	1.05175
chr8	82594567	82598567	15.0591	8.01	13.6096	9.98	12.2585	8.77	14.9995	9.31	ZNF827	+	mRNA	XM_021101539.1	zinc_finger_protein_827%2C_transcript_variant_X5	1.05175
chr8	82594567	82598567	15.0591	8.01	13.6096	9.98	12.2585	8.77	14.9995	9.31	ZNF827	+	mRNA	XM_021101540.1	zinc_finger_protein_827%2C_transcript_variant_X6	1.05175
chr13	24735017	24739017	36.5857	10.71	36.3019	12.72	33.9263	10	35.3852	8.81	LOC100623639	+	mRNA	XM_021070402.1	zinc_finger_protein_621%2C_transcript_variant_X4	1.05159
chr13	24735017	24739017	36.5857	10.71	36.3019	12.72	33.9263	10	35.3852	8.81	LOC100623639	+	mRNA	XM_021070404.1	zinc_finger_protein_621%2C_transcript_variant_X6	1.05159
chr13	24735017	24739017	36.5857	10.71	36.3019	12.72	33.9263	10	35.3852	8.81	LOC100623639	+	mRNA	XM_021070406.1	zinc_finger_protein_621%2C_transcript_variant_X8	1.05159
chr11	21296854	21300854	11.3787	14.84	11.3872	13.59	10.773	14.48	10.8785	13.24	ZC3H13	+	mRNA	XM_021065599.1	zinc_finger_CCCH-type_containing_13%2C_transcript_variant_X7	1.05147
chr11	21296854	21300854	11.3787	14.84	11.3872	13.59	10.773	14.48	10.8785	13.24	ZC3H13	+	mRNA	XM_021065602.1	zinc_finger_CCCH-type_containing_13%2C_transcript_variant_X10	1.05147
chr11	21296864	21300864	11.3787	14.84	11.3872	13.59	10.773	14.48	10.8785	13.24	ZC3H13	+	mRNA	XM_021065601.1	zinc_finger_CCCH-type_containing_13%2C_transcript_variant_X9	1.05147
chr11	21297062	21301062	11.3787	14.84	11.3872	13.59	10.773	14.48	10.8785	13.24	ZC3H13	+	mRNA	XM_021065593.1	zinc_finger_CCCH-type_containing_13%2C_transcript_variant_X1	1.05147
chr11	21297062	21301062	11.3787	14.84	11.3872	13.59	10.773	14.48	10.8785	13.24	ZC3H13	+	mRNA	XM_021065595.1	zinc_finger_CCCH-type_containing_13%2C_transcript_variant_X3	1.05147
chr11	21297062	21301062	11.3787	14.84	11.3872	13.59	10.773	14.48	10.8785	13.24	ZC3H13	+	mRNA	XM_021065596.1	zinc_finger_CCCH-type_containing_13%2C_transcript_variant_X4	1.05147
chr11	21297062	21301062	11.3787	14.84	11.3872	13.59	10.773	14.48	10.8785	13.24	ZC3H13	+	mRNA	XM_021065597.1	zinc_finger_CCCH-type_containing_13%2C_transcript_variant_X5	1.05147
chr11	21297062	21301062	11.3787	14.84	11.3872	13.59	10.773	14.48	10.8785	13.24	ZC3H13	+	mRNA	XM_021065598.1	zinc_finger_CCCH-type_containing_13%2C_transcript_variant_X6	1.05147
chr11	21297062	21301062	11.3787	14.84	11.3872	13.59	10.773	14.48	10.8785	13.24	ZC3H13	+	mRNA	XM_021065600.1	zinc_finger_CCCH-type_containing_13%2C_transcript_variant_X8	1.05147
chr11	21297068	21301068	11.3787	14.84	11.3872	13.59	10.773	14.48	10.8785	13.24	ZC3H13	+	mRNA	XM_021065594.1	zinc_finger_CCCH-type_containing_13%2C_transcript_variant_X2	1.05147
chr3	38950663	38954663	19.5371	10.68	19.0053	14.07	18.7443	9.76	17.9129	12.31	ZNF263	-	mRNA	XM_013995720.2	zinc_finger_protein_263%2C_transcript_variant_X3	1.05143
chr3	38950691	38954691	19.5371	10.68	19.0053	14.07	18.7443	9.76	17.9129	12.31	ZNF200	+	mRNA	XM_021088110.1	zinc_finger_protein_200%2C_transcript_variant_X1	1.05143
chr3	38950701	38954701	19.5371	10.68	19.0053	14.07	18.7443	9.76	17.9129	12.31	ZNF200	+	mRNA	XM_021088111.1	zinc_finger_protein_200%2C_transcript_variant_X2	1.05143
chr7	21141404	21145404	15.8943	11.69	16.8278	11.78	16.5191	10.91	14.6235	9.1	ZNF322	-	mRNA	XM_021099812.1	zinc_finger_protein_322%2C_transcript_variant_X1	1.05072
chr7	21141404	21145404	15.8943	11.69	16.8278	11.78	16.5191	10.91	14.6235	9.1	ZNF322	-	mRNA	XM_021099813.1	zinc_finger_protein_322%2C_transcript_variant_X2	1.05072
chr7	21141404	21145404	15.8943	11.69	16.8278	11.78	16.5191	10.91	14.6235	9.1	ZNF322	-	mRNA	XM_021099814.1	zinc_finger_protein_322%2C_transcript_variant_X3	1.05072
chr3	761499	765499	38.8932	11.26	39.9907	11.53	37.9955	8.75	37.0918	10.38	ZFAND2A	-	lncRNA	XR_002342187.1	zinc_finger_AN1-type_containing_2A%2C_transcript_variant_X4	1.05056
chr3	761501	765501	38.8932	11.26	39.9907	11.53	37.9955	8.75	37.0918	10.38	ZFAND2A	-	mRNA	XM_003124245.4	zinc_finger_AN1-type_containing_2A%2C_transcript_variant_X1	1.05056
chr7	48974392	48978392	89.7903	12.22	87.8559	12.02	86.6742	15.98	82.4416	10.95	ZFAND6	+	mRNA	XM_003482216.4	zinc_finger_AN1-type_containing_6%2C_transcript_variant_X9	1.05044
chr14	122844916	122848916	33.9527	15.38	36.1161	13.23	33.174	13.95	33.5391	13.99	ZDHHC6	-	mRNA	XM_021073286.1	zinc_finger_DHHC-type_containing_6%2C_transcript_variant_X3	1.0503
chr1	21351286	21355286	70.3383	9.42	45.2396	11.81	44.9313	11.01	65.1458	11.42	PLAGL1	+	mRNA	XM_021084182.1	PLAG1_like_zinc_finger_1%2C_transcript_variant_X25	1.04997
chr18	55493827	55497827	47.7138	9.44	48.2827	10.93	46.5849	8	44.8808	10.8	ZNF282	+	mRNA	XM_021078537.1	zinc_finger_protein_282%2C_transcript_variant_X1	1.04953
chr3	38016651	38020651	6.01418	6.84	9.27747	7.69	8.86643	7.59	5.71465	8.47	GLIS2	-	mRNA	XM_005662180.3	GLIS_family_zinc_finger_2%2C_transcript_variant_X3	1.04873
chr2	75590403	75594403	83.1905	12.54	84.6089	12.84	81.1426	12.19	78.9086	12.09	LOC110259662	+	mRNA	XM_021085144.1	zinc_finger_protein_57-like	1.04841
chr6	44349355	44353355	94.3714	13.53	94.084	12.88	92.9795	14.49	86.8006	15.37	ZNF181	+	mRNA	XM_021093317.1	zinc_finger_protein_181%2C_transcript_variant_X4	1.04825
chr2	48622301	48626301	5.98348	10.03	6.16769	11.55	6.15227	10.24	5.44095	11.92	ZBED5	+	mRNA	XM_003353948.3	zinc_finger_BED-type_containing_5%2C_transcript_variant_X7	1.04813
chr2	48622301	48626301	5.98348	10.03	6.16769	11.55	6.15227	10.24	5.44095	11.92	ZBED5	+	mRNA	XM_005661128.3	zinc_finger_BED-type_containing_5%2C_transcript_variant_X2	1.04813
chr2	48622301	48626301	5.98348	10.03	6.16769	11.55	6.15227	10.24	5.44095	11.92	ZBED5	+	mRNA	XM_021083322.1	zinc_finger_BED-type_containing_5%2C_transcript_variant_X4	1.04813
chr1	225707191	225711191	85.1548	17.4	85.0965	17.05	83.3181	18.43	79.1721	18.25	ZFAND5	-	mRNA	NM_001097506.1	zinc_finger_AN1-type_containing_5	1.04776
chr10	25373332	25377332	91.4025	13.32	92.765	15.05	89.1946	12.94	86.5919	13.28	ZNF510	+	mRNA	XM_013980380.2	zinc_finger_protein_510%2C_transcript_variant_X1	1.04768
chr12	22464385	22468385	19.9823	13.97	21.2328	12.94	19.9627	9.5	19.3797	12.44	IKZF3	+	mRNA	XM_005653923.3	IKAROS_family_zinc_finger_3%2C_transcript_variant_X1	1.0476
chr6	63080949	63084949	40.4754	8.67	38.3527	10.4	38.8031	8.59	36.4555	10.27	ZBTB45	-	mRNA	XM_021097384.1	zinc_finger_and_BTB_domain_containing_45%2C_transcript_variant_X1	1.04743
chr18	55781562	55785562	34.5735	6.74	35.0904	8.18	34.3308	7.01	32.1821	8.95	ZNF467	-	mRNA	XM_021078766.1	zinc_finger_protein_467	1.04737
chr3	38928106	38932106	44.0856	12.79	42.4121	13.7	41.1887	12.23	41.4207	12.41	ZNF263	-	mRNA	XM_013995727.2	zinc_finger_protein_263%2C_transcript_variant_X7	1.04707
chr3	38928106	38932106	44.0856	12.79	42.4121	13.7	41.1887	12.23	41.4207	12.41	ZNF263	-	mRNA	XM_021088098.1	zinc_finger_protein_263%2C_transcript_variant_X5	1.04707
chr3	6523993	6527993	60.1812	10.02	61.3955	11.21	57.5423	9.11	58.5919	10.57	LOC106508762	+	mRNA	XM_021086155.1	zinc_finger_protein_286A-like%2C_transcript_variant_X1	1.04686
chr3	6523993	6527993	60.1812	10.02	61.3955	11.21	57.5423	9.11	58.5919	10.57	LOC106508762	+	mRNA	XM_021086157.1	zinc_finger_protein_286A-like%2C_transcript_variant_X3	1.04686
chr2	74677682	74681682	11.7119	6.88	13.8272	6.03	12.3346	5.88	12.0625	7.53	ZBTB7A	+	mRNA	XM_021084085.1	zinc_finger_and_BTB_domain_containing_7A%2C_transcript_variant_X3	1.04681
chr3	71422227	71426227	10.8176	9.38	10.5707	10.85	11.8383	9.63	8.59591	8.51	ZNF638	-	lncRNA	XR_002342575.1	zinc_finger_protein_638%2C_transcript_variant_X7	1.04669
chr6	61556423	61560423	23.4741	9.84	21.2562	12.05	21.3771	9.6	21.3748	12.21	LOC110261306	+	mRNA	XM_021097286.1	zinc_finger_protein_805-like%2C_transcript_variant_X3	1.04628
chr6	61556437	61560437	23.4741	9.84	21.2562	12.05	21.3771	9.6	21.3748	12.21	LOC110261306	+	mRNA	XM_021097285.1	zinc_finger_protein_805-like%2C_transcript_variant_X2	1.04628
chr6	61556438	61560438	23.4741	9.84	21.2562	12.05	21.3771	9.6	21.3748	12.21	LOC110261306	+	mRNA	XM_021097284.1	zinc_finger_protein_805-like%2C_transcript_variant_X1	1.04628
chr2	52307309	52311309	68.3884	9.89	93.1449	14.09	82.7543	12.39	71.6443	13.43	ZNF672	-	mRNA	XM_021083393.1	zinc_finger_protein_672%2C_transcript_variant_X5	1.04621
chr2	66889469	66893469	26.3414	12.8	25.8769	13.18	26.3366	10.21	23.5841	9.89	LOC102167351	-	mRNA	XM_021083750.1	zinc_finger_protein_709-like%2C_transcript_variant_X2	1.04603
chr2	66889472	66893472	26.3414	12.8	25.8769	13.18	26.3366	10.21	23.5841	9.89	LOC102167351	-	mRNA	XM_021083751.1	zinc_finger_protein_709-like%2C_transcript_variant_X3	1.04603
chr2	66889472	66893472	26.3414	12.8	25.8769	13.18	26.3366	10.21	23.5841	9.89	LOC102167351	-	mRNA	XM_021083753.1	zinc_finger_protein_709-like%2C_transcript_variant_X5	1.04603
chr17	62708222	62712222	20.4881	7.09	19.4332	7.59	20.6795	6.53	17.4971	6.77	ZBTB46	-	mRNA	XM_021077468.1	zinc_finger_and_BTB_domain_containing_46%2C_transcript_variant_X3	1.0457
chr13	32828037	32832037	36.8151	9.97	37.7249	12.3	35.7704	9.34	35.5155	9.89	ZMYND10	-	mRNA	XM_021068822.1	zinc_finger_MYND-type_containing_10	1.04565
chr13	27826346	27830346	49.7968	11.64	47.2794	14.56	46.6004	14.38	46.2543	13.2	LOC100626731	-	mRNA	XM_021071727.1	zinc_finger_protein_with_KRAB_and_SCAN_domains_7%2C_transcript_variant_X3	1.04546
chr13	27826352	27830352	49.7968	11.64	47.2794	14.56	46.6004	14.38	46.2543	13.2	LOC100626731	-	mRNA	XM_013990092.2	zinc_finger_protein_with_KRAB_and_SCAN_domains_7%2C_transcript_variant_X2	1.04546
chr13	27826361	27830361	49.7968	11.64	47.2794	14.56	46.6004	14.38	46.2543	13.2	LOC100626731	-	mRNA	XM_013990091.2	zinc_finger_protein_with_KRAB_and_SCAN_domains_7%2C_transcript_variant_X1	1.04546
chr3	71422230	71426230	10.5963	9.41	10.2538	10.85	11.4908	9.6	8.45615	8.51	ZNF638	-	mRNA	XM_005662475.3	zinc_finger_protein_638%2C_transcript_variant_X4	1.04527
chr3	71422230	71426230	10.5963	9.41	10.2538	10.85	11.4908	9.6	8.45615	8.51	ZNF638	-	mRNA	XM_021087382.1	zinc_finger_protein_638%2C_transcript_variant_X1	1.04527
chr3	71422230	71426230	10.5963	9.41	10.2538	10.85	11.4908	9.6	8.45615	8.51	ZNF638	-	mRNA	XM_021087384.1	zinc_finger_protein_638%2C_transcript_variant_X3	1.04527
chr9	92479956	92483956	3.78817	9.65	3.73701	11.27	3.86453	8.8	3.33519	8.84	DBF4	-	mRNA	XM_021101967.1	DBF4_zinc_finger%2C_transcript_variant_X1	1.0452
chr9	92479957	92483957	3.78817	9.65	3.73701	11.27	3.86453	8.8	3.33519	8.84	DBF4	-	mRNA	XM_021101969.1	DBF4_zinc_finger%2C_transcript_variant_X3	1.0452
chr9	92479959	92483959	3.78817	9.65	3.73701	11.27	3.86453	8.8	3.33519	8.84	DBF4	-	mRNA	XM_021101971.1	DBF4_zinc_finger%2C_transcript_variant_X5	1.0452
chr2	15832337	15836337	16.5282	9.94	17.1165	12.79	16.2025	9.9	15.9958	10.52	ZNF408	-	mRNA	XM_013994366.2	zinc_finger_protein_408%2C_transcript_variant_X1	1.04492
chr6	62737736	62741736	33.5799	8.41	33.2515	9.8	32.9049	9.02	31.058	9.72	LOC102158443	-	mRNA	XM_005664934.3	zinc_finger_protein_606%2C_transcript_variant_X1	1.04485
chr6	62737736	62741736	33.5799	8.41	33.2515	9.8	32.9049	9.02	31.058	9.72	LOC102158443	-	mRNA	XM_013998895.2	zinc_finger_protein_606%2C_transcript_variant_X2	1.04485
chr6	62737736	62741736	33.5799	8.41	33.2515	9.8	32.9049	9.02	31.058	9.72	LOC102158443	-	mRNA	XM_013998897.2	zinc_finger_protein_606%2C_transcript_variant_X3	1.04485
chr6	62737737	62741737	33.5799	8.41	33.2515	9.8	32.9049	9.02	31.058	9.72	LOC102158443	-	mRNA	XM_013998898.2	zinc_finger_protein_606%2C_transcript_variant_X4	1.04485
chr6	119114257	119118257	16.2807	12.88	14.7638	14.14	15.6926	12.23	14.027	12.74	ZSCAN30	-	mRNA	XM_003127897.5	zinc_finger_and_SCAN_domain_containing_30	1.04458
chr6	119114295	119118295	16.2807	12.88	14.7638	14.14	15.6926	12.23	14.027	12.74	ZNF397	+	mRNA	XM_005665342.2	zinc_finger_protein_397%2C_transcript_variant_X1	1.04458
chr6	119114334	119118334	16.2807	12.88	14.7638	14.14	15.6926	12.23	14.027	12.74	ZNF397	+	lncRNA	XR_001309359.2	zinc_finger_protein_397%2C_transcript_variant_X6	1.04458
chr6	119114336	119118336	16.2807	12.88	14.7638	14.14	15.6926	12.23	14.027	12.74	ZNF397	+	lncRNA	XR_001309358.2	zinc_finger_protein_397%2C_transcript_variant_X7	1.04458
chr6	119114336	119118336	16.2807	12.88	14.7638	14.14	15.6926	12.23	14.027	12.74	ZNF397	+	mRNA	XM_005665341.3	zinc_finger_protein_397%2C_transcript_variant_X3	1.04458
chr6	119114338	119118338	16.2807	12.88	14.7638	14.14	15.6926	12.23	14.027	12.74	ZNF397	+	lncRNA	XR_002345087.1	zinc_finger_protein_397%2C_transcript_variant_X9	1.04458
chr6	119114338	119118338	16.2807	12.88	14.7638	14.14	15.6926	12.23	14.027	12.74	ZNF397	+	lncRNA	XR_002345086.1	zinc_finger_protein_397%2C_transcript_variant_X8	1.04458
chr8	1260802	1264802	80.6735	13.72	83.555	12.06	80.0353	10.97	77.1884	12.58	ZFYVE28	-	mRNA	XM_021100930.1	zinc_finger_FYVE-type_containing_28%2C_transcript_variant_X3	1.04455
chr13	145994693	145998693	18.5957	8.95	19.6667	11.04	19.6282	9.07	17.0025	11.11	ZDHHC23	-	mRNA	XM_013982433.2	zinc_finger_DHHC-type_containing_23%2C_transcript_variant_X4	1.04455
chr7	22091775	22095775	25.214	10.57	25.1207	9.29	24.6444	10.04	23.5468	10.63	ZKSCAN4	+	mRNA	XM_021099808.1	zinc_finger_with_KRAB_and_SCAN_domains_4%2C_transcript_variant_X2	1.04448
chr18	55542874	55546874	56.6874	9.23	59.7901	9.01	55.3846	8.17	56.1753	9.55	ZNF783	+	mRNA	XM_021078756.1	zinc_finger_family_member_783	1.04408
chr6	45856073	45860073	24.8309	12.18	26.1106	14.12	24.1555	9.72	24.6393	12.93	ZNF260	+	mRNA	XM_013998468.2	zinc_finger_protein_260%2C_transcript_variant_X1	1.04399
chr6	45856073	45860073	24.8309	12.18	26.1106	14.12	24.1555	9.72	24.6393	12.93	ZNF260	+	mRNA	XM_013998469.2	zinc_finger_protein_260%2C_transcript_variant_X5	1.04399
chr6	45856073	45860073	24.8309	12.18	26.1106	14.12	24.1555	9.72	24.6393	12.93	ZNF260	+	mRNA	XM_013998470.2	zinc_finger_protein_260%2C_transcript_variant_X6	1.04399
chr6	45856073	45860073	24.8309	12.18	26.1106	14.12	24.1555	9.72	24.6393	12.93	ZNF260	+	lncRNA	XR_001309088.2	zinc_finger_protein_260%2C_transcript_variant_X4	1.04399
chr6	45856073	45860073	24.8309	12.18	26.1106	14.12	24.1555	9.72	24.6393	12.93	ZNF260	+	lncRNA	XR_002345314.1	zinc_finger_protein_260%2C_transcript_variant_X2	1.04399
chr6	45856073	45860073	24.8309	12.18	26.1106	14.12	24.1555	9.72	24.6393	12.93	ZNF260	+	lncRNA	XR_002345315.1	zinc_finger_protein_260%2C_transcript_variant_X3	1.04399
chr6	45856073	45860073	24.8309	12.18	26.1106	14.12	24.1555	9.72	24.6393	12.93	ZNF260	+	mRNA	XM_013998471.2	zinc_finger_protein_260%2C_transcript_variant_X7	1.04399
chr6	45856073	45860073	24.8309	12.18	26.1106	14.12	24.1555	9.72	24.6393	12.93	ZNF260	+	mRNA	XM_013998472.2	zinc_finger_protein_260%2C_transcript_variant_X8	1.04399
chr17	59309924	59313924	89.2164	9.35	92.9519	9.45	89.1318	7.82	85.3608	7.9	ZNF831	+	mRNA	NM_001123087.1	zinc_finger_protein_831	1.04399
chr10	25281961	25285961	43.3738	10.99	44.1654	14.24	42.4828	11.29	41.37	12.89	ZNF782	+	lncRNA	XR_002336287.1	zinc_finger_protein_782%2C_transcript_variant_X4	1.04396
chr10	25281961	25285961	43.3738	10.99	44.1654	14.24	42.4828	11.29	41.37	12.89	ZNF782	+	mRNA	XM_021064571.1	zinc_finger_protein_782%2C_transcript_variant_X1	1.04396
chr10	25281961	25285961	43.3738	10.99	44.1654	14.24	42.4828	11.29	41.37	12.89	ZNF782	+	mRNA	XM_021064572.1	zinc_finger_protein_782%2C_transcript_variant_X2	1.04396
chr15	30577265	30581265	12.3577	9.55	12.3849	9.87	12.5521	8.45	11.1516	7.55	GLI2	-	mRNA	NM_001315712.1	GLI_family_zinc_finger_2	1.04383
chr13	134982719	134986719	15.025	10.13	16.1469	11.39	15.1967	10.11	14.6669	10.39	ZNF148	+	mRNA	XM_021070211.1	zinc_finger_protein_148%2C_transcript_variant_X5	1.04381
chr13	134982825	134986825	15.025	10.13	16.1469	11.39	15.1967	10.11	14.6669	10.39	ZNF148	+	mRNA	XM_021070210.1	zinc_finger_protein_148%2C_transcript_variant_X4	1.04381
chr10	25369235	25373235	34.2654	13.84	35.2137	15.44	33.3667	12.07	33.199	14.42	ZNF510	+	mRNA	XM_021064574.1	zinc_finger_protein_510%2C_transcript_variant_X2	1.04377
chr3	71422231	71426231	10.4671	9.43	9.85749	10.88	11.272	9.63	8.2201	8.52	ZNF638	-	lncRNA	XR_002342574.1	zinc_finger_protein_638%2C_transcript_variant_X6	1.04271
chr3	71422231	71426231	10.4671	9.43	9.85749	10.88	11.272	9.63	8.2201	8.52	ZNF638	-	mRNA	XM_021087383.1	zinc_finger_protein_638%2C_transcript_variant_X2	1.04271
chr6	45573023	45577023	38.0161	12.92	38.8738	13.05	36.2986	11.74	37.4703	12.74	ZNF146	+	lncRNA	XR_002345321.1	zinc_finger_protein_146%2C_transcript_variant_X10	1.04231
chr11	659349	663349	12.5546	10.74	13.6449	10.03	13.049	8.27	12.0878	11.51	ZMYM2	+	mRNA	XM_021065429.1	zinc_finger_MYM-type_containing_2%2C_transcript_variant_X4	1.04227
chr3	17913249	17917249	30.499	10.87	31.6612	12.32	29.0752	9.42	30.5948	9.54	ZNF771	-	mRNA	XM_005653019.3	zinc_finger_protein_771%2C_transcript_variant_X3	1.04173
chr6	1175702	1179702	79.7207	6.32	75.157	7.18	72.0956	5.55	76.5802	6.88	ZNF469	-	mRNA	XM_021093670.1	zinc_finger_protein_469%2C_transcript_variant_X2	1.04171
chr14	76509156	76513156	14.0152	7.73	13.3277	9.73	12.6229	8.06	13.6266	10.41	ZSWIM8	+	mRNA	XM_013983348.2	zinc_finger_SWIM-type_containing_8%2C_transcript_variant_X1	1.04165
chr14	76509157	76513157	14.0152	7.73	13.3277	9.73	12.6229	8.06	13.6266	10.41	ZSWIM8	+	mRNA	XM_003483501.4	zinc_finger_SWIM-type_containing_8%2C_transcript_variant_X2	1.04165
chr14	76509158	76513158	14.0152	7.73	13.3277	9.73	12.6229	8.06	13.6266	10.41	ZSWIM8	+	mRNA	XM_003483500.4	zinc_finger_SWIM-type_containing_8%2C_transcript_variant_X3	1.04165
chr14	76509160	76513160	14.0152	7.73	13.3277	9.73	12.6229	8.06	13.6266	10.41	ZSWIM8	+	mRNA	XM_005671112.3	zinc_finger_SWIM-type_containing_8%2C_transcript_variant_X4	1.04165
chr18	55493144	55497144	50.9956	9.05	52.2649	10.48	50.7847	8.01	48.3484	10.68	ZNF282	+	mRNA	XM_021078538.1	zinc_finger_protein_282%2C_transcript_variant_X2	1.04164
chr7	75566420	75570420	25.534	7.47	25.6168	9.57	25.0632	7.26	24.0445	9.48	ZFHX2	+	mRNA	XM_021099224.1	zinc_finger_homeobox_2%2C_transcript_variant_X1	1.04161
chr7	75566420	75570420	25.534	7.47	25.6168	9.57	25.0632	7.26	24.0445	9.48	ZFHX2	+	mRNA	XM_021099225.1	zinc_finger_homeobox_2%2C_transcript_variant_X2	1.04161
chr7	75566420	75570420	25.534	7.47	25.6168	9.57	25.0632	7.26	24.0445	9.48	ZFHX2	+	mRNA	XM_021099226.1	zinc_finger_homeobox_2%2C_transcript_variant_X3	1.04161
chr7	75566420	75570420	25.534	7.47	25.6168	9.57	25.0632	7.26	24.0445	9.48	ZFHX2	+	mRNA	XM_021099228.1	zinc_finger_homeobox_2%2C_transcript_variant_X5	1.04161
chr7	75566420	75570420	25.534	7.47	25.6168	9.57	25.0632	7.26	24.0445	9.48	ZFHX2	+	mRNA	XM_021099230.1	zinc_finger_homeobox_2%2C_transcript_variant_X7	1.04161
chr3	17608099	17612099	27.2834	10.13	26.8335	9.5	26.7552	9.05	25.2064	9.59	ZNF629	+	mRNA	XM_005653002.3	zinc_finger_protein_629%2C_transcript_variant_X1	1.04148
chr3	6479504	6483504	38.9719	10.47	40.0673	11.38	37.3319	9.32	38.5655	9.71	ZNF789	-	mRNA	XM_021086153.1	zinc_finger_protein_789%2C_transcript_variant_X9	1.04139
chr3	6479537	6483537	38.9719	10.47	40.0673	11.38	37.3319	9.32	38.5655	9.71	ZNF789	-	lncRNA	XR_002342246.1	zinc_finger_protein_789%2C_transcript_variant_X13	1.04139
chr4	16475038	16479038	40.3904	9.57	39.0118	9.87	39.1733	10.14	37.0739	10.37	ZHX2	-	mRNA	XM_021088975.1	zinc_fingers_and_homeoboxes_2%2C_transcript_variant_X3	1.04138
chr4	16475038	16479038	40.3904	9.57	39.0118	9.87	39.1733	10.14	37.0739	10.37	ZHX2	-	mRNA	XM_021088978.1	zinc_fingers_and_homeoboxes_2%2C_transcript_variant_X6	1.04138
chr3	6479456	6483456	38.5247	10.51	39.6301	11.44	37.0539	9.34	37.9993	9.73	ZNF789	-	mRNA	XM_005661865.3	zinc_finger_protein_789%2C_transcript_variant_X5	1.04132
chr3	6479456	6483456	38.5247	10.51	39.6301	11.44	37.0539	9.34	37.9993	9.73	ZNF789	-	mRNA	XM_013995391.2	zinc_finger_protein_789%2C_transcript_variant_X1	1.04132
chr3	6479456	6483456	38.5247	10.51	39.6301	11.44	37.0539	9.34	37.9993	9.73	ZNF789	-	mRNA	XM_013995393.2	zinc_finger_protein_789%2C_transcript_variant_X2	1.04132
chr3	6479456	6483456	38.5247	10.51	39.6301	11.44	37.0539	9.34	37.9993	9.73	ZNF789	-	mRNA	XM_013995394.2	zinc_finger_protein_789%2C_transcript_variant_X4	1.04132
chr3	6479456	6483456	38.5247	10.51	39.6301	11.44	37.0539	9.34	37.9993	9.73	ZNF789	-	mRNA	XM_013995395.2	zinc_finger_protein_789%2C_transcript_variant_X7	1.04132
chr3	6479456	6483456	38.5247	10.51	39.6301	11.44	37.0539	9.34	37.9993	9.73	ZNF789	-	mRNA	XM_021086151.1	zinc_finger_protein_789%2C_transcript_variant_X6	1.04132
chr3	6479456	6483456	38.5247	10.51	39.6301	11.44	37.0539	9.34	37.9993	9.73	ZNF789	-	mRNA	XM_021086152.1	zinc_finger_protein_789%2C_transcript_variant_X8	1.04132
chr3	6479456	6483456	38.5247	10.51	39.6301	11.44	37.0539	9.34	37.9993	9.73	ZNF789	-	lncRNA	XR_002342245.1	zinc_finger_protein_789%2C_transcript_variant_X12	1.04132
chr3	6479456	6483456	38.5247	10.51	39.6301	11.44	37.0539	9.34	37.9993	9.73	ZNF789	-	lncRNA	XR_002342247.1	zinc_finger_protein_789%2C_transcript_variant_X14	1.04132
chr3	6479456	6483456	38.5247	10.51	39.6301	11.44	37.0539	9.34	37.9993	9.73	ZNF789	-	mRNA	XM_003124308.4	zinc_finger_protein_789%2C_transcript_variant_X3	1.04132
chr3	6479456	6483456	38.5247	10.51	39.6301	11.44	37.0539	9.34	37.9993	9.73	ZNF789	-	mRNA	XM_013995396.2	zinc_finger_protein_789%2C_transcript_variant_X10	1.04132
chr3	6479456	6483456	38.5247	10.51	39.6301	11.44	37.0539	9.34	37.9993	9.73	ZNF789	-	mRNA	XM_021086154.1	zinc_finger_protein_789%2C_transcript_variant_X11	1.04132
chr6	50941973	50945973	52.3706	11.7	50.4231	12.53	50.2791	11.69	48.4561	11.29	ZNF112	-	mRNA	XM_021097547.1	zinc_finger_protein_112	1.0411
chr4	16475202	16479202	39.5078	9.63	38.8613	9.88	38.6269	10.33	36.6533	10.49	ZHX2	-	mRNA	XM_021088976.1	zinc_fingers_and_homeoboxes_2%2C_transcript_variant_X4	1.04103
chr4	16475202	16479202	39.5078	9.63	38.8613	9.88	38.6269	10.33	36.6533	10.49	ZHX2	-	mRNA	XM_021088979.1	zinc_fingers_and_homeoboxes_2%2C_transcript_variant_X7	1.04103
chr18	55493145	55497145	50.8187	9.03	52.0926	10.48	50.6972	8.03	48.1619	10.68	ZNF282	+	mRNA	XM_021078539.1	zinc_finger_protein_282%2C_transcript_variant_X3	1.04099
chr10	25281979	25285979	44.2942	11.05	45.0962	14.28	43.4918	11.33	42.3986	12.91	ZNF782	+	mRNA	XM_021064573.1	zinc_finger_protein_782%2C_transcript_variant_X3	1.04075
chr13	134982868	134986868	15.1026	10.17	16.1155	11.44	15.3198	10.06	14.6785	10.37	ZNF148	+	mRNA	XM_013982364.2	zinc_finger_protein_148%2C_transcript_variant_X9	1.04066
chr13	134982869	134986869	15.1026	10.17	16.1155	11.44	15.3198	10.06	14.6785	10.37	ZNF148	+	mRNA	XM_003132619.5	zinc_finger_protein_148%2C_transcript_variant_X2	1.04066
chr3	38891063	38895063	24.6702	10.08	25.1212	11.57	23.9735	8.82	23.8911	10.13	LOC100517149	-	mRNA	XM_005662212.3	zinc_finger_protein_75A%2C_transcript_variant_X3	1.04025
chr10	69210931	69214931	89.2634	14.84	92.8752	16.04	87.6616	14.74	87.4431	13.1	ZMYND11	-	mRNA	XM_005668266.3	zinc_finger_MYND-type_containing_11%2C_transcript_variant_X15	1.04017
chr1	268640064	268644064	22.7609	10.95	21.628	12.97	21.6989	9.39	20.9778	11.2	CIZ1	-	mRNA	XM_013993898.2	CDKN1A_interacting_zinc_finger_protein_1	1.04012
chr14	81407066	81411066	3.68357	9.08	3.67266	8.45	3.66145	7.64	3.41121	9.14	ZMIZ1	+	mRNA	XM_013983374.2	zinc_finger_MIZ-type_containing_1	1.04009
chr16	48770409	48774409	63.958	13.89	71.2075	13.58	70.3522	13.04	59.6428	14.51	ZNF366	-	mRNA	XM_003134035.6	zinc_finger_protein_366%2C_transcript_variant_X8	1.03977
chr4	184688	188688	36.5369	9.25	35.6984	11.37	35.0696	8.39	34.4239	10.12	ZNF251	+	mRNA	XM_021090452.1	zinc_finger_protein_251	1.03945
chr2	66890271	66894271	29.6649	12.48	30.0585	13.91	29.6052	10.75	27.8539	10.88	LOC102167351	-	lncRNA	XR_002341629.1	zinc_finger_protein_709-like%2C_transcript_variant_X7	1.03941
chr2	66890240	66894240	29.1444	12.5	29.5311	13.75	29.0859	10.77	27.3652	10.78	LOC102167351	-	lncRNA	XR_002341630.1	zinc_finger_protein_709-like%2C_transcript_variant_X8	1.03941
chr3	38891668	38895668	24.9882	10	25.4715	11.59	24.3905	9.15	24.1576	10.27	LOC100517149	-	mRNA	XM_021088107.1	zinc_finger_protein_75A%2C_transcript_variant_X12	1.03938
chr3	38891655	38895655	24.9882	10	25.4715	11.59	24.3905	9.15	24.1576	10.27	LOC100517149	-	mRNA	XM_021088104.1	zinc_finger_protein_75A%2C_transcript_variant_X9	1.03938
chr3	38891656	38895656	24.9882	10	25.4715	11.59	24.3905	9.15	24.1576	10.27	LOC100517149	-	mRNA	XM_021088102.1	zinc_finger_protein_75A%2C_transcript_variant_X6	1.03938
chr3	38891657	38895657	24.9882	10	25.4715	11.59	24.3905	9.15	24.1576	10.27	LOC100517149	-	mRNA	XM_021088105.1	zinc_finger_protein_75A%2C_transcript_variant_X10	1.03938
chr3	38891662	38895662	24.9882	10	25.4715	11.59	24.3905	9.15	24.1576	10.27	LOC100517149	-	lncRNA	XR_002342928.1	zinc_finger_protein_75A%2C_transcript_variant_X14	1.03938
chr3	38891668	38895668	24.9882	10	25.4715	11.59	24.3905	9.15	24.1576	10.27	LOC100517149	-	mRNA	XM_005662211.3	zinc_finger_protein_75A%2C_transcript_variant_X1	1.03938
chr3	38891668	38895668	24.9882	10	25.4715	11.59	24.3905	9.15	24.1576	10.27	LOC100517149	-	mRNA	XM_013995731.2	zinc_finger_protein_75A%2C_transcript_variant_X5	1.03938
chr3	38891668	38895668	24.9882	10	25.4715	11.59	24.3905	9.15	24.1576	10.27	LOC100517149	-	mRNA	XM_013995732.2	zinc_finger_protein_75A%2C_transcript_variant_X7	1.03938
chr3	38891668	38895668	24.9882	10	25.4715	11.59	24.3905	9.15	24.1576	10.27	LOC100517149	-	mRNA	XM_021088103.1	zinc_finger_protein_75A%2C_transcript_variant_X8	1.03938
chr3	38891678	38895678	24.9882	10	25.4715	11.59	24.3905	9.15	24.1576	10.27	LOC100517149	-	mRNA	XM_013995730.2	zinc_finger_protein_75A%2C_transcript_variant_X4	1.03938
chr3	38891663	38895663	24.9882	10	25.4715	11.59	24.3905	9.15	24.1576	10.27	LOC100517149	-	lncRNA	XR_002342929.1	zinc_finger_protein_75A%2C_transcript_variant_X15	1.03938
chr3	38891668	38895668	24.9882	10	25.4715	11.59	24.3905	9.15	24.1576	10.27	LOC100517149	-	lncRNA	XR_002342927.1	zinc_finger_protein_75A%2C_transcript_variant_X11	1.03938
chr12	99522	103522	67.287	7.99	70.7444	7.47	67.3011	8.33	65.5016	10.6	LOC110255247	-	lncRNA	XR_001299722.2	zinc_finger_protein_501-like%2C_transcript_variant_X13	1.03937
chr1	148982984	148986984	3.14434	9.82	5.14177	11.38	5.18919	7.38	2.78748	11.62	TSHZ1	-	mRNA	XM_021099126.1	teashirt_zinc_finger_homeobox_1%2C_transcript_variant_X3	1.03879
chr3	6531806	6535806	96.4309	12.09	95.6276	12.31	92.3637	12.26	92.5293	12.1	LOC106508762	+	mRNA	XM_021086156.1	zinc_finger_protein_286A-like%2C_transcript_variant_X2	1.03875
chr6	57457580	57461580	70.8516	12.82	66.6231	11.87	65.0103	12.88	67.3387	11.88	LOC110261290	+	mRNA	XM_021097257.1	zinc_finger_protein_160-like	1.03873
chr11	659561	663561	12.213	10.59	13.6289	10.1	12.8258	8.26	12.0609	11.64	ZMYM2	+	mRNA	XM_021065426.1	zinc_finger_MYM-type_containing_2%2C_transcript_variant_X1	1.03838
chr18	55930336	55934336	45.736	11.1	46.089	11.69	44.0216	9.32	44.4231	11.35	ZNF775	+	mRNA	XM_021078787.1	zinc_finger_protein_775%2C_transcript_variant_X4	1.03822
chr6	62989213	62993213	44.0199	10.87	42.3454	11.81	41.4458	9.83	41.7788	12.54	ZNF584	+	mRNA	XM_021097413.1	zinc_finger_protein_584%2C_transcript_variant_X1	1.03774
chr6	62989215	62993215	44.0199	10.87	42.3454	11.81	41.4458	9.83	41.7788	12.54	ZNF584	+	mRNA	XM_013998917.2	zinc_finger_protein_584%2C_transcript_variant_X2	1.03774
chr6	52217834	52221834	77.1756	10.44	75.2892	10.44	73.6793	9.46	73.2512	10.42	NANOS2	-	mRNA	XM_003127232.2	nanos_C2HC-type_zinc_finger_2	1.03767
chr7	22175390	22179390	95.8754	13.22	95.8743	14.88	92.2512	12.69	92.5399	14.85	ZSCAN31	-	mRNA	XM_013977535.2	zinc_finger_and_SCAN_domain_containing_31%2C_transcript_variant_X2	1.03766
chr2	74683035	74687035	76.4046	6.38	80.0928	7.92	76.9706	6.22	73.8931	7.09	ZBTB7A	+	mRNA	XM_005661340.3	zinc_finger_and_BTB_domain_containing_7A%2C_transcript_variant_X1	1.03734
chr7	64967625	64971625	5.6482	8.05	4.85738	9.59	5.24577	8.46	4.88274	7.91	BAZ1A	+	mRNA	NM_001244159.1	bromodomain_adjacent_to_zinc_finger_domain_1A	1.03723
chr7	52983668	52987668	21.7729	10.49	18.5239	12.17	19.9485	10.33	18.9275	12.25	ZNF774	+	mRNA	XM_021098908.1	zinc_finger_protein_774%2C_transcript_variant_X1	1.03655
chr6	59762735	59766735	60.726	9.3	64.9405	9.48	61.1882	8.85	60.0519	10.49	ZNF581	+	mRNA	XM_005664853.3	zinc_finger_protein_581%2C_transcript_variant_X6	1.03651
chr6	91291289	91295289	30.4683	11.43	30.5016	12.49	29.8284	11.71	29.008	13.04	ZMYM6	-	mRNA	XM_021095883.1	zinc_finger_MYM-type_containing_6%2C_transcript_variant_X10	1.03626
chr4	77802444	77806444	84.0928	13.3	75.1894	13.14	77.1209	13.45	76.6034	13.3	ST18	+	mRNA	XM_021089407.1	ST18%2C_C2H2C-type_zinc_finger%2C_transcript_variant_X29	1.03616
chr6	60456520	60460520	28.498	9.14	26.6264	8.7	26.7005	8.92	26.5015	10.14	ZNF444	+	mRNA	XM_021095116.1	zinc_finger_protein_444%2C_transcript_variant_X1	1.03613
chr6	56996804	57000804	32.8117	11.25	32.214	13	31.4574	11.61	31.3018	12.25	LOC110261296	+	mRNA	XM_021097276.1	zinc_finger_protein_OZF-like	1.03611
chr6	75142086	75146086	34.7556	11.01	35.1117	12.79	33.8818	12.5	33.5885	12.53	ZBTB17	-	mRNA	XM_021095400.1	zinc_finger_and_BTB_domain_containing_17%2C_transcript_variant_X7	1.03553
chr6	75142103	75146103	34.7556	11.01	35.1117	12.79	33.8818	12.5	33.5885	12.53	ZBTB17	-	mRNA	XM_021095398.1	zinc_finger_and_BTB_domain_containing_17%2C_transcript_variant_X5	1.03553
chr6	75142086	75146086	34.7556	11.01	35.1117	12.79	33.8818	12.5	33.5885	12.53	ZBTB17	-	mRNA	XM_021095394.1	zinc_finger_and_BTB_domain_containing_17%2C_transcript_variant_X1	1.03553
chr6	75142086	75146086	34.7556	11.01	35.1117	12.79	33.8818	12.5	33.5885	12.53	ZBTB17	-	mRNA	XM_021095395.1	zinc_finger_and_BTB_domain_containing_17%2C_transcript_variant_X2	1.03553
chr6	75142086	75146086	34.7556	11.01	35.1117	12.79	33.8818	12.5	33.5885	12.53	ZBTB17	-	mRNA	XM_021095396.1	zinc_finger_and_BTB_domain_containing_17%2C_transcript_variant_X3	1.03553
chr6	91291296	91295296	31.3268	11.39	31.2606	12.49	30.6506	11.7	29.7963	13.02	ZMYM6	-	mRNA	XM_021095873.1	zinc_finger_MYM-type_containing_6%2C_transcript_variant_X1	1.03541
chr6	91291296	91295296	31.3268	11.39	31.2606	12.49	30.6506	11.7	29.7963	13.02	ZMYM6	-	mRNA	XM_021095876.1	zinc_finger_MYM-type_containing_6%2C_transcript_variant_X4	1.03541
chr6	91291300	91295300	31.3268	11.39	31.2606	12.49	30.6506	11.7	29.7963	13.02	ZMYM6	-	mRNA	XM_021095878.1	zinc_finger_MYM-type_containing_6%2C_transcript_variant_X5	1.03541
chr6	91291296	91295296	31.3268	11.39	31.2606	12.49	30.6506	11.7	29.7963	13.02	ZMYM6	-	mRNA	XM_021095874.1	zinc_finger_MYM-type_containing_6%2C_transcript_variant_X2	1.03541
chr6	91291296	91295296	31.3268	11.39	31.2606	12.49	30.6506	11.7	29.7963	13.02	ZMYM6	-	mRNA	XM_021095875.1	zinc_finger_MYM-type_containing_6%2C_transcript_variant_X3	1.03541
chr6	91291296	91295296	31.3268	11.39	31.2606	12.49	30.6506	11.7	29.7963	13.02	ZMYM6	-	mRNA	XM_021095880.1	zinc_finger_MYM-type_containing_6%2C_transcript_variant_X7	1.03541
chr6	91291296	91295296	31.3268	11.39	31.2606	12.49	30.6506	11.7	29.7963	13.02	ZMYM6	-	mRNA	XM_021095882.1	zinc_finger_MYM-type_containing_6%2C_transcript_variant_X9	1.03541
chr6	91291296	91295296	31.3268	11.39	31.2606	12.49	30.6506	11.7	29.7963	13.02	ZMYM6	-	mRNA	XM_021095885.1	zinc_finger_MYM-type_containing_6%2C_transcript_variant_X12	1.03541
chr3	17913532	17917532	32.9654	11.34	34.1752	12.83	31.8395	9.85	33.0157	9.98	ZNF771	-	mRNA	XM_003354535.4	zinc_finger_protein_771%2C_transcript_variant_X1	1.03524
chr11	659460	663460	13.5154	10.79	14.8015	10.17	14.1621	8.38	13.1937	11.66	ZMYM2	+	mRNA	XM_021065427.1	zinc_finger_MYM-type_containing_2%2C_transcript_variant_X2	1.03513
chr13	145994124	145998124	18.3848	8.59	18.6889	10.77	18.9611	8.4	16.8612	10.58	ZDHHC23	-	mRNA	XM_021070354.1	zinc_finger_DHHC-type_containing_23%2C_transcript_variant_X8	1.03493
chr2	66574448	66578448	38.2005	11.99	37.255	13.28	36.6894	10.81	36.2483	13.02	LOC102167305	-	lncRNA	XR_002341623.1	zinc_finger_protein_709-like	1.03452
chr6	28069529	28073529	35.1694	9.24	37.1906	10.08	36.203	9.34	33.7544	8.95	ZDHHC1	-	mRNA	XM_021094082.1	zinc_finger_DHHC-type_containing_1%2C_transcript_variant_X1	1.03434
chr6	28069535	28073535	35.1694	9.24	37.1906	10.08	36.203	9.34	33.7544	8.95	ZDHHC1	-	mRNA	XM_013998265.2	zinc_finger_DHHC-type_containing_1%2C_transcript_variant_X3	1.03434
chr6	50440179	50444179	16.5828	10.65	18.2488	12	16.9936	10.38	16.7017	10.8	ZNF576	+	mRNA	XM_005655924.3	zinc_finger_protein_576%2C_transcript_variant_X6	1.03372
chr6	50440186	50444186	16.5828	10.65	18.2488	12	16.9936	10.38	16.7017	10.8	ZNF576	+	mRNA	XM_013988652.2	zinc_finger_protein_576%2C_transcript_variant_X2	1.03372
chr6	50440187	50444187	16.5828	10.65	18.2488	12	16.9936	10.38	16.7017	10.8	ZNF576	+	mRNA	XM_003127194.4	zinc_finger_protein_576%2C_transcript_variant_X5	1.03372
chr6	50440193	50444193	16.5828	10.65	18.2488	12	16.9936	10.38	16.7017	10.8	ZNF576	+	mRNA	XM_005655923.3	zinc_finger_protein_576%2C_transcript_variant_X4	1.03372
chr6	50440194	50444194	16.5828	10.65	18.2488	12	16.9936	10.38	16.7017	10.8	ZNF576	+	mRNA	XM_013988651.2	zinc_finger_protein_576%2C_transcript_variant_X1	1.03372
chr6	50440200	50444200	16.5828	10.65	18.2488	12	16.9936	10.38	16.7017	10.8	ZNF576	+	mRNA	XM_003127193.4	zinc_finger_protein_576%2C_transcript_variant_X3	1.03372
chr6	44416982	44420982	86.9993	11.69	86.9492	12.65	84.3908	11.53	83.8954	12.5	LOC110261279	-	mRNA	XM_021097226.1	zinc_finger_protein_550-like	1.03365
chr6	46770345	46774345	96.5702	16.21	95.8607	16.15	90.4336	15.04	95.7482	14.91	LOC100739425	-	mRNA	XM_021097242.1	zinc_finger_protein_30_homolog%2C_transcript_variant_X12	1.03356
chr9	100447	104447	54.9677	13.75	56.8515	12.02	55.4849	14.65	52.7437	13.15	ZNF143	-	mRNA	XM_021062246.1	zinc_finger_protein_143%2C_transcript_variant_X6	1.03318
chr9	100447	104447	54.9677	13.75	56.8515	12.02	55.4849	14.65	52.7437	13.15	ZNF143	-	mRNA	XM_021062247.1	zinc_finger_protein_143%2C_transcript_variant_X7	1.03318
chr4	125824996	125828996	88.6567	15.31	83.5588	14.74	84.7354	14.2	82.0059	15.85	ZNF644	+	mRNA	XM_021090275.1	zinc_finger_protein_644%2C_transcript_variant_X15	1.03283
chr3	4567593	4571593	41.4794	7.25	40.2645	7.6	39.6546	6.1	39.4939	8.1	ZNF316	-	mRNA	XM_021086071.1	zinc_finger_protein_316	1.03279
chr2	58504096	58508096	13.3493	9.52	12.7043	10.54	12.8642	7.25	12.3699	9.2	GATAD2A	-	mRNA	XM_021083424.1	GATA_zinc_finger_domain_containing_2A%2C_transcript_variant_X2	1.03248
chr4	77746693	77750693	81.2318	10.69	83.7425	11.04	83.6284	10.88	76.2407	11.68	ST18	+	mRNA	XM_021089378.1	ST18%2C_C2H2C-type_zinc_finger%2C_transcript_variant_X1	1.03193
chr4	77746693	77750693	81.2318	10.69	83.7425	11.04	83.6284	10.88	76.2407	11.68	ST18	+	mRNA	XM_021089382.1	ST18%2C_C2H2C-type_zinc_finger%2C_transcript_variant_X5	1.03193
chr4	77746693	77750693	81.2318	10.69	83.7425	11.04	83.6284	10.88	76.2407	11.68	ST18	+	mRNA	XM_021089386.1	ST18%2C_C2H2C-type_zinc_finger%2C_transcript_variant_X9	1.03193
chr4	77746693	77750693	81.2318	10.69	83.7425	11.04	83.6284	10.88	76.2407	11.68	ST18	+	mRNA	XM_021089391.1	ST18%2C_C2H2C-type_zinc_finger%2C_transcript_variant_X13	1.03193
chr4	77746693	77750693	81.2318	10.69	83.7425	11.04	83.6284	10.88	76.2407	11.68	ST18	+	mRNA	XM_021089395.1	ST18%2C_C2H2C-type_zinc_finger%2C_transcript_variant_X17	1.03193
chr4	77746694	77750694	81.2318	10.69	83.7425	11.04	83.6284	10.88	76.2407	11.68	ST18	+	mRNA	XM_021089379.1	ST18%2C_C2H2C-type_zinc_finger%2C_transcript_variant_X2	1.03193
chr4	77746694	77750694	81.2318	10.69	83.7425	11.04	83.6284	10.88	76.2407	11.68	ST18	+	mRNA	XM_021089380.1	ST18%2C_C2H2C-type_zinc_finger%2C_transcript_variant_X3	1.03193
chr4	77746694	77750694	81.2318	10.69	83.7425	11.04	83.6284	10.88	76.2407	11.68	ST18	+	mRNA	XM_021089381.1	ST18%2C_C2H2C-type_zinc_finger%2C_transcript_variant_X4	1.03193
chr4	77746694	77750694	81.2318	10.69	83.7425	11.04	83.6284	10.88	76.2407	11.68	ST18	+	mRNA	XM_021089383.1	ST18%2C_C2H2C-type_zinc_finger%2C_transcript_variant_X6	1.03193
chr4	77746694	77750694	81.2318	10.69	83.7425	11.04	83.6284	10.88	76.2407	11.68	ST18	+	mRNA	XM_021089384.1	ST18%2C_C2H2C-type_zinc_finger%2C_transcript_variant_X7	1.03193
chr4	77746694	77750694	81.2318	10.69	83.7425	11.04	83.6284	10.88	76.2407	11.68	ST18	+	mRNA	XM_021089388.1	ST18%2C_C2H2C-type_zinc_finger%2C_transcript_variant_X10	1.03193
chr4	77746694	77750694	81.2318	10.69	83.7425	11.04	83.6284	10.88	76.2407	11.68	ST18	+	mRNA	XM_021089389.1	ST18%2C_C2H2C-type_zinc_finger%2C_transcript_variant_X11	1.03193
chr4	77746694	77750694	81.2318	10.69	83.7425	11.04	83.6284	10.88	76.2407	11.68	ST18	+	mRNA	XM_021089390.1	ST18%2C_C2H2C-type_zinc_finger%2C_transcript_variant_X12	1.03193
chr4	77746694	77750694	81.2318	10.69	83.7425	11.04	83.6284	10.88	76.2407	11.68	ST18	+	mRNA	XM_021089392.1	ST18%2C_C2H2C-type_zinc_finger%2C_transcript_variant_X14	1.03193
chr4	77746694	77750694	81.2318	10.69	83.7425	11.04	83.6284	10.88	76.2407	11.68	ST18	+	mRNA	XM_021089393.1	ST18%2C_C2H2C-type_zinc_finger%2C_transcript_variant_X15	1.03193
chr4	77746695	77750695	81.2318	10.69	83.7425	11.04	83.6284	10.88	76.2407	11.68	ST18	+	mRNA	XM_021089385.1	ST18%2C_C2H2C-type_zinc_finger%2C_transcript_variant_X8	1.03193
chr4	77746695	77750695	81.2318	10.69	83.7425	11.04	83.6284	10.88	76.2407	11.68	ST18	+	mRNA	XM_021089394.1	ST18%2C_C2H2C-type_zinc_finger%2C_transcript_variant_X16	1.03193
chr1	147779658	147783658	12.3467	7.92	13.1909	9.97	12.9888	8.24	11.7628	10.12	ZNF236	-	mRNA	XM_021099045.1	zinc_finger_protein_236%2C_transcript_variant_X4	1.03176
chr6	168594451	168598451	30.8403	10.61	28.6604	9.96	28.0043	9.26	29.6731	11.34	ZNF691	-	lncRNA	XR_002345245.1	zinc_finger_protein_691%2C_transcript_variant_X3	1.03161
chr6	70932077	70936077	16.7207	7.88	15.5363	8.1	16.4143	7.45	14.857	8.52	CASZ1	-	mRNA	XM_021095327.1	castor_zinc_finger_1%2C_transcript_variant_X2	1.03152
chr6	70932071	70936071	16.7207	7.88	15.5363	8.1	16.4143	7.45	14.857	8.52	CASZ1	-	mRNA	XM_021095331.1	castor_zinc_finger_1%2C_transcript_variant_X6	1.03152
chr15	30507718	30511718	65.7545	10.09	67.0884	10.92	63.6049	8.79	65.1799	11.33	GLI2	-	mRNA	XM_005671643.3	GLI_family_zinc_finger_2%2C_transcript_variant_X2	1.03151
chr6	91451646	91455646	78.6858	14.68	77.4536	16.95	77.3777	14.63	74.0007	15	ZMYM4	+	mRNA	XM_021095904.1	zinc_finger_MYM-type_containing_4%2C_transcript_variant_X6	1.03145
chr6	91451650	91455650	78.6858	14.68	77.4536	16.95	77.3777	14.63	74.0007	15	ZMYM4	+	mRNA	XM_021095899.1	zinc_finger_MYM-type_containing_4%2C_transcript_variant_X1	1.03145
chr6	91451651	91455651	78.6858	14.68	77.4536	16.95	77.3777	14.63	74.0007	15	ZMYM4	+	mRNA	XM_021095900.1	zinc_finger_MYM-type_containing_4%2C_transcript_variant_X2	1.03145
chr6	87878826	87882826	13.3426	11.3	10.9584	11.48	11.7736	9.87	11.7985	11.36	ZCCHC17	+	mRNA	XM_021095769.1	zinc_finger_CCHC-type_containing_17%2C_transcript_variant_X2	1.03092
chr2	89042859	89046859	20.0811	11.58	20.8221	11.89	20.6566	10.4	19.0268	10.53	ZFYVE16	+	mRNA	XM_021084492.1	zinc_finger_FYVE-type_containing_16%2C_transcript_variant_X1	1.03073
chr6	168594413	168598413	31.7291	10.62	29.6116	9.97	28.9642	9.31	30.5502	11.39	ZNF691	-	mRNA	XM_005665506.3	zinc_finger_protein_691%2C_transcript_variant_X2	1.03069
chr13	145995599	145999599	20.209	9.35	20.152	11.77	20.6678	9.41	18.4945	11.38	ZDHHC23	-	mRNA	XM_013982434.2	zinc_finger_DHHC-type_containing_23%2C_transcript_variant_X5	1.03061
chr13	145995599	145999599	20.209	9.35	20.152	11.77	20.6678	9.41	18.4945	11.38	ZDHHC23	-	mRNA	XM_003132673.5	zinc_finger_DHHC-type_containing_23%2C_transcript_variant_X2	1.03061
chr13	145995599	145999599	20.209	9.35	20.152	11.77	20.6678	9.41	18.4945	11.38	ZDHHC23	-	mRNA	XM_013982431.2	zinc_finger_DHHC-type_containing_23%2C_transcript_variant_X1	1.03061
chr13	145995599	145999599	20.209	9.35	20.152	11.77	20.6678	9.41	18.4945	11.38	ZDHHC23	-	mRNA	XM_013982432.2	zinc_finger_DHHC-type_containing_23%2C_transcript_variant_X3	1.03061
chr13	145995599	145999599	20.209	9.35	20.152	11.77	20.6678	9.41	18.4945	11.38	ZDHHC23	-	mRNA	XM_013982435.2	zinc_finger_DHHC-type_containing_23%2C_transcript_variant_X6	1.03061
chr13	145995599	145999599	20.209	9.35	20.152	11.77	20.6678	9.41	18.4945	11.38	ZDHHC23	-	mRNA	XM_021070353.1	zinc_finger_DHHC-type_containing_23%2C_transcript_variant_X7	1.03061
chr6	89730565	89734565	19.2628	11.69	19.6567	13.85	19.4023	10.62	18.3717	13.78	ZSCAN20	+	mRNA	XM_013988803.2	zinc_finger_and_SCAN_domain_containing_20%2C_transcript_variant_X2	1.03032
chr6	89730565	89734565	19.2628	11.69	19.6567	13.85	19.4023	10.62	18.3717	13.78	ZSCAN20	+	mRNA	XM_021095857.1	zinc_finger_and_SCAN_domain_containing_20%2C_transcript_variant_X7	1.03032
chr6	89730583	89734583	19.2628	11.69	19.6567	13.85	19.4023	10.62	18.3717	13.78	ZSCAN20	+	mRNA	XM_003127776.4	zinc_finger_and_SCAN_domain_containing_20%2C_transcript_variant_X6	1.03032
chr6	89730583	89734583	19.2628	11.69	19.6567	13.85	19.4023	10.62	18.3717	13.78	ZSCAN20	+	mRNA	XM_013988802.2	zinc_finger_and_SCAN_domain_containing_20%2C_transcript_variant_X1	1.03032
chr6	89730583	89734583	19.2628	11.69	19.6567	13.85	19.4023	10.62	18.3717	13.78	ZSCAN20	+	mRNA	XM_013988806.2	zinc_finger_and_SCAN_domain_containing_20%2C_transcript_variant_X5	1.03032
chr6	89730583	89734583	19.2628	11.69	19.6567	13.85	19.4023	10.62	18.3717	13.78	ZSCAN20	+	mRNA	XM_021095858.1	zinc_finger_and_SCAN_domain_containing_20%2C_transcript_variant_X8	1.03032
chr6	89730589	89734589	19.2628	11.69	19.6567	13.85	19.4023	10.62	18.3717	13.78	ZSCAN20	+	mRNA	XM_013988804.2	zinc_finger_and_SCAN_domain_containing_20%2C_transcript_variant_X3	1.03032
chr6	50457676	50461676	24.674	9.96	25.3708	11.44	24.4319	8.74	24.1452	11.38	ZNF428	-	mRNA	XM_021094479.1	zinc_finger_protein_428%2C_transcript_variant_X3	1.03022
chr6	50457683	50461683	24.674	9.96	25.3708	11.44	24.4319	8.74	24.1452	11.38	ZNF428	-	mRNA	XM_021094478.1	zinc_finger_protein_428%2C_transcript_variant_X1	1.03022
chr10	28993563	28997563	13.5315	10.76	12.5382	11.65	12.7062	9.47	12.6154	10.66	ZCCHC6	+	mRNA	XM_013989710.2	zinc_finger_CCHC-type_containing_6%2C_transcript_variant_X6	1.02954
chr10	28993564	28997564	13.5315	10.76	12.5382	11.65	12.7062	9.47	12.6154	10.66	ZCCHC6	+	mRNA	XM_021064632.1	zinc_finger_CCHC-type_containing_6%2C_transcript_variant_X10	1.02954
chr10	28993564	28997564	13.5315	10.76	12.5382	11.65	12.7062	9.47	12.6154	10.66	ZCCHC6	+	mRNA	XM_003130637.4	zinc_finger_CCHC-type_containing_6%2C_transcript_variant_X1	1.02954
chr10	28993564	28997564	13.5315	10.76	12.5382	11.65	12.7062	9.47	12.6154	10.66	ZCCHC6	+	mRNA	XM_013989711.2	zinc_finger_CCHC-type_containing_6%2C_transcript_variant_X8	1.02954
chr3	39238094	39242094	67.4522	13.4	69.7943	13.42	71.242	13.13	62.0832	13.1	FLYWCH1	-	mRNA	XM_021086739.1	FLYWCH-type_zinc_finger_1%2C_transcript_variant_X5	1.02941
chr17	59290546	59294546	80.2275	10.55	83.1477	10.48	82.9463	10.81	75.7948	10.6	ZNF831	+	mRNA	XM_013985523.2	zinc_finger_protein_831%2C_transcript_variant_X3	1.02919
chr17	59290547	59294547	80.2275	10.55	83.1477	10.48	82.9463	10.81	75.7948	10.6	ZNF831	+	mRNA	XM_013985522.2	zinc_finger_protein_831%2C_transcript_variant_X1	1.02919
chr6	14868269	14872269	12.7328	8.81	11.9422	8.66	11.6994	7.96	12.2782	10.08	ZNF821	-	mRNA	XM_021093836.1	zinc_finger_protein_821%2C_transcript_variant_X6	1.02908
chr6	14868319	14872319	12.2862	8.8	11.5578	8.63	11.2896	7.92	11.8831	10.08	ZNF821	-	mRNA	XM_021093841.1	zinc_finger_protein_821%2C_transcript_variant_X12	1.02897
chr3	7918639	7922639	25.6312	9.38	25.8718	11.77	25.4046	8.61	24.6539	11	ZKSCAN1	+	mRNA	XM_005661886.3	zinc_finger_with_KRAB_and_SCAN_domains_1%2C_transcript_variant_X1	1.02886
chr3	7918640	7922640	25.6312	9.38	25.8718	11.77	25.4046	8.61	24.6539	11	ZKSCAN1	+	mRNA	XM_013995409.2	zinc_finger_with_KRAB_and_SCAN_domains_1%2C_transcript_variant_X2	1.02886
chr3	7918640	7922640	25.6312	9.38	25.8718	11.77	25.4046	8.61	24.6539	11	ZKSCAN1	+	mRNA	XM_021086191.1	zinc_finger_with_KRAB_and_SCAN_domains_1%2C_transcript_variant_X8	1.02886
chr13	117368495	117372495	7.48124	10.91	7.39572	10.96	7.63539	8.85	6.82434	11.19	ZNF639	+	mRNA	XM_021068464.1	zinc_finger_protein_639%2C_transcript_variant_X1	1.02885
chr13	117368541	117372541	7.48124	10.91	7.39572	10.96	7.63539	8.85	6.82434	11.19	ZNF639	+	mRNA	NM_001244656.1	zinc_finger_protein_639	1.02885
chr13	117368733	117372733	6.62764	10.9	6.52537	10.9	6.77817	8.78	6.00944	11.17	ZNF639	+	mRNA	XM_021068465.1	zinc_finger_protein_639%2C_transcript_variant_X2	1.02857
chr12	396497	400497	78.3206	9.92	80.5435	8.87	79.4904	8.48	74.973	9.56	ZNF750	+	mRNA	XM_005656881.3	zinc_finger_protein_750	1.02849
chr6	49706524	49710524	51.487	11.77	54.051	11.58	52.5763	9.82	50.0838	11.78	ZNF526	-	mRNA	XM_013988597.2	zinc_finger_protein_526%2C_transcript_variant_X1	1.02803
chr14	61028142	61032142	41.2387	9.19	38.4364	11.18	38.4417	9.6	39.0632	9.91	LOC100738050	-	mRNA	XM_021072369.1	zinc_finger_protein_33B%2C_transcript_variant_X23	1.028
chr14	61028142	61032142	41.2387	9.19	38.4364	11.18	38.4417	9.6	39.0632	9.91	LOC100738050	-	lncRNA	XR_002338349.1	zinc_finger_protein_33B%2C_transcript_variant_X25	1.028
chr14	61028142	61032142	41.2387	9.19	38.4364	11.18	38.4417	9.6	39.0632	9.91	LOC100738050	-	mRNA	XM_021072368.1	zinc_finger_protein_33B%2C_transcript_variant_X22	1.028
chr14	61028142	61032142	41.2387	9.19	38.4364	11.18	38.4417	9.6	39.0632	9.91	LOC100738050	-	mRNA	XM_021072370.1	zinc_finger_protein_33B%2C_transcript_variant_X24	1.028
chr14	61028112	61032112	41.2387	9.19	38.4364	11.18	38.4417	9.6	39.0632	9.91	LOC100738050	-	mRNA	XM_021072364.1	zinc_finger_protein_33B%2C_transcript_variant_X18	1.028
chr14	61028112	61032112	41.2387	9.19	38.4364	11.18	38.4417	9.6	39.0632	9.91	LOC100738050	-	mRNA	XM_021072366.1	zinc_finger_protein_33B%2C_transcript_variant_X20	1.028
chr14	61028114	61032114	41.2387	9.19	38.4364	11.18	38.4417	9.6	39.0632	9.91	LOC100738050	-	mRNA	XM_021072365.1	zinc_finger_protein_33B%2C_transcript_variant_X19	1.028
chr14	61028142	61032142	41.2387	9.19	38.4364	11.18	38.4417	9.6	39.0632	9.91	LOC100738050	-	mRNA	XM_005671004.3	zinc_finger_protein_33B%2C_transcript_variant_X1	1.028
chr14	61028142	61032142	41.2387	9.19	38.4364	11.18	38.4417	9.6	39.0632	9.91	LOC100738050	-	mRNA	XM_021072357.1	zinc_finger_protein_33B%2C_transcript_variant_X11	1.028
chr14	61028142	61032142	41.2387	9.19	38.4364	11.18	38.4417	9.6	39.0632	9.91	LOC100738050	-	mRNA	XM_021072358.1	zinc_finger_protein_33B%2C_transcript_variant_X12	1.028
chr14	61028142	61032142	41.2387	9.19	38.4364	11.18	38.4417	9.6	39.0632	9.91	LOC100738050	-	mRNA	XM_021072359.1	zinc_finger_protein_33B%2C_transcript_variant_X13	1.028
chr14	61028142	61032142	41.2387	9.19	38.4364	11.18	38.4417	9.6	39.0632	9.91	LOC100738050	-	mRNA	XM_021072360.1	zinc_finger_protein_33B%2C_transcript_variant_X14	1.028
chr14	61028142	61032142	41.2387	9.19	38.4364	11.18	38.4417	9.6	39.0632	9.91	LOC100738050	-	mRNA	XM_021072361.1	zinc_finger_protein_33B%2C_transcript_variant_X15	1.028
chr14	61028142	61032142	41.2387	9.19	38.4364	11.18	38.4417	9.6	39.0632	9.91	LOC100738050	-	mRNA	XM_021072362.1	zinc_finger_protein_33B%2C_transcript_variant_X16	1.028
chr14	61028115	61032115	41.2387	9.19	38.4364	11.18	38.4417	9.6	39.0632	9.91	LOC100738050	-	mRNA	XM_021072355.1	zinc_finger_protein_33B%2C_transcript_variant_X9	1.028
chr14	61028129	61032129	41.2387	9.19	38.4364	11.18	38.4417	9.6	39.0632	9.91	LOC100738050	-	mRNA	XM_021072352.1	zinc_finger_protein_33B%2C_transcript_variant_X6	1.028
chr14	61028130	61032130	41.2387	9.19	38.4364	11.18	38.4417	9.6	39.0632	9.91	LOC100738050	-	mRNA	XM_021072348.1	zinc_finger_protein_33B%2C_transcript_variant_X2	1.028
chr14	61028142	61032142	41.2387	9.19	38.4364	11.18	38.4417	9.6	39.0632	9.91	LOC100738050	-	mRNA	XM_021072349.1	zinc_finger_protein_33B%2C_transcript_variant_X3	1.028
chr14	61028142	61032142	41.2387	9.19	38.4364	11.18	38.4417	9.6	39.0632	9.91	LOC100738050	-	mRNA	XM_021072350.1	zinc_finger_protein_33B%2C_transcript_variant_X4	1.028
chr14	61028142	61032142	41.2387	9.19	38.4364	11.18	38.4417	9.6	39.0632	9.91	LOC100738050	-	mRNA	XM_021072351.1	zinc_finger_protein_33B%2C_transcript_variant_X5	1.028
chr14	61028142	61032142	41.2387	9.19	38.4364	11.18	38.4417	9.6	39.0632	9.91	LOC100738050	-	mRNA	XM_021072353.1	zinc_finger_protein_33B%2C_transcript_variant_X7	1.028
chr14	61028130	61032130	41.2387	9.19	38.4364	11.18	38.4417	9.6	39.0632	9.91	LOC100738050	-	mRNA	XM_021072354.1	zinc_finger_protein_33B%2C_transcript_variant_X8	1.028
chr14	61028142	61032142	41.2387	9.19	38.4364	11.18	38.4417	9.6	39.0632	9.91	LOC100738050	-	mRNA	XM_021072356.1	zinc_finger_protein_33B%2C_transcript_variant_X10	1.028
chr11	659313	663313	12.6796	10.78	13.7	10.07	13.266	8.25	12.409	11.46	ZMYM2	+	mRNA	XM_021065428.1	zinc_finger_MYM-type_containing_2%2C_transcript_variant_X3	1.02744
chr6	49706481	49710481	51.5397	11.74	54.1202	11.53	52.6457	9.75	50.1923	11.71	ZNF526	-	mRNA	NM_001267848.1	zinc_finger_protein_526	1.02744
chr18	24879849	24883849	0.53465	10.2	0.77758	12.15	0.6278	9.14	0.64969	11.4	FEZF1	+	mRNA	XM_021078842.1	FEZ_family_zinc_finger_1%2C_transcript_variant_X1	1.02719
chr18	24879849	24883849	0.53465	10.2	0.77758	12.15	0.6278	9.14	0.64969	11.4	FEZF1	+	mRNA	XM_021078843.1	FEZ_family_zinc_finger_1%2C_transcript_variant_X2	1.02719
chr6	63048340	63052340	31.8413	10.17	33.6431	10.9	32.7728	8.91	30.9829	11.25	ZNF446	+	lncRNA	XR_002345403.1	zinc_finger_protein_446%2C_transcript_variant_X11	1.02712
chr6	63048340	63052340	31.8413	10.17	33.6431	10.9	32.7728	8.91	30.9829	11.25	ZNF446	+	mRNA	XM_021097387.1	zinc_finger_protein_446%2C_transcript_variant_X1	1.02712
chr6	63048340	63052340	31.8413	10.17	33.6431	10.9	32.7728	8.91	30.9829	11.25	ZNF446	+	mRNA	XM_021097388.1	zinc_finger_protein_446%2C_transcript_variant_X3	1.02712
chr6	63048340	63052340	31.8413	10.17	33.6431	10.9	32.7728	8.91	30.9829	11.25	ZNF446	+	mRNA	XM_021097389.1	zinc_finger_protein_446%2C_transcript_variant_X4	1.02712
chr6	63048340	63052340	31.8413	10.17	33.6431	10.9	32.7728	8.91	30.9829	11.25	ZNF446	+	mRNA	XM_021097390.1	zinc_finger_protein_446%2C_transcript_variant_X5	1.02712
chr6	63048340	63052340	31.8413	10.17	33.6431	10.9	32.7728	8.91	30.9829	11.25	ZNF446	+	mRNA	XM_021097392.1	zinc_finger_protein_446%2C_transcript_variant_X7	1.02712
chr6	63048340	63052340	31.8413	10.17	33.6431	10.9	32.7728	8.91	30.9829	11.25	ZNF446	+	mRNA	XM_021097393.1	zinc_finger_protein_446%2C_transcript_variant_X8	1.02712
chr6	63048340	63052340	31.8413	10.17	33.6431	10.9	32.7728	8.91	30.9829	11.25	ZNF446	+	mRNA	XM_021097394.1	zinc_finger_protein_446%2C_transcript_variant_X9	1.02712
chr6	63048340	63052340	31.8413	10.17	33.6431	10.9	32.7728	8.91	30.9829	11.25	ZNF446	+	lncRNA	XR_002345402.1	zinc_finger_protein_446%2C_transcript_variant_X2	1.02712
chr6	63048340	63052340	31.8413	10.17	33.6431	10.9	32.7728	8.91	30.9829	11.25	ZNF446	+	mRNA	XM_021097395.1	zinc_finger_protein_446%2C_transcript_variant_X10	1.02712
chr14	22577487	22581487	32.546	9.85	33.328	10.85	32.3819	9.66	31.7619	10.03	ZNF84	-	mRNA	XM_021072885.1	zinc_finger_protein_84%2C_transcript_variant_X1	1.02697
chr3	39102566	39106566	46.0468	11.1	47.7044	12.8	46.6101	10.36	44.7015	11.59	ZNF205	-	mRNA	XM_021085746.1	zinc_finger_protein_205%2C_transcript_variant_X13	1.02672
chr6	91291495	91295495	33.581	11.32	33.1279	12.49	32.9862	11.72	32.0138	13.04	ZMYM6	-	mRNA	XM_021095881.1	zinc_finger_MYM-type_containing_6%2C_transcript_variant_X8	1.02629
chr6	91291534	91295534	33.581	11.32	33.1279	12.49	32.9862	11.72	32.0138	13.04	ZMYM6	-	mRNA	XM_021095879.1	zinc_finger_MYM-type_containing_6%2C_transcript_variant_X6	1.02629
chr6	91291511	91295511	33.581	11.32	33.1279	12.49	32.9862	11.72	32.0138	13.04	ZMYM6	-	mRNA	XM_021095884.1	zinc_finger_MYM-type_containing_6%2C_transcript_variant_X11	1.02629
chr3	10841899	10845899	14.2928	9.37	14.2625	10.6	14.2992	8.95	13.5292	9.82	BAZ1B	-	mRNA	XM_005661976.3	bromodomain_adjacent_to_zinc_finger_domain_1B%2C_transcript_variant_X1	1.02612
chr3	10841907	10845907	14.2928	9.37	14.2625	10.6	14.2992	8.95	13.5292	9.82	BAZ1B	-	mRNA	XM_003354497.4	bromodomain_adjacent_to_zinc_finger_domain_1B%2C_transcript_variant_X2	1.02612
chr3	10841918	10845918	14.2928	9.37	14.2625	10.6	14.2992	8.95	13.5292	9.82	BAZ1B	-	mRNA	XM_021086315.1	bromodomain_adjacent_to_zinc_finger_domain_1B%2C_transcript_variant_X3	1.02612
chr3	6570051	6574051	91.4896	10.54	92.0728	10.16	88.1547	9.29	90.7394	8.79	ZSCAN25	+	mRNA	XM_021086147.1	zinc_finger_and_SCAN_domain_containing_25%2C_transcript_variant_X3	1.0261
chr5	73554240	73558240	18.656	12.58	19.9059	12.85	19.2834	10.92	18.2985	13.58	ZCRB1	-	mRNA	XM_021092556.1	zinc_finger_CCHC-type_and_RNA_binding_motif_containing_1	1.02607
chr6	50458643	50462643	31.6679	10.1	32.3416	11.21	31.0293	9.05	31.3599	11.87	ZNF428	-	mRNA	XM_013988654.2	zinc_finger_protein_428%2C_transcript_variant_X2	1.02597
chr7	78033218	78037218	46.5819	12.1	46.3687	12.16	44.4306	12.3	46.1822	12.82	ZNF219	+	mRNA	XM_021099308.1	zinc_finger_protein_219%2C_transcript_variant_X1	1.0258
chr5	7199429	7203429	36.6217	9.59	36.0985	11.21	35.7552	9.57	35.1384	10.56	ZC3H7B	-	mRNA	XM_021091458.1	zinc_finger_CCCH-type_containing_7B%2C_transcript_variant_X1	1.02577
chr5	21414650	21418650	90.2589	9.61	92.4589	10.5	89.0929	10.42	89.0546	11.7	IKZF4	+	mRNA	XM_021091794.1	IKAROS_family_zinc_finger_4%2C_transcript_variant_X12	1.02566
chr6	57231495	57235495	34.7645	10.78	34.3396	10.37	33.5134	10.31	33.8796	10.48	LOC110261288	-	mRNA	XM_021097253.1	zinc_finger_protein_836-like%2C_transcript_variant_X4	1.02539
chr17	48625300	48629300	85.3336	11.24	85.6569	12.46	84.1576	11	82.6669	11.92	LOC102159694	+	mRNA	XM_013985447.2	zinc_finger_protein_239-like%2C_transcript_variant_X2	1.02497
chr17	48625300	48629300	85.3336	11.24	85.6569	12.46	84.1576	11	82.6669	11.92	LOC102159694	+	mRNA	XM_021077967.1	zinc_finger_protein_239-like%2C_transcript_variant_X1	1.02497
chr7	55573887	55577887	11.1938	9.05	10.3165	9.28	10.4332	7.08	10.5545	10.22	ZNF710	+	mRNA	XM_021098968.1	zinc_finger_protein_710%2C_transcript_variant_X2	1.0249
chr7	55573887	55577887	11.1938	9.05	10.3165	9.28	10.4332	7.08	10.5545	10.22	ZNF710	+	mRNA	XM_021098969.1	zinc_finger_protein_710%2C_transcript_variant_X3	1.0249
chr7	55573887	55577887	11.1938	9.05	10.3165	9.28	10.4332	7.08	10.5545	10.22	ZNF710	+	mRNA	XM_021098972.1	zinc_finger_protein_710%2C_transcript_variant_X6	1.0249
chr7	55573887	55577887	11.1938	9.05	10.3165	9.28	10.4332	7.08	10.5545	10.22	ZNF710	+	mRNA	XM_021098973.1	zinc_finger_protein_710%2C_transcript_variant_X7	1.0249
chr7	55573887	55577887	11.1938	9.05	10.3165	9.28	10.4332	7.08	10.5545	10.22	ZNF710	+	mRNA	XM_021098974.1	zinc_finger_protein_710%2C_transcript_variant_X8	1.0249
chr7	55573888	55577888	11.1938	9.05	10.3165	9.28	10.4332	7.08	10.5545	10.22	ZNF710	+	mRNA	XM_021098971.1	zinc_finger_protein_710%2C_transcript_variant_X5	1.0249
chr6	35118758	35122758	69.5979	7.5	72.2363	8.61	70.2591	8.2	68.1491	9.82	ZNF423	+	mRNA	XM_021094226.1	zinc_finger_protein_423%2C_transcript_variant_X4	1.02475
chr1	97681947	97685947	83.4129	12.57	87.4955	13.87	85.1289	12.03	81.6735	14.06	ZBTB7C	-	mRNA	XM_021092798.1	zinc_finger_and_BTB_domain_containing_7C%2C_transcript_variant_X1	1.02462
chr6	57062694	57066694	37.8624	9.41	36.4754	10.78	36.6006	10.82	35.9719	10.48	LOC110261304	+	mRNA	XM_021097282.1	zinc_finger_protein_558-like	1.02433
chr18	44675384	44679384	87.9349	12.48	92.8922	14.38	90.5079	15.69	86.0349	13.68	JAZF1	+	mRNA	XM_013985762.2	JAZF_zinc_finger_1%2C_transcript_variant_X1	1.02427
chr3	44159298	44163298	20.1318	12.01	18.5746	16.56	19.0263	12.9	18.7689	11.39	ZC3H8	+	lncRNA	XR_002342488.1	zinc_finger_CCCH-type_containing_8%2C_transcript_variant_X2	1.02411
chr3	44159298	44163298	20.1318	12.01	18.5746	16.56	19.0263	12.9	18.7689	11.39	ZC3H8	+	mRNA	XM_005662275.2	zinc_finger_CCCH-type_containing_8%2C_transcript_variant_X1	1.02411
chr14	22577460	22581460	33.1377	9.9	33.8944	10.8	33.0383	9.64	32.4244	9.97	ZNF84	-	lncRNA	XR_002338535.1	zinc_finger_protein_84%2C_transcript_variant_X4	1.02397
chr12	25551426	25555426	31.3754	10.59	30.2631	10.61	29.6851	10.91	30.518	11.01	ZNF652	-	mRNA	XM_021067133.1	zinc_finger_protein_652%2C_transcript_variant_X1	1.02384
chr14	22577187	22581187	33.7119	9.88	34.4499	10.82	33.6288	9.62	32.954	9.96	ZNF84	-	mRNA	XM_021072887.1	zinc_finger_protein_84%2C_transcript_variant_X2	1.02372
chr12	56383048	56387048	27.8481	10.99	28.6961	11.05	28.7252	9.06	26.518	9.88	ZNF18	-	mRNA	XM_013981344.2	zinc_finger_protein_18	1.02355
chr7	48976501	48980501	77.551	15.81	75.3745	17.92	75.3577	18.95	74.1247	17.22	ZFAND6	+	mRNA	XM_003482217.3	zinc_finger_AN1-type_containing_6%2C_transcript_variant_X2	1.02303
chr17	62804809	62808809	38.8989	7.33	42.9181	7.14	41.541	5.71	38.4391	6.17	ZNF512B	-	mRNA	XM_021077615.1	zinc_finger_protein_512B%2C_transcript_variant_X1	1.02297
chr17	62804809	62808809	38.8989	7.33	42.9181	7.14	41.541	5.71	38.4391	6.17	ZNF512B	-	mRNA	XM_021077617.1	zinc_finger_protein_512B%2C_transcript_variant_X3	1.02297
chr17	62804809	62808809	38.8989	7.33	42.9181	7.14	41.541	5.71	38.4391	6.17	ZNF512B	-	mRNA	XM_021077618.1	zinc_finger_protein_512B%2C_transcript_variant_X4	1.02297
chr17	62804809	62808809	38.8989	7.33	42.9181	7.14	41.541	5.71	38.4391	6.17	ZNF512B	-	mRNA	XM_021077619.1	zinc_finger_protein_512B%2C_transcript_variant_X5	1.02297
chr6	168594366	168598366	32.6274	10.67	29.928	10.09	29.7344	9.39	31.4341	11.47	ZNF691	-	mRNA	XM_003356494.4	zinc_finger_protein_691%2C_transcript_variant_X1	1.02267
chr3	39102383	39106383	46.1767	11.14	47.5638	12.84	46.9136	10.35	44.7612	11.66	ZNF205	-	mRNA	XM_021085739.1	zinc_finger_protein_205%2C_transcript_variant_X7	1.02253
chr15	121263692	121267692	33.8236	10.79	34.6246	11.7	34.0791	11.52	32.8697	12.23	ANKZF1	+	mRNA	XM_001925639.5	ankyrin_repeat_and_zinc_finger_domain_containing_1	1.0224
chr14	92187824	92191824	17.0384	11.38	18.5206	13.87	17.8233	9.76	16.9577	12.13	ZNF239	+	mRNA	XM_021073009.1	zinc_finger_protein_239%2C_transcript_variant_X1	1.02237
chr14	92187854	92191854	17.0384	11.38	18.5206	13.87	17.8233	9.76	16.9577	12.13	ZNF239	+	mRNA	XM_005657429.3	zinc_finger_protein_239%2C_transcript_variant_X6	1.02237
chr14	92187854	92191854	17.0384	11.38	18.5206	13.87	17.8233	9.76	16.9577	12.13	ZNF239	+	mRNA	XM_021073018.1	zinc_finger_protein_239%2C_transcript_variant_X10	1.02237
chr14	92187862	92191862	17.0384	11.38	18.5206	13.87	17.8233	9.76	16.9577	12.13	ZNF239	+	mRNA	XM_021073010.1	zinc_finger_protein_239%2C_transcript_variant_X2	1.02237
chr14	92187880	92191880	17.0384	11.38	18.5206	13.87	17.8233	9.76	16.9577	12.13	ZNF239	+	mRNA	XM_021073016.1	zinc_finger_protein_239%2C_transcript_variant_X8	1.02237
chr14	92187882	92191882	17.0384	11.38	18.5206	13.87	17.8233	9.76	16.9577	12.13	ZNF239	+	mRNA	XM_021073013.1	zinc_finger_protein_239%2C_transcript_variant_X4	1.02237
chr14	92187889	92191889	17.0384	11.38	18.5206	13.87	17.8233	9.76	16.9577	12.13	ZNF239	+	mRNA	XM_021073012.1	zinc_finger_protein_239%2C_transcript_variant_X3	1.02237
chr14	92187889	92191889	17.0384	11.38	18.5206	13.87	17.8233	9.76	16.9577	12.13	ZNF239	+	mRNA	XM_021073014.1	zinc_finger_protein_239%2C_transcript_variant_X5	1.02237
chr14	92187889	92191889	17.0384	11.38	18.5206	13.87	17.8233	9.76	16.9577	12.13	ZNF239	+	mRNA	XM_021073015.1	zinc_finger_protein_239%2C_transcript_variant_X7	1.02237
chr14	92187889	92191889	17.0384	11.38	18.5206	13.87	17.8233	9.76	16.9577	12.13	ZNF239	+	mRNA	XM_021073017.1	zinc_finger_protein_239%2C_transcript_variant_X9	1.02237
chr13	71644881	71648881	15.7048	9.93	16.7998	10.94	16.9608	8.46	14.8369	7.6	CNBP	-	mRNA	XM_021069420.1	CCHC-type_zinc_finger_nucleic_acid_binding_protein%2C_transcript_variant_X3	1.02223
chr7	21948343	21952343	34.1207	12.86	32.6699	16.76	33.4559	13.14	31.8828	13.07	ZSCAN16	+	mRNA	XM_005665670.3	zinc_finger_and_SCAN_domain_containing_16%2C_transcript_variant_X2	1.02222
chr7	21948365	21952365	34.1207	12.86	32.6699	16.76	33.4559	13.14	31.8828	13.07	ZSCAN16	+	mRNA	XM_005665669.3	zinc_finger_and_SCAN_domain_containing_16%2C_transcript_variant_X1	1.02222
chr7	21948373	21952373	34.1207	12.86	32.6699	16.76	33.4559	13.14	31.8828	13.07	ZSCAN16	+	mRNA	XM_013977531.2	zinc_finger_and_SCAN_domain_containing_16%2C_transcript_variant_X3	1.02222
chr14	61045834	61049834	19.5477	11.16	19.3649	11.76	19.6917	10.76	18.3845	13.28	ZNF248	+	mRNA	XM_021072373.1	zinc_finger_protein_248%2C_transcript_variant_X2	1.02197
chr14	61045841	61049841	19.5477	11.16	19.3649	11.76	19.6917	10.76	18.3845	13.28	ZNF248	+	mRNA	XM_005670987.3	zinc_finger_protein_248%2C_transcript_variant_X1	1.02197
chr14	61045844	61049844	19.5477	11.16	19.3649	11.76	19.6917	10.76	18.3845	13.28	ZNF248	+	mRNA	XM_021072376.1	zinc_finger_protein_248%2C_transcript_variant_X4	1.02197
chr3	40443042	40447042	28.3062	8.98	27.9081	11.18	27.8544	8.67	27.1559	9.7	UNKL	+	mRNA	XM_021086860.1	unkempt_family_like_zinc_finger%2C_transcript_variant_X14	1.02189
chr3	40443047	40447047	28.3062	8.98	27.9081	11.18	27.8544	8.67	27.1559	9.7	UNKL	+	mRNA	XM_021086857.1	unkempt_family_like_zinc_finger%2C_transcript_variant_X10	1.02189
chr1	147780161	147784161	13.5759	8.29	14.2398	10.3	13.9299	8.18	13.2904	10.12	ZNF236	-	lncRNA	XR_002345821.1	zinc_finger_protein_236%2C_transcript_variant_X5	1.02187
chr1	147780161	147784161	13.5759	8.29	14.2398	10.3	13.9299	8.18	13.2904	10.12	ZNF236	-	lncRNA	XR_002345824.1	zinc_finger_protein_236%2C_transcript_variant_X6	1.02187
chr1	147780161	147784161	13.5759	8.29	14.2398	10.3	13.9299	8.18	13.2904	10.12	ZNF236	-	mRNA	XM_021099032.1	zinc_finger_protein_236%2C_transcript_variant_X1	1.02187
chr1	147780161	147784161	13.5759	8.29	14.2398	10.3	13.9299	8.18	13.2904	10.12	ZNF236	-	mRNA	XM_021099035.1	zinc_finger_protein_236%2C_transcript_variant_X2	1.02187
chr1	147780162	147784162	13.5759	8.29	14.2398	10.3	13.9299	8.18	13.2904	10.12	ZNF236	-	mRNA	XM_021099040.1	zinc_finger_protein_236%2C_transcript_variant_X3	1.02187
chr17	43960631	43964631	22.4548	8.89	23.6482	10.42	22.415	9.53	22.7047	9.21	ZHX3	-	mRNA	XM_021077228.1	zinc_fingers_and_homeoboxes_3%2C_transcript_variant_X1	1.02179
chr17	43960629	43964629	22.4548	8.89	23.6482	10.42	22.415	9.53	22.7047	9.21	ZHX3	-	mRNA	XM_021077232.1	zinc_fingers_and_homeoboxes_3%2C_transcript_variant_X5	1.02179
chr17	43960631	43964631	22.4548	8.89	23.6482	10.42	22.415	9.53	22.7047	9.21	ZHX3	-	mRNA	XM_021077233.1	zinc_fingers_and_homeoboxes_3%2C_transcript_variant_X6	1.02179
chr5	7176549	7180549	89.3493	9.25	85.693	11.04	85.0118	8.82	86.3	9.82	ZC3H7B	-	mRNA	XM_021091459.1	zinc_finger_CCCH-type_containing_7B%2C_transcript_variant_X2	1.02178
chr17	62638987	62642987	54.4978	8.28	55.5638	8.35	54.6098	6.94	53.119	8.64	ZGPAT	+	mRNA	XM_021078374.1	zinc_finger_CCCH-type_and_G-patch_domain_containing%2C_transcript_variant_X3	1.02165
chr3	40443041	40447041	28.6166	9.02	28.1721	11.21	28.1158	8.71	27.4713	9.71	UNKL	+	mRNA	XM_021086859.1	unkempt_family_like_zinc_finger%2C_transcript_variant_X13	1.02162
chr10	38816152	38820152	25.3347	13.19	24.3967	14.05	25.0052	11.75	23.6829	14.28	ZNF658	-	mRNA	XM_021064708.1	zinc_finger_protein_658%2C_transcript_variant_X2	1.02143
chr3	40443019	40447019	28.8627	9.01	28.453	11.23	28.4257	8.72	27.6915	9.73	UNKL	+	mRNA	XM_013987788.2	unkempt_family_like_zinc_finger%2C_transcript_variant_X7	1.02136
chr3	40443020	40447020	28.8627	9.01	28.453	11.23	28.4257	8.72	27.6915	9.73	UNKL	+	mRNA	XM_013987789.2	unkempt_family_like_zinc_finger%2C_transcript_variant_X8	1.02136
chr13	27826176	27830176	48.7674	11.53	46.2135	14.68	46.9995	14.32	45.9958	13.03	LOC100626731	-	mRNA	XM_013990096.2	zinc_finger_protein_with_KRAB_and_SCAN_domains_7%2C_transcript_variant_X5	1.02135
chr13	26179267	26183267	16.2734	5.92	17.9289	6.73	18.2123	5.75	15.2764	5.84	ZBTB47	+	mRNA	XM_021071707.1	zinc_finger_and_BTB_domain_containing_47%2C_transcript_variant_X1	1.02131
chr2	57848949	57852949	19.1386	8.73	18.5934	8.91	18.4455	8.66	18.5141	8.65	ZFP62	+	mRNA	XM_013991869.2	ZFP62_zinc_finger_protein%2C_transcript_variant_X5	1.0209
chr3	38890021	38894021	25.7604	10.01	26.2459	11.47	25.7392	8.49	25.2081	10.06	LOC100517149	-	mRNA	XM_021088101.1	zinc_finger_protein_75A%2C_transcript_variant_X2	1.02079
chr3	40442996	40446996	29.67	9.11	29.313	11.34	29.2017	8.8	28.581	9.86	UNKL	+	mRNA	XM_003124759.5	unkempt_family_like_zinc_finger%2C_transcript_variant_X5	1.02077
chr3	40442996	40446996	29.67	9.11	29.313	11.34	29.2017	8.8	28.581	9.86	UNKL	+	mRNA	XM_005655142.3	unkempt_family_like_zinc_finger%2C_transcript_variant_X3	1.02077
chr3	40442996	40446996	29.67	9.11	29.313	11.34	29.2017	8.8	28.581	9.86	UNKL	+	mRNA	XM_013987783.2	unkempt_family_like_zinc_finger%2C_transcript_variant_X1	1.02077
chr3	40442996	40446996	29.67	9.11	29.313	11.34	29.2017	8.8	28.581	9.86	UNKL	+	mRNA	XM_013987785.2	unkempt_family_like_zinc_finger%2C_transcript_variant_X2	1.02077
chr3	40442996	40446996	29.67	9.11	29.313	11.34	29.2017	8.8	28.581	9.86	UNKL	+	mRNA	XM_013987786.2	unkempt_family_like_zinc_finger%2C_transcript_variant_X4	1.02077
chr3	40442996	40446996	29.67	9.11	29.313	11.34	29.2017	8.8	28.581	9.86	UNKL	+	mRNA	XM_013987787.2	unkempt_family_like_zinc_finger%2C_transcript_variant_X6	1.02077
chr6	57256545	57260545	28.0298	10.82	27.611	11.47	27.6879	9.41	26.8302	10.41	LOC100624467	-	mRNA	XM_021097261.1	zinc_finger_protein_347	1.02059
chr17	34799228	34803228	21.4492	9.01	20.1861	10.62	20.6075	9.55	20.19	9.58	RBCK1	-	mRNA	XM_021078286.1	RANBP2-type_and_C3HC4-type_zinc_finger_containing_1%2C_transcript_variant_X1	1.02054
chr7	22043953	22047953	33.6202	12.45	33.4291	12.31	32.3471	11.88	33.3773	11.92	LOC100739480	+	mRNA	XM_013977523.2	zinc_finger_protein_260-like%2C_transcript_variant_X2	1.02016
chr6	75119014	75123014	80.0481	13.03	91.1726	13.71	88.7929	11.12	79.048	13.25	ZBTB17	-	mRNA	XM_021095397.1	zinc_finger_and_BTB_domain_containing_17%2C_transcript_variant_X4	1.02014
chr5	22734779	22738779	6.0326	8.97	6.27535	9.83	6.43845	9.01	5.62656	10.51	GLI1	+	mRNA	XM_021091073.1	GLI_family_zinc_finger_1%2C_transcript_variant_X1	1.02014
chr5	22734779	22738779	6.0326	8.97	6.27535	9.83	6.43845	9.01	5.62656	10.51	GLI1	+	mRNA	XM_021091076.1	GLI_family_zinc_finger_1%2C_transcript_variant_X4	1.02014
chr5	22734779	22738779	6.0326	8.97	6.27535	9.83	6.43845	9.01	5.62656	10.51	GLI1	+	mRNA	XM_021091077.1	GLI_family_zinc_finger_1%2C_transcript_variant_X6	1.02014
chr5	22734779	22738779	6.0326	8.97	6.27535	9.83	6.43845	9.01	5.62656	10.51	GLI1	+	mRNA	XM_021091078.1	GLI_family_zinc_finger_1%2C_transcript_variant_X7	1.02014
chr5	22734779	22738779	6.0326	8.97	6.27535	9.83	6.43845	9.01	5.62656	10.51	GLI1	+	mRNA	XM_021091079.1	GLI_family_zinc_finger_1%2C_transcript_variant_X10	1.02014
chr6	57178661	57182661	39.7158	8.83	39.3754	9.31	40.998	8.5	36.5325	9.43	LOC110261288	-	mRNA	XM_021097251.1	zinc_finger_protein_836-like%2C_transcript_variant_X2	1.02013
chr6	57178695	57182695	39.7158	8.83	39.3754	9.31	40.998	8.5	36.5325	9.43	LOC110261288	-	mRNA	XM_021097250.1	zinc_finger_protein_836-like%2C_transcript_variant_X1	1.02013
chr4	77861021	77865021	84.2824	14.43	91.0497	15.66	90.8333	15.84	81.0576	15.53	ST18	+	mRNA	XM_021089397.1	ST18%2C_C2H2C-type_zinc_finger%2C_transcript_variant_X19	1.02002
chr4	77861021	77865021	84.2824	14.43	91.0497	15.66	90.8333	15.84	81.0576	15.53	ST18	+	mRNA	XM_021089398.1	ST18%2C_C2H2C-type_zinc_finger%2C_transcript_variant_X20	1.02002
chr4	77861021	77865021	84.2824	14.43	91.0497	15.66	90.8333	15.84	81.0576	15.53	ST18	+	mRNA	XM_021089399.1	ST18%2C_C2H2C-type_zinc_finger%2C_transcript_variant_X21	1.02002
chr4	77861021	77865021	84.2824	14.43	91.0497	15.66	90.8333	15.84	81.0576	15.53	ST18	+	mRNA	XM_021089400.1	ST18%2C_C2H2C-type_zinc_finger%2C_transcript_variant_X22	1.02002
chr4	77861021	77865021	84.2824	14.43	91.0497	15.66	90.8333	15.84	81.0576	15.53	ST18	+	mRNA	XM_021089401.1	ST18%2C_C2H2C-type_zinc_finger%2C_transcript_variant_X23	1.02002
chr4	77861021	77865021	84.2824	14.43	91.0497	15.66	90.8333	15.84	81.0576	15.53	ST18	+	mRNA	XM_021089402.1	ST18%2C_C2H2C-type_zinc_finger%2C_transcript_variant_X24	1.02002
chr4	77861021	77865021	84.2824	14.43	91.0497	15.66	90.8333	15.84	81.0576	15.53	ST18	+	mRNA	XM_021089403.1	ST18%2C_C2H2C-type_zinc_finger%2C_transcript_variant_X25	1.02002
chr4	77861021	77865021	84.2824	14.43	91.0497	15.66	90.8333	15.84	81.0576	15.53	ST18	+	mRNA	XM_021089404.1	ST18%2C_C2H2C-type_zinc_finger%2C_transcript_variant_X26	1.02002
chr4	77861021	77865021	84.2824	14.43	91.0497	15.66	90.8333	15.84	81.0576	15.53	ST18	+	mRNA	XM_021089405.1	ST18%2C_C2H2C-type_zinc_finger%2C_transcript_variant_X27	1.02002
chr4	77861021	77865021	84.2824	14.43	91.0497	15.66	90.8333	15.84	81.0576	15.53	ST18	+	mRNA	XM_021089406.1	ST18%2C_C2H2C-type_zinc_finger%2C_transcript_variant_X28	1.02002
chr4	77861021	77865021	84.2824	14.43	91.0497	15.66	90.8333	15.84	81.0576	15.53	ST18	+	mRNA	XM_021089408.1	ST18%2C_C2H2C-type_zinc_finger%2C_transcript_variant_X30	1.02002
chr6	57194273	57198273	90.8918	12.64	92.6684	12.74	88.1481	12.28	91.837	13.34	LOC110261293	-	mRNA	XM_021097267.1	zinc_finger_protein_347-like	1.01986
chr12	25506720	25510720	90.9121	16.59	89.9461	15.08	90.0783	15.12	87.2673	14.03	ZNF652	-	mRNA	XM_021067134.1	zinc_finger_protein_652%2C_transcript_variant_X3	1.01981
chr18	55643719	55647719	26.6788	6.76	29.2228	9.38	29.6383	6.28	25.1781	7.34	ZNF777	-	mRNA	XM_003134910.5	zinc_finger_protein_777%2C_transcript_variant_X2	1.0198
chr17	34799224	34803224	21.9947	9.03	20.6869	10.64	21.1092	9.68	20.7442	9.58	RBCK1	-	mRNA	XM_021078287.1	RANBP2-type_and_C3HC4-type_zinc_finger_containing_1%2C_transcript_variant_X2	1.01979
chr17	54634940	54638940	75.7109	10.96	81.82	11.68	79.6377	11.22	74.8452	10.75	ZNF217	-	mRNA	XM_021077203.1	zinc_finger_protein_217%2C_transcript_variant_X5	1.01973
chr3	39101375	39105375	47.3704	11.13	48.6954	12.7	47.9484	10.23	46.2649	11.48	ZNF205	-	mRNA	XM_021085736.1	zinc_finger_protein_205%2C_transcript_variant_X4	1.01966
chr5	22734707	22738707	7.82353	9.06	8.3791	10.04	8.34803	9.26	7.54321	10.64	GLI1	+	mRNA	NM_001256593.1	GLI_family_zinc_finger_1	1.0196
chr6	63079503	63083503	45.7875	9.01	43.7013	10.69	45.3091	8.78	42.4634	10.6	ZBTB45	-	mRNA	XM_021097385.1	zinc_finger_and_BTB_domain_containing_45%2C_transcript_variant_X2	1.01955
chr6	63079503	63083503	45.7875	9.01	43.7013	10.69	45.3091	8.78	42.4634	10.6	ZBTB45	-	mRNA	XM_021097386.1	zinc_finger_and_BTB_domain_containing_45%2C_transcript_variant_X3	1.01955
chr6	159654047	159658047	14.2485	10.1	15.6073	13.15	15.2463	12.95	14.0376	11.34	ZCCHC11	+	mRNA	XM_021096634.1	zinc_finger_CCHC-type_containing_11%2C_transcript_variant_X1	1.01953
chr6	159654047	159658047	14.2485	10.1	15.6073	13.15	15.2463	12.95	14.0376	11.34	ZCCHC11	+	mRNA	XM_021096635.1	zinc_finger_CCHC-type_containing_11%2C_transcript_variant_X2	1.01953
chr6	159654047	159658047	14.2485	10.1	15.6073	13.15	15.2463	12.95	14.0376	11.34	ZCCHC11	+	mRNA	XM_021096636.1	zinc_finger_CCHC-type_containing_11%2C_transcript_variant_X3	1.01953
chr6	159654047	159658047	14.2485	10.1	15.6073	13.15	15.2463	12.95	14.0376	11.34	ZCCHC11	+	mRNA	XM_021096640.1	zinc_finger_CCHC-type_containing_11%2C_transcript_variant_X7	1.01953
chr6	159654047	159658047	14.2485	10.1	15.6073	13.15	15.2463	12.95	14.0376	11.34	ZCCHC11	+	mRNA	XM_021096644.1	zinc_finger_CCHC-type_containing_11%2C_transcript_variant_X11	1.01953
chr6	159654047	159658047	14.2485	10.1	15.6073	13.15	15.2463	12.95	14.0376	11.34	ZCCHC11	+	mRNA	XM_021096645.1	zinc_finger_CCHC-type_containing_11%2C_transcript_variant_X12	1.01953
chr6	159654047	159658047	14.2485	10.1	15.6073	13.15	15.2463	12.95	14.0376	11.34	ZCCHC11	+	mRNA	XM_021096637.1	zinc_finger_CCHC-type_containing_11%2C_transcript_variant_X4	1.01953
chr6	159654047	159658047	14.2485	10.1	15.6073	13.15	15.2463	12.95	14.0376	11.34	ZCCHC11	+	mRNA	XM_021096638.1	zinc_finger_CCHC-type_containing_11%2C_transcript_variant_X5	1.01953
chr6	159654047	159658047	14.2485	10.1	15.6073	13.15	15.2463	12.95	14.0376	11.34	ZCCHC11	+	mRNA	XM_021096639.1	zinc_finger_CCHC-type_containing_11%2C_transcript_variant_X6	1.01953
chr6	159654047	159658047	14.2485	10.1	15.6073	13.15	15.2463	12.95	14.0376	11.34	ZCCHC11	+	mRNA	XM_021096641.1	zinc_finger_CCHC-type_containing_11%2C_transcript_variant_X8	1.01953
chr6	159654047	159658047	14.2485	10.1	15.6073	13.15	15.2463	12.95	14.0376	11.34	ZCCHC11	+	mRNA	XM_021096642.1	zinc_finger_CCHC-type_containing_11%2C_transcript_variant_X9	1.01953
chr6	159654047	159658047	14.2485	10.1	15.6073	13.15	15.2463	12.95	14.0376	11.34	ZCCHC11	+	mRNA	XM_021096643.1	zinc_finger_CCHC-type_containing_11%2C_transcript_variant_X10	1.01953
chr3	16980082	16984082	42.3672	12.39	42.038	17.27	42.0308	9.81	40.7623	11.77	ZNF713	-	mRNA	XM_021086364.1	zinc_finger_protein_713%2C_transcript_variant_X2	1.01947
chr9	44176137	44180137	61.5935	11.42	61.5786	10.96	60.4151	9.59	60.4184	10	ZPR1	-	mRNA	XM_003129875.4	ZPR1_zinc_finger	1.01935
chr4	104179886	104183886	94.2602	8.35	92.447	9.39	92.2611	7.58	90.9167	7.68	LOC100511379	-	mRNA	XM_021089982.1	zinc_finger_protein_296	1.01927
chr6	3784329	3788329	24.2388	10.71	24.2153	11.92	23.3669	9.15	24.1766	11.2	ZDHHC7	+	mRNA	XM_003126823.6	zinc_finger_DHHC-type_containing_7%2C_transcript_variant_X1	1.01915
chr9	102756	106756	5.25341	10.37	5.44871	10.98	5.50472	9.98	4.99732	10.61	ZNF143	-	mRNA	XM_021062241.1	zinc_finger_protein_143%2C_transcript_variant_X2	1.01905
chr9	102762	106762	5.25341	10.37	5.44871	10.98	5.50472	9.98	4.99732	10.61	ZNF143	-	mRNA	XM_021062243.1	zinc_finger_protein_143%2C_transcript_variant_X4	1.01905
chr9	102776	106776	5.25341	10.37	5.44871	10.98	5.50472	9.98	4.99732	10.61	ZNF143	-	mRNA	XM_021062244.1	zinc_finger_protein_143%2C_transcript_variant_X5	1.01905
chr6	62523270	62527270	88.3109	14.46	88.6966	14.77	87.2052	13.8	86.4991	14.62	LOC100737912	+	mRNA	XM_021095155.1	zinc_finger_protein_850-like%2C_transcript_variant_X2	1.01902
chr16	18654340	18658340	20.6235	8.01	22.1259	9.11	20.3318	7.53	21.6249	8.61	ZFR	-	lncRNA	XR_002339764.1	zinc_finger_RNA_binding_protein%2C_transcript_variant_X3	1.01889
chr16	18654340	18658340	20.6235	8.01	22.1259	9.11	20.3318	7.53	21.6249	8.61	ZFR	-	lncRNA	XR_002339765.1	zinc_finger_RNA_binding_protein%2C_transcript_variant_X4	1.01889
chr16	18654340	18658340	20.6235	8.01	22.1259	9.11	20.3318	7.53	21.6249	8.61	ZFR	-	mRNA	XM_021076977.1	zinc_finger_RNA_binding_protein%2C_transcript_variant_X1	1.01889
chr16	18654341	18658341	20.6235	8.01	22.1259	9.11	20.3318	7.53	21.6249	8.61	ZFR	-	mRNA	XM_021076978.1	zinc_finger_RNA_binding_protein%2C_transcript_variant_X2	1.01889
chr13	82062460	82066460	86.7334	12.68	89.7588	13.46	87.3714	12.24	85.8518	13.71	ZBTB38	+	lncRNA	XR_002337480.1	zinc_finger_and_BTB_domain_containing_38%2C_transcript_variant_X27	1.01887
chr13	82062482	82066482	86.7334	12.68	89.7588	13.46	87.3714	12.24	85.8518	13.71	ZBTB38	+	mRNA	XM_021068345.1	zinc_finger_and_BTB_domain_containing_38%2C_transcript_variant_X1	1.01887
chr13	82062482	82066482	86.7334	12.68	89.7588	13.46	87.3714	12.24	85.8518	13.71	ZBTB38	+	mRNA	XM_021068347.1	zinc_finger_and_BTB_domain_containing_38%2C_transcript_variant_X3	1.01887
chr6	14478783	14482783	25.1966	11.87	22.1674	13.39	24.0004	10.79	22.5008	13.74	ZNF23	-	mRNA	XM_021093817.1	zinc_finger_protein_23	1.01856
chr6	88854312	88858312	29.151	11.57	30.921	12.26	29.9294	10.31	29.0634	13.48	ZBTB8B	+	mRNA	XM_005665201.3	zinc_finger_and_BTB_domain_containing_8B%2C_transcript_variant_X1	1.0183
chr14	22540700	22544700	31.5351	10.2	31.701	9.8	30.9809	9.31	31.1227	9.32	ZNF140	-	mRNA	XM_021072897.1	zinc_finger_protein_140%2C_transcript_variant_X7	1.01823
chr14	22540728	22544728	31.5351	10.2	31.701	9.8	30.9809	9.31	31.1227	9.32	ZNF140	-	mRNA	XM_021072898.1	zinc_finger_protein_140%2C_transcript_variant_X8	1.01823
chr14	22540785	22544785	31.5351	10.2	31.701	9.8	30.9809	9.31	31.1227	9.32	ZNF140	-	mRNA	XM_021072891.1	zinc_finger_protein_140%2C_transcript_variant_X1	1.01823
chr14	22540785	22544785	31.5351	10.2	31.701	9.8	30.9809	9.31	31.1227	9.32	ZNF140	-	mRNA	XM_021072892.1	zinc_finger_protein_140%2C_transcript_variant_X2	1.01823
chr14	22540785	22544785	31.5351	10.2	31.701	9.8	30.9809	9.31	31.1227	9.32	ZNF140	-	mRNA	XM_021072893.1	zinc_finger_protein_140%2C_transcript_variant_X3	1.01823
chr14	22540785	22544785	31.5351	10.2	31.701	9.8	30.9809	9.31	31.1227	9.32	ZNF140	-	mRNA	XM_021072894.1	zinc_finger_protein_140%2C_transcript_variant_X4	1.01823
chr10	28993722	28997722	16.4457	10.68	15.0563	11.71	15.3395	9.44	15.6013	10.88	ZCCHC6	+	mRNA	XM_013989708.2	zinc_finger_CCHC-type_containing_6%2C_transcript_variant_X3	1.01814
chr10	28993723	28997723	16.4457	10.68	15.0563	11.71	15.3395	9.44	15.6013	10.88	ZCCHC6	+	mRNA	XM_005656799.3	zinc_finger_CCHC-type_containing_6%2C_transcript_variant_X2	1.01814
chr10	28993723	28997723	16.4457	10.68	15.0563	11.71	15.3395	9.44	15.6013	10.88	ZCCHC6	+	mRNA	XM_021064630.1	zinc_finger_CCHC-type_containing_6%2C_transcript_variant_X7	1.01814
chr14	46781029	46785029	30.8995	14.24	31.6312	15.02	30.2435	12.99	31.1792	14.91	ZMAT5	-	mRNA	XM_005670789.3	zinc_finger_matrin-type_5%2C_transcript_variant_X2	1.01804
chr14	46781055	46785055	30.8995	14.24	31.6312	15.02	30.2435	12.99	31.1792	14.91	ZMAT5	-	mRNA	XM_001929010.5	zinc_finger_matrin-type_5%2C_transcript_variant_X1	1.01804
chr3	39097240	39101240	64.3391	10.27	65.1154	10.99	63.0682	10.04	64.1093	11.77	ZNF205	-	mRNA	XM_021085748.1	zinc_finger_protein_205%2C_transcript_variant_X15	1.0179
chr9	109212760	109216760	20.9199	9.95	22.3663	11.14	21.5734	11.1	20.9542	10.35	LOC100522942	-	mRNA	XM_005667768.3	zinc_finger_protein_398%2C_transcript_variant_X2	1.01784
chr3	38911923	38915923	20.4231	9.43	20.5388	11.9	20.4369	8.9	19.8103	13.5	ZNF263	-	mRNA	XM_013995721.2	zinc_finger_protein_263%2C_transcript_variant_X2	1.01776
chr3	38911923	38915923	20.4231	9.43	20.5388	11.9	20.4369	8.9	19.8103	13.5	ZNF263	-	mRNA	XM_013995723.2	zinc_finger_protein_263%2C_transcript_variant_X4	1.01776
chr3	38911923	38915923	20.4231	9.43	20.5388	11.9	20.4369	8.9	19.8103	13.5	ZNF263	-	mRNA	XM_021088099.1	zinc_finger_protein_263%2C_transcript_variant_X6	1.01776
chr3	37640423	37644423	45.308	11.65	46.0391	10.5	45.5773	9.13	44.189	10.52	ZNF500	+	mRNA	XM_021086689.1	zinc_finger_protein_500	1.01761
chr7	22043878	22047878	34.9305	12.48	34.8698	12.33	33.7513	11.98	34.8476	12.05	LOC100739480	+	mRNA	XM_013977522.2	zinc_finger_protein_260-like%2C_transcript_variant_X1	1.01751
chr13	82062491	82066491	86.6701	12.69	89.6275	13.47	87.5301	12.24	85.7417	13.65	ZBTB38	+	mRNA	XM_021068361.1	zinc_finger_and_BTB_domain_containing_38%2C_transcript_variant_X24	1.01746
chr6	58271002	58275002	52.9479	8.68	52.4425	10.08	51.6913	11.12	51.8917	10.72	LOC110255260	+	mRNA	XM_021094935.1	zinc_finger_protein_649-like	1.01745
chr3	39103633	39107633	69.3659	11.04	69.8564	12.86	69.3722	10.82	67.4686	12.01	ZNF205	-	mRNA	XM_021085735.1	zinc_finger_protein_205%2C_transcript_variant_X3	1.0174
chr14	107588079	107592079	12.4113	10.77	12.2724	12.98	12.0513	9.34	12.2134	11.5	ZNF518A	+	mRNA	XM_013983638.2	zinc_finger_protein_518A%2C_transcript_variant_X10	1.01727
chr3	16981838	16985838	41.8777	13.02	40.9269	14.49	40.2791	10.51	41.1282	12.42	ZNF713	-	mRNA	XM_003124463.6	zinc_finger_protein_713%2C_transcript_variant_X1	1.01716
chr7	55632466	55636466	75.9135	12.26	73.4348	9.88	71.835	7.75	75.0136	10.6	ZNF710	+	mRNA	XM_021098975.1	zinc_finger_protein_710%2C_transcript_variant_X9	1.01702
chr6	50770884	50774884	38.1168	12.26	36.4235	12.16	36.1268	12.67	37.1697	12.69	LOC100737582	+	mRNA	XM_021097546.1	zinc_finger_protein_226-like	1.01697
chr3	39101310	39105310	48.0198	11.35	49.3874	12.78	48.8102	10.19	46.9748	11.64	ZNF205	-	mRNA	NM_001243641.1	zinc_finger_protein_205	1.01694
chr6	55007251	55011251	19.5861	12.61	19.8421	12.67	18.7164	9.61	20.0592	11.92	ZNF473	+	mRNA	XM_013998681.2	zinc_finger_protein_473%2C_transcript_variant_X2	1.01683
chr6	55007251	55011251	19.5861	12.61	19.8421	12.67	18.7164	9.61	20.0592	11.92	ZNF473	+	mRNA	XM_021094770.1	zinc_finger_protein_473%2C_transcript_variant_X1	1.01683
chr6	55007251	55011251	19.5861	12.61	19.8421	12.67	18.7164	9.61	20.0592	11.92	ZNF473	+	mRNA	XM_021094771.1	zinc_finger_protein_473%2C_transcript_variant_X3	1.01683
chr6	55007251	55011251	19.5861	12.61	19.8421	12.67	18.7164	9.61	20.0592	11.92	ZNF473	+	mRNA	XM_021094772.1	zinc_finger_protein_473%2C_transcript_variant_X4	1.01683
chr6	55007251	55011251	19.5861	12.61	19.8421	12.67	18.7164	9.61	20.0592	11.92	ZNF473	+	mRNA	XM_021094774.1	zinc_finger_protein_473%2C_transcript_variant_X5	1.01683
chr18	10527804	10531804	68.7757	14.44	69.4597	13.74	67.8564	13.47	68.0962	13.74	ZC3HAV1	+	mRNA	XM_013990770.2	zinc_finger_CCCH-type_containing%2C_antiviral_1%2C_transcript_variant_X3	1.01679
chr18	10527804	10531804	68.7757	14.44	69.4597	13.74	67.8564	13.47	68.0962	13.74	ZC3HAV1	+	mRNA	XM_021078466.1	zinc_finger_CCCH-type_containing%2C_antiviral_1%2C_transcript_variant_X4	1.01679
chr18	10527805	10531805	68.7757	14.44	69.4597	13.74	67.8564	13.47	68.0962	13.74	ZC3HAV1	+	mRNA	XM_013990768.2	zinc_finger_CCCH-type_containing%2C_antiviral_1%2C_transcript_variant_X1	1.01679
chr18	10527805	10531805	68.7757	14.44	69.4597	13.74	67.8564	13.47	68.0962	13.74	ZC3HAV1	+	mRNA	XM_013990769.2	zinc_finger_CCCH-type_containing%2C_antiviral_1%2C_transcript_variant_X2	1.01679
chr18	55526143	55530143	58.0826	11.16	57.0731	12.62	56.3305	9.79	56.9261	13.11	ZNF212	+	mRNA	XM_005673365.3	zinc_finger_protein_212%2C_transcript_variant_X2	1.01677
chr18	55526161	55530161	58.0826	11.16	57.0731	12.62	56.3305	9.79	56.9261	13.11	ZNF212	+	mRNA	XM_005673364.3	zinc_finger_protein_212%2C_transcript_variant_X1	1.01677
chr9	64517057	64521057	27.8112	10.67	29.506	13.5	28.6926	11.88	27.6924	13.33	ZC3H11A	+	mRNA	XM_013989545.2	zinc_finger_CCCH-type_containing_11A%2C_transcript_variant_X9	1.01653
chr9	64517057	64521057	27.8112	10.67	29.506	13.5	28.6926	11.88	27.6924	13.33	ZC3H11A	+	mRNA	XM_021063206.1	zinc_finger_CCCH-type_containing_11A%2C_transcript_variant_X14	1.01653
chr9	64517057	64521057	27.8112	10.67	29.506	13.5	28.6926	11.88	27.6924	13.33	ZC3H11A	+	mRNA	XM_021063208.1	zinc_finger_CCCH-type_containing_11A%2C_transcript_variant_X17	1.01653
chr9	64517061	64521061	27.8112	10.67	29.506	13.5	28.6926	11.88	27.6924	13.33	ZC3H11A	+	mRNA	XM_003357379.4	zinc_finger_CCCH-type_containing_11A%2C_transcript_variant_X18	1.01653
chr9	64517061	64521061	27.8112	10.67	29.506	13.5	28.6926	11.88	27.6924	13.33	ZC3H11A	+	mRNA	XM_013989547.2	zinc_finger_CCCH-type_containing_11A%2C_transcript_variant_X11	1.01653
chr9	64517061	64521061	27.8112	10.67	29.506	13.5	28.6926	11.88	27.6924	13.33	ZC3H11A	+	mRNA	XM_021063205.1	zinc_finger_CCCH-type_containing_11A%2C_transcript_variant_X6	1.01653
chr9	64517062	64521062	27.8112	10.67	29.506	13.5	28.6926	11.88	27.6924	13.33	ZC3H11A	+	mRNA	XM_005656652.3	zinc_finger_CCCH-type_containing_11A%2C_transcript_variant_X12	1.01653
chr9	64517062	64521062	27.8112	10.67	29.506	13.5	28.6926	11.88	27.6924	13.33	ZC3H11A	+	mRNA	XM_005656655.3	zinc_finger_CCCH-type_containing_11A%2C_transcript_variant_X15	1.01653
chr9	64517062	64521062	27.8112	10.67	29.506	13.5	28.6926	11.88	27.6924	13.33	ZC3H11A	+	mRNA	XM_005656665.3	zinc_finger_CCCH-type_containing_11A%2C_transcript_variant_X19	1.01653
chr9	64517062	64521062	27.8112	10.67	29.506	13.5	28.6926	11.88	27.6924	13.33	ZC3H11A	+	mRNA	XM_013989542.2	zinc_finger_CCCH-type_containing_11A%2C_transcript_variant_X7	1.01653
chr9	64517062	64521062	27.8112	10.67	29.506	13.5	28.6926	11.88	27.6924	13.33	ZC3H11A	+	mRNA	XM_013989544.2	zinc_finger_CCCH-type_containing_11A%2C_transcript_variant_X10	1.01653
chr9	64517062	64521062	27.8112	10.67	29.506	13.5	28.6926	11.88	27.6924	13.33	ZC3H11A	+	mRNA	XM_021063207.1	zinc_finger_CCCH-type_containing_11A%2C_transcript_variant_X16	1.01653
chr9	64517065	64521065	27.8112	10.67	29.506	13.5	28.6926	11.88	27.6924	13.33	ZC3H11A	+	mRNA	XM_021063209.1	zinc_finger_CCCH-type_containing_11A%2C_transcript_variant_X20	1.01653
chr13	14785976	14789976	49.6646	12.63	67.0015	13.24	57.3719	11.6	57.4106	10.71	ZCWPW2	+	mRNA	XM_021071483.1	zinc_finger_CW-type_and_PWWP_domain_containing_2%2C_transcript_variant_X1	1.01641
chr7	100223540	100227540	36.9584	9.93	39.9299	11.35	38.1752	9.77	37.4786	10.51	ZDHHC22	-	mRNA	XM_001928417.6	zinc_finger_DHHC-type_containing_22	1.01632
chr7	22029745	22033745	43.0865	11.41	40.9758	12.03	41.7228	11.63	40.9949	12.08	LOC100520389	+	mRNA	XM_013977527.2	zinc_finger_protein_with_KRAB_and_SCAN_domains_8	1.01625
chr14	107589102	107593102	18.269	11.26	18.0832	13.29	18.0512	10.21	17.72	11.93	ZNF518A	+	mRNA	XM_013983632.2	zinc_finger_protein_518A%2C_transcript_variant_X5	1.01624
chr14	107589102	107593102	18.269	11.26	18.0832	13.29	18.0512	10.21	17.72	11.93	ZNF518A	+	mRNA	XM_013983635.2	zinc_finger_protein_518A%2C_transcript_variant_X6	1.01624
chr14	107589102	107593102	18.269	11.26	18.0832	13.29	18.0512	10.21	17.72	11.93	ZNF518A	+	mRNA	XM_013983636.2	zinc_finger_protein_518A%2C_transcript_variant_X8	1.01624
chr14	107589102	107593102	18.269	11.26	18.0832	13.29	18.0512	10.21	17.72	11.93	ZNF518A	+	mRNA	XM_021074255.1	zinc_finger_protein_518A%2C_transcript_variant_X2	1.01624
chr14	107589103	107593103	18.269	11.26	18.0832	13.29	18.0512	10.21	17.72	11.93	ZNF518A	+	mRNA	XM_013983633.2	zinc_finger_protein_518A%2C_transcript_variant_X16	1.01624
chr14	22540657	22544657	31.5708	10.15	31.6628	9.77	31.0664	9.21	31.1704	9.25	ZNF140	-	mRNA	XM_021072901.1	zinc_finger_protein_140%2C_transcript_variant_X10	1.01602
chr14	22540649	22544649	30.7797	10.12	30.8727	9.68	30.2695	9.12	30.4159	9.18	ZNF140	-	mRNA	XM_021072902.1	zinc_finger_protein_140%2C_transcript_variant_X11	1.01593
chr6	62001272	62005272	44.2104	12.63	44.1782	14.87	43.8342	12.3	43.1705	14.61	LOC110261320	+	mRNA	XM_021097314.1	zinc_finger_protein_OZF-like%2C_transcript_variant_X1	1.01591
chr6	62001272	62005272	44.2104	12.63	44.1782	14.87	43.8342	12.3	43.1705	14.61	LOC110261320	+	mRNA	XM_021097316.1	zinc_finger_protein_OZF-like%2C_transcript_variant_X3	1.01591
chr6	62001272	62005272	44.2104	12.63	44.1782	14.87	43.8342	12.3	43.1705	14.61	LOC110261320	+	mRNA	XM_021097317.1	zinc_finger_protein_OZF-like%2C_transcript_variant_X4	1.01591
chr6	62001272	62005272	44.2104	12.63	44.1782	14.87	43.8342	12.3	43.1705	14.61	LOC110261320	+	mRNA	XM_021097318.1	zinc_finger_protein_OZF-like%2C_transcript_variant_X5	1.01591
chr6	62001272	62005272	44.2104	12.63	44.1782	14.87	43.8342	12.3	43.1705	14.61	LOC110261320	+	mRNA	XM_021097319.1	zinc_finger_protein_OZF-like%2C_transcript_variant_X6	1.01591
chr6	62001275	62005275	44.2104	12.63	44.1782	14.87	43.8342	12.3	43.1705	14.61	LOC110261320	+	mRNA	XM_021097315.1	zinc_finger_protein_OZF-like%2C_transcript_variant_X2	1.01591
chr6	62001341	62005341	45.29	12.58	45.3341	14.84	45.0137	12.25	44.1979	14.6	LOC110261320	+	mRNA	XM_021097320.1	zinc_finger_protein_OZF-like%2C_transcript_variant_X7	1.01583
chr1	148940796	148944796	93.1867	11.4	93.7489	15.53	91.6128	12.66	92.428	13.65	TSHZ1	-	mRNA	XM_021099112.1	teashirt_zinc_finger_homeobox_1%2C_transcript_variant_X1	1.01573
chr10	28993714	28997714	15.7664	10.68	14.3657	11.7	14.7093	9.43	14.9616	10.83	ZCCHC6	+	mRNA	XM_013989709.2	zinc_finger_CCHC-type_containing_6%2C_transcript_variant_X4	1.01554
chr14	22540357	22544357	36.7254	10.51	36.146	9.88	35.6769	8.86	36.0827	9.65	ZNF140	-	mRNA	XM_021072895.1	zinc_finger_protein_140%2C_transcript_variant_X5	1.01549
chr14	22540357	22544357	36.7254	10.51	36.146	9.88	35.6769	8.86	36.0827	9.65	ZNF140	-	mRNA	XM_021072896.1	zinc_finger_protein_140%2C_transcript_variant_X6	1.01549
chr14	107588822	107592822	17.0923	11.3	16.9692	13.37	16.9182	10.37	16.6256	12.03	ZNF518A	+	mRNA	XM_013983631.2	zinc_finger_protein_518A%2C_transcript_variant_X3	1.01543
chr14	107588822	107592822	17.0923	11.3	16.9692	13.37	16.9182	10.37	16.6256	12.03	ZNF518A	+	mRNA	XM_013983634.2	zinc_finger_protein_518A%2C_transcript_variant_X1	1.01543
chr14	107588822	107592822	17.0923	11.3	16.9692	13.37	16.9182	10.37	16.6256	12.03	ZNF518A	+	mRNA	XM_013983640.2	zinc_finger_protein_518A%2C_transcript_variant_X15	1.01543
chr6	57722732	57726732	33.1808	8.48	34.1493	8.87	33.6692	8.29	32.6398	8.56	LOC110261292	-	mRNA	XM_021097266.1	zinc_finger_protein_OZF-like	1.0154
chr13	82128401	82132401	82.2313	14.23	81.4356	17.17	78.5118	16.02	82.6897	17.83	ZBTB38	+	mRNA	XM_021068350.1	zinc_finger_and_BTB_domain_containing_38%2C_transcript_variant_X8	1.01529
chr6	46303712	46307712	30.7489	11.48	30.7441	14.73	30.4501	11.02	30.1188	12.26	ZNF527	+	mRNA	XM_013998437.2	zinc_finger_protein_527%2C_transcript_variant_X5	1.01526
chr6	46303712	46307712	30.7489	11.48	30.7441	14.73	30.4501	11.02	30.1188	12.26	ZNF527	+	mRNA	XM_021097233.1	zinc_finger_protein_527%2C_transcript_variant_X2	1.01526
chr6	14867788	14871788	13.8969	9.02	13.1595	8.67	13.1597	8.03	13.4904	10.15	ZNF821	-	mRNA	XM_021093831.1	zinc_finger_protein_821%2C_transcript_variant_X2	1.01525
chr6	14867819	14871819	13.8969	9.02	13.1595	8.67	13.1597	8.03	13.4904	10.15	ZNF821	-	mRNA	XM_021093830.1	zinc_finger_protein_821%2C_transcript_variant_X1	1.01525
chr8	42127871	42131871	43.7959	11.64	43.0424	10.79	43.3702	11.01	42.1665	11.16	LOC100526059	+	mRNA	XM_021101265.1	zinc_finger_protein_11-like	1.01522
chr2	40308455	40312455	43.9657	11.25	45.1597	12.84	45.1534	10.46	42.6445	12.9	ZDHHC13	-	mRNA	XM_021083254.1	zinc_finger_DHHC-type_containing_13	1.01512
chr6	58150691	58154691	31.2234	11.7	30.7737	12.58	31.6067	11.22	29.4711	13.72	ZNF432	-	mRNA	XM_021094922.1	zinc_finger_protein_432%2C_transcript_variant_X5	1.01505
chr6	58150680	58154680	32.0263	11.74	31.5312	12.62	32.3564	11.26	30.2619	13.67	ZNF432	-	mRNA	XM_013995291.2	zinc_finger_protein_432%2C_transcript_variant_X1	1.015
chr6	58150680	58154680	32.0263	11.74	31.5312	12.62	32.3564	11.26	30.2619	13.67	ZNF432	-	mRNA	XM_013995314.2	zinc_finger_protein_432%2C_transcript_variant_X4	1.015
chr6	91454249	91458249	43.422	10.69	42.3513	12.66	43.061	10.57	41.4498	11.66	ZMYM4	+	mRNA	XM_021095906.1	zinc_finger_MYM-type_containing_4%2C_transcript_variant_X8	1.01494
chr1	130515943	130519943	37.4682	12.79	38.0139	13.11	36.1009	9.86	38.2704	11.94	ZFYVE19	-	mRNA	XM_001929402.5	zinc_finger_FYVE-type_containing_19%2C_transcript_variant_X2	1.01494
chr7	33411996	33415996	87.0263	15.69	90.4379	15.83	87.2078	14.12	87.6518	14.51	ZFAND3	+	mRNA	XM_013977880.2	zinc_finger_AN1-type_containing_3%2C_transcript_variant_X4	1.0149
chr6	58150683	58154683	31.4931	11.72	31.0172	12.59	31.8504	11.24	29.7476	13.69	ZNF432	-	mRNA	XM_021094920.1	zinc_finger_protein_432%2C_transcript_variant_X3	1.01481
chr6	58150690	58154690	31.4931	11.72	31.0172	12.59	31.8504	11.24	29.7476	13.69	ZNF432	-	mRNA	XM_013995305.2	zinc_finger_protein_432%2C_transcript_variant_X2	1.01481
chr1	149513791	149517791	15.0372	9.2	15.0038	11.45	14.9196	8.71	14.6833	9.42	ZNF407	-	mRNA	XM_021073786.1	zinc_finger_protein_407%2C_transcript_variant_X2	1.0148
chr6	91453782	91457782	41.7785	10.27	40.5115	12.42	41.5402	10.25	39.5594	11.45	ZMYM4	+	mRNA	XM_021095909.1	zinc_finger_MYM-type_containing_4%2C_transcript_variant_X11	1.01468
chr6	91453782	91457782	41.7785	10.27	40.5115	12.42	41.5402	10.25	39.5594	11.45	ZMYM4	+	mRNA	XM_021095910.1	zinc_finger_MYM-type_containing_4%2C_transcript_variant_X12	1.01468
chr6	91453789	91457789	41.7785	10.27	40.5115	12.42	41.5402	10.25	39.5594	11.45	ZMYM4	+	mRNA	XM_021095902.1	zinc_finger_MYM-type_containing_4%2C_transcript_variant_X4	1.01468
chr6	87877726	87881726	17.2983	11.25	14.8695	11.99	15.8453	10.18	15.8585	11.67	ZCCHC17	+	mRNA	XM_021095768.1	zinc_finger_CCHC-type_containing_17%2C_transcript_variant_X1	1.01463
chr6	62280249	62284249	54.9052	24.21	54.8277	11.84	53.5092	11.32	54.646	12.72	LOC100513741	-	mRNA	XM_021095148.1	zinc_finger_protein_211-like%2C_transcript_variant_X5	1.01459
chr9	72358330	72362330	35.5925	10.86	34.927	10.72	35.2268	9.73	34.28	10.98	GATAD1	+	mRNA	XM_013979687.2	GATA_zinc_finger_domain_containing_1%2C_transcript_variant_X1	1.01457
chr6	63122025	63126025	12.5157	9.91	9.97322	9.95	9.23526	8.12	12.9384	11.12	MZF1	-	mRNA	XM_021097358.1	myeloid_zinc_finger_1%2C_transcript_variant_X11	1.01422
chr6	91453801	91457801	42.6043	10.38	41.3554	12.56	42.3695	10.45	40.4167	11.6	ZMYM4	+	mRNA	XM_021095905.1	zinc_finger_MYM-type_containing_4%2C_transcript_variant_X7	1.01418
chr6	91453925	91457925	42.6043	10.38	41.3554	12.56	42.3695	10.45	40.4167	11.6	ZMYM4	+	mRNA	XM_021095903.1	zinc_finger_MYM-type_containing_4%2C_transcript_variant_X5	1.01418
chr9	72358320	72362320	34.8962	10.91	34.2235	10.69	34.5866	9.74	33.5695	11.02	GATAD1	+	mRNA	XM_021102379.1	GATA_zinc_finger_domain_containing_1%2C_transcript_variant_X2	1.01414
chr6	34947063	34951063	51.2305	8.72	44.1472	8.21	49.2572	8.24	44.7953	9.28	ZNF423	+	mRNA	XM_021094223.1	zinc_finger_protein_423%2C_transcript_variant_X1	1.01409
chr6	81260346	81264346	83.0499	11.16	76.3877	13.19	77.4145	12.62	79.8096	14.12	ZNF436	-	mRNA	XM_021095517.1	zinc_finger_protein_436%2C_transcript_variant_X1	1.01408
chr6	61961921	61965921	83.9093	10.68	81.0447	9.89	81.7057	11.18	80.9808	10.44	LOC110261326	-	mRNA	XM_021097339.1	zinc_finger_protein_599-like	1.01394
chr3	38932699	38936699	83.8472	12.7	80.1375	15.1	81.0309	13.97	80.7033	13.85	ZNF263	-	mRNA	XM_021088097.1	zinc_finger_protein_263%2C_transcript_variant_X1	1.01391
chr6	159653657	159657657	15.8869	10.2	17.2111	13.21	16.9084	12.97	15.7366	11.54	ZCCHC11	+	lncRNA	XR_002345200.1	zinc_finger_CCHC-type_containing_11%2C_transcript_variant_X13	1.01388
chr17	62713221	62717221	86.373	7.55	84.1141	9.09	84.9625	6.83	83.2218	9.06	ZBTB46	-	mRNA	XM_021077467.1	zinc_finger_and_BTB_domain_containing_46%2C_transcript_variant_X2	1.01369
chr6	45518911	45522911	25.4651	8.77	22.9124	10.69	24.3685	9.66	23.3559	10.38	ZNF146	+	lncRNA	XR_002345318.1	zinc_finger_protein_146%2C_transcript_variant_X7	1.01369
chr6	45518911	45522911	25.4651	8.77	22.9124	10.69	24.3685	9.66	23.3559	10.38	ZNF146	+	mRNA	XM_013998374.2	zinc_finger_protein_146%2C_transcript_variant_X2	1.01369
chr6	60439375	60443375	84.5686	8.81	87.0369	8.66	85.9638	7.84	83.361	9.97	ZNF787	-	mRNA	XM_021095114.1	zinc_finger_protein_787%2C_transcript_variant_X6	1.01347
chr13	205363150	205367150	27.6401	7.77	27.6478	8.9	26.997	8.72	27.5706	9.84	ZBTB21	-	mRNA	XM_021071018.1	zinc_finger_and_BTB_domain_containing_21%2C_transcript_variant_X1	1.0132
chr13	205363151	205367151	27.6401	7.77	27.6478	8.9	26.997	8.72	27.5706	9.84	ZBTB21	-	mRNA	XM_021071019.1	zinc_finger_and_BTB_domain_containing_21%2C_transcript_variant_X2	1.0132
chr6	91310153	91314153	34.392	11.34	34.4983	14.24	34.293	14.51	33.7007	13.81	ZMYM1	+	mRNA	XM_021095895.1	zinc_finger_MYM-type_containing_1%2C_transcript_variant_X9	1.01319
chr6	91310153	91314153	34.392	11.34	34.4983	14.24	34.293	14.51	33.7007	13.81	ZMYM1	+	mRNA	XM_021095887.1	zinc_finger_MYM-type_containing_1%2C_transcript_variant_X1	1.01319
chr6	91310153	91314153	34.392	11.34	34.4983	14.24	34.293	14.51	33.7007	13.81	ZMYM1	+	mRNA	XM_021095888.1	zinc_finger_MYM-type_containing_1%2C_transcript_variant_X2	1.01319
chr6	91310153	91314153	34.392	11.34	34.4983	14.24	34.293	14.51	33.7007	13.81	ZMYM1	+	mRNA	XM_021095889.1	zinc_finger_MYM-type_containing_1%2C_transcript_variant_X3	1.01319
chr6	91310156	91314156	34.392	11.34	34.4983	14.24	34.293	14.51	33.7007	13.81	ZMYM1	+	mRNA	XM_021095891.1	zinc_finger_MYM-type_containing_1%2C_transcript_variant_X5	1.01319
chr6	91310197	91314197	34.392	11.34	34.4983	14.24	34.293	14.51	33.7007	13.81	ZMYM1	+	mRNA	XM_021095893.1	zinc_finger_MYM-type_containing_1%2C_transcript_variant_X7	1.01319
chr6	91310215	91314215	34.392	11.34	34.4983	14.24	34.293	14.51	33.7007	13.81	ZMYM1	+	mRNA	XM_021095890.1	zinc_finger_MYM-type_containing_1%2C_transcript_variant_X4	1.01319
chr15	85349770	85353770	78.2708	13.29	81.4201	16.26	81.4655	14.1	76.1539	15.1	ZNF385B	-	mRNA	XM_013984311.2	zinc_finger_protein_385B%2C_transcript_variant_X5	1.01314
chr15	85349770	85353770	78.2708	13.29	81.4201	16.26	81.4655	14.1	76.1539	15.1	ZNF385B	-	mRNA	XM_021075639.1	zinc_finger_protein_385B%2C_transcript_variant_X6	1.01314
chr6	55008531	55012531	27.2463	11.7	27.1932	12.22	26.2756	9.44	27.4581	11.65	ZNF473	+	mRNA	XM_013998682.2	zinc_finger_protein_473%2C_transcript_variant_X6	1.01313
chr6	60456124	60460124	31.7879	9.21	30.8104	8.41	30.7728	9.35	31.0194	9.94	ZNF444	+	mRNA	XM_021095117.1	zinc_finger_protein_444%2C_transcript_variant_X2	1.01304
chr14	29053028	29057028	92.355	15.28	94.3588	16.15	92.7872	14.57	91.5485	12.18	ZNF664	-	mRNA	XM_021072243.1	zinc_finger_protein_664%2C_transcript_variant_X7	1.0129
chr14	29053028	29057028	92.355	15.28	94.3588	16.15	92.7872	14.57	91.5485	12.18	ZNF664	-	mRNA	XM_021072248.1	zinc_finger_protein_664%2C_transcript_variant_X12	1.0129
chr6	14867782	14871782	14.6924	9.07	14.0026	8.72	14.0028	8.06	14.3303	10.18	ZNF821	-	mRNA	XM_013998199.2	zinc_finger_protein_821%2C_transcript_variant_X8	1.01277
chr6	14867778	14871778	14.6924	9.07	14.0026	8.72	14.0028	8.06	14.3303	10.18	ZNF821	-	mRNA	XM_021093843.1	zinc_finger_protein_821%2C_transcript_variant_X14	1.01277
chr6	14867778	14871778	14.6924	9.07	14.0026	8.72	14.0028	8.06	14.3303	10.18	ZNF821	-	mRNA	XM_021093847.1	zinc_finger_protein_821%2C_transcript_variant_X18	1.01277
chr6	14867784	14871784	14.6924	9.07	14.0026	8.72	14.0028	8.06	14.3303	10.18	ZNF821	-	mRNA	XM_021093846.1	zinc_finger_protein_821%2C_transcript_variant_X17	1.01277
chr6	46302033	46306033	31.2016	10.88	29.9145	14.54	29.7598	11.07	30.5918	11.87	ZNF527	+	mRNA	XM_013998436.2	zinc_finger_protein_527%2C_transcript_variant_X3	1.01267
chr6	46302033	46306033	31.2016	10.88	29.9145	14.54	29.7598	11.07	30.5918	11.87	ZNF527	+	mRNA	XM_013998438.2	zinc_finger_protein_527%2C_transcript_variant_X4	1.01267
chr6	46302033	46306033	31.2016	10.88	29.9145	14.54	29.7598	11.07	30.5918	11.87	ZNF527	+	mRNA	XM_021097235.1	zinc_finger_protein_527%2C_transcript_variant_X7	1.01267
chr6	46302033	46306033	31.2016	10.88	29.9145	14.54	29.7598	11.07	30.5918	11.87	ZNF527	+	mRNA	XM_013998435.2	zinc_finger_protein_527%2C_transcript_variant_X1	1.01267
chr6	46302062	46306062	31.2016	10.88	29.9145	14.54	29.7598	11.07	30.5918	11.87	ZNF527	+	mRNA	XM_013998440.2	zinc_finger_protein_527%2C_transcript_variant_X8	1.01267
chr4	130918	134918	47.7841	9.75	45.8021	9.81	47.007	8.87	45.415	10.7	ZNF34	-	mRNA	XM_021090493.1	zinc_finger_protein_34%2C_transcript_variant_X3	1.01259
chr3	39098028	39102028	59.8449	10.45	60.8585	11.79	59.016	10.38	60.1893	12.22	ZNF205	-	mRNA	XM_021085742.1	zinc_finger_protein_205%2C_transcript_variant_X10	1.01257
chr3	39098030	39102030	59.8449	10.45	60.8585	11.79	59.016	10.38	60.1893	12.22	ZNF205	-	mRNA	XM_021085747.1	zinc_finger_protein_205%2C_transcript_variant_X14	1.01257
chr3	39098033	39102033	59.8449	10.45	60.8585	11.79	59.016	10.38	60.1893	12.22	ZNF205	-	mRNA	XM_021085740.1	zinc_finger_protein_205%2C_transcript_variant_X8	1.01257
chr3	39098033	39102033	59.8449	10.45	60.8585	11.79	59.016	10.38	60.1893	12.22	ZNF205	-	mRNA	XM_021085749.1	zinc_finger_protein_205%2C_transcript_variant_X16	1.01257
chr3	39098033	39102033	59.8449	10.45	60.8585	11.79	59.016	10.38	60.1893	12.22	ZNF205	-	mRNA	XM_021085750.1	zinc_finger_protein_205%2C_transcript_variant_X17	1.01257
chr3	39098059	39102059	59.8449	10.45	60.8585	11.79	59.016	10.38	60.1893	12.22	ZNF205	-	mRNA	XM_021085732.1	zinc_finger_protein_205%2C_transcript_variant_X1	1.01257
chr3	39098059	39102059	59.8449	10.45	60.8585	11.79	59.016	10.38	60.1893	12.22	ZNF205	-	mRNA	XM_021085741.1	zinc_finger_protein_205%2C_transcript_variant_X9	1.01257
chr3	39098059	39102059	59.8449	10.45	60.8585	11.79	59.016	10.38	60.1893	12.22	ZNF205	-	mRNA	XM_021085743.1	zinc_finger_protein_205%2C_transcript_variant_X11	1.01257
chr3	39098059	39102059	59.8449	10.45	60.8585	11.79	59.016	10.38	60.1893	12.22	ZNF205	-	mRNA	XM_021085744.1	zinc_finger_protein_205%2C_transcript_variant_X12	1.01257
chr12	58984447	58988447	26.3507	10.79	33.0043	13.05	32.3118	9.96	26.3108	11.03	ZNF624	+	mRNA	XM_005653995.3	zinc_finger_protein_624%2C_transcript_variant_X1	1.01249
chr12	58984596	58988596	26.3507	10.79	33.0043	13.05	32.3118	9.96	26.3108	11.03	ZNF624	+	mRNA	XM_021067911.1	zinc_finger_protein_624%2C_transcript_variant_X2	1.01249
chr6	60456006	60460006	32.066	9.23	31.2788	8.43	31.2166	9.37	31.36	9.96	ZNF444	+	mRNA	XM_021095118.1	zinc_finger_protein_444%2C_transcript_variant_X3	1.01228
chr9	136398389	136402389	81.1062	9.35	86.1675	11.34	84.486	8.35	80.7595	10.67	IKZF1	+	mRNA	XM_013977974.2	IKAROS_family_zinc_finger_1%2C_transcript_variant_X12	1.01227
chr3	38006267	38010267	31.7427	6.86	37.2689	7.34	35.2822	7.03	32.894	8.26	GLIS2	-	mRNA	XM_013995695.2	GLIS_family_zinc_finger_2%2C_transcript_variant_X1	1.01225
chr4	16478794	16482794	82.0025	11.7	83.5397	13.54	81.3682	10.44	82.1816	12.5	ZHX2	-	mRNA	XM_021088977.1	zinc_fingers_and_homeoboxes_2%2C_transcript_variant_X5	1.01218
chr7	55631290	55635290	81.9828	12.11	80.7821	10.16	78.2908	8.63	82.5225	11.01	ZNF710	+	mRNA	XM_021098967.1	zinc_finger_protein_710%2C_transcript_variant_X1	1.01214
chr10	38816459	38820459	28.6763	13.08	27.2743	14.01	28.2952	11.85	26.9857	14.18	ZNF658	-	mRNA	XM_021064707.1	zinc_finger_protein_658%2C_transcript_variant_X1	1.01212
chr5	64001467	64005467	20.914	10.34	22.2191	11.58	22.5759	11.53	20.0458	12.93	ZNF384	+	mRNA	XM_021092415.1	zinc_finger_protein_384	1.012
chr6	62484697	62488697	36.0972	9.16	35.4043	10.89	35.0896	10.22	35.5653	11.48	LOC100737756	-	mRNA	XM_021095138.1	zinc_finger_protein_850-like%2C_transcript_variant_X1	1.01198
chr6	62484697	62488697	36.0972	9.16	35.4043	10.89	35.0896	10.22	35.5653	11.48	LOC100737756	-	mRNA	XM_021095139.1	zinc_finger_protein_850-like%2C_transcript_variant_X2	1.01198
chr6	62484701	62488701	36.0972	9.16	35.4043	10.89	35.0896	10.22	35.5653	11.48	LOC100737756	-	mRNA	XM_021095140.1	zinc_finger_protein_850-like%2C_transcript_variant_X3	1.01198
chr3	39097907	39101907	60.945	10.84	62.0082	11.98	60.2511	10.35	61.2519	12.33	ZNF205	-	mRNA	XM_021085733.1	zinc_finger_protein_205%2C_transcript_variant_X2	1.01194
chr3	39097907	39101907	60.945	10.84	62.0082	11.98	60.2511	10.35	61.2519	12.33	ZNF205	-	mRNA	XM_021085737.1	zinc_finger_protein_205%2C_transcript_variant_X5	1.01194
chr3	39097907	39101907	60.945	10.84	62.0082	11.98	60.2511	10.35	61.2519	12.33	ZNF205	-	mRNA	XM_021085738.1	zinc_finger_protein_205%2C_transcript_variant_X6	1.01194
chr14	22540105	22544105	37.9052	10.54	37.3903	9.95	37.01	8.97	37.4074	9.71	ZNF140	-	mRNA	XM_021072900.1	zinc_finger_protein_140%2C_transcript_variant_X9	1.0118
chr7	52777350	52781350	96.6645	13.97	92.9833	13.56	94.7531	13.25	92.6858	13.4	ZNF592	-	mRNA	XM_021098902.1	zinc_finger_protein_592%2C_transcript_variant_X2	1.01178
chr17	35854481	35858481	27.6835	9.43	25.8504	11.12	26.6695	9.34	26.243	11.18	PLAGL2	-	mRNA	XM_005672826.3	PLAG1_like_zinc_finger_2%2C_transcript_variant_X3	1.01174
chr6	60443155	60447155	34.6439	8.58	35.7138	9.93	35.0353	8.39	34.5084	10.05	ZNF787	-	mRNA	XM_021095109.1	zinc_finger_protein_787%2C_transcript_variant_X1	1.01171
chr6	46077342	46081342	31.2812	12.54	31.7626	12.82	30.8675	8.95	31.4484	10.68	LOC102159768	-	mRNA	XM_021097156.1	zinc_finger_protein_568-like	1.01168
chr6	89735462	89739462	92.005	13.2	93.6421	15.25	93.0598	12.79	90.4452	14.16	ZSCAN20	+	mRNA	XM_013988805.2	zinc_finger_and_SCAN_domain_containing_20%2C_transcript_variant_X4	1.01167
chr12	130249	134249	40.6696	11.75	43.1121	12.98	42.5953	10.94	40.2244	12.03	LOC110255247	-	lncRNA	XR_002336878.1	zinc_finger_protein_501-like%2C_transcript_variant_X7	1.01161
chr12	130250	134250	40.6696	11.75	43.1121	12.98	42.5953	10.94	40.2244	12.03	LOC110255247	-	lncRNA	XR_002336880.1	zinc_finger_protein_501-like%2C_transcript_variant_X9	1.01161
chr12	130251	134251	40.6696	11.75	43.1121	12.98	42.5953	10.94	40.2244	12.03	LOC110255247	-	lncRNA	XR_002336873.1	zinc_finger_protein_501-like%2C_transcript_variant_X2	1.01161
chr12	130253	134253	40.6696	11.75	43.1121	12.98	42.5953	10.94	40.2244	12.03	LOC110255247	-	lncRNA	XR_002336882.1	zinc_finger_protein_501-like%2C_transcript_variant_X11	1.01161
chr12	130262	134262	40.6696	11.75	43.1121	12.98	42.5953	10.94	40.2244	12.03	LOC110255247	-	mRNA	XM_005668569.3	zinc_finger_protein_501-like%2C_transcript_variant_X1	1.01161
chr2	66755054	66759054	43.1567	10.34	44.4699	11.89	44.1101	8.89	42.5143	11.53	LOC110255283	+	mRNA	XM_021083745.1	zinc_finger_protein_709-like	1.01157
chr10	20087517	20091517	25.4915	9.58	26.3789	11.65	26.3927	10.29	24.8881	10.13	ZBTB41	-	mRNA	XM_021064481.1	zinc_finger_and_BTB_domain_containing_41%2C_transcript_variant_X2	1.0115
chr6	45518884	45522884	25.2034	8.75	22.6302	10.66	23.973	9.62	23.3204	10.36	ZNF146	+	lncRNA	XR_002345320.1	zinc_finger_protein_146%2C_transcript_variant_X9	1.01142
chr6	45518889	45522889	25.2034	8.75	22.6302	10.66	23.973	9.62	23.3204	10.36	ZNF146	+	lncRNA	XR_002345319.1	zinc_finger_protein_146%2C_transcript_variant_X8	1.01142
chr6	61529780	61533780	83.0267	11.2	83.2589	13.43	84.1737	12.08	80.2351	11.29	LOC110261380	-	mRNA	XM_021097580.1	zinc_finger_imprinted_3-like	1.01142
chr7	22179784	22183784	52.8561	12.18	53.3158	13.84	52.8137	8.81	52.1674	9.36	ZSCAN31	-	mRNA	XM_005665677.3	zinc_finger_and_SCAN_domain_containing_31%2C_transcript_variant_X1	1.01134
chr6	158670736	158674736	81.9668	10.73	82.2332	11.92	82.6066	10.26	79.7539	11.99	GLIS1	+	mRNA	XM_021096612.1	GLIS_family_zinc_finger_1	1.01133
chr13	150909490	150913490	86.4569	17.5	83.784	17.36	84.3238	18.32	84.0131	16	DZIP3	-	mRNA	XM_021070420.1	DAZ_interacting_zinc_finger_protein_3%2C_transcript_variant_X3	1.01131
chr3	47633686	47637686	64.0104	9.41	66.2596	9.79	66.4117	8.5	62.4017	11.64	LIMS1	-	mRNA	XM_021085647.1	LIM_zinc_finger_domain_containing_1%2C_transcript_variant_X10	1.01131
chr6	45475260	45479260	80.3316	10.62	84.4146	12.38	80.1836	10.16	82.721	11.56	OVOL3	+	mRNA	XM_005664527.3	ovo_like_zinc_finger_3	1.01131
chr6	170699749	170703749	38.4572	11.23	36.9905	11.49	36.572	10.26	38.0354	12.29	ZNF643	-	mRNA	XM_013977383.2	zinc_finger_protein_643%2C_transcript_variant_X2	1.01126
chr6	170699755	170703755	38.4572	11.23	36.9905	11.49	36.572	10.26	38.0354	12.29	ZNF643	-	mRNA	XM_005665522.3	zinc_finger_protein_643%2C_transcript_variant_X1	1.01126
chr7	21433233	21437233	37.2522	11.81	35.0509	10.68	35.6995	11.43	35.8006	8.85	ZNF184	-	mRNA	XM_013977500.2	zinc_finger_protein_184%2C_transcript_variant_X11	1.01123
chr7	21433218	21437218	37.2522	11.81	35.0509	10.68	35.6995	11.43	35.8006	8.85	ZNF184	-	mRNA	XM_013977499.2	zinc_finger_protein_184%2C_transcript_variant_X10	1.01123
chr7	21433219	21437219	37.2522	11.81	35.0509	10.68	35.6995	11.43	35.8006	8.85	ZNF184	-	mRNA	XM_021099798.1	zinc_finger_protein_184%2C_transcript_variant_X5	1.01123
chr7	21433221	21437221	37.2522	11.81	35.0509	10.68	35.6995	11.43	35.8006	8.85	ZNF184	-	mRNA	XM_021099800.1	zinc_finger_protein_184%2C_transcript_variant_X9	1.01123
chr7	21433222	21437222	37.2522	11.81	35.0509	10.68	35.6995	11.43	35.8006	8.85	ZNF184	-	mRNA	XM_021099797.1	zinc_finger_protein_184%2C_transcript_variant_X4	1.01123
chr7	21433233	21437233	37.2522	11.81	35.0509	10.68	35.6995	11.43	35.8006	8.85	ZNF184	-	mRNA	XM_021099799.1	zinc_finger_protein_184%2C_transcript_variant_X6	1.01123
chr7	21433236	21437236	37.2522	11.81	35.0509	10.68	35.6995	11.43	35.8006	8.85	ZNF184	-	mRNA	XM_013977496.2	zinc_finger_protein_184%2C_transcript_variant_X8	1.01123
chr7	21433236	21437236	37.2522	11.81	35.0509	10.68	35.6995	11.43	35.8006	8.85	ZNF184	-	mRNA	XM_013977497.2	zinc_finger_protein_184%2C_transcript_variant_X7	1.01123
chr7	21433236	21437236	37.2522	11.81	35.0509	10.68	35.6995	11.43	35.8006	8.85	ZNF184	-	mRNA	XM_021099794.1	zinc_finger_protein_184%2C_transcript_variant_X1	1.01123
chr7	21433236	21437236	37.2522	11.81	35.0509	10.68	35.6995	11.43	35.8006	8.85	ZNF184	-	mRNA	XM_021099795.1	zinc_finger_protein_184%2C_transcript_variant_X2	1.01123
chr7	21433236	21437236	37.2522	11.81	35.0509	10.68	35.6995	11.43	35.8006	8.85	ZNF184	-	mRNA	XM_021099796.1	zinc_finger_protein_184%2C_transcript_variant_X3	1.01123
chr5	22736366	22740366	4.57724	8.41	4.63253	8.79	4.5219	7.96	4.5862	9.74	GLI1	+	mRNA	XM_021091075.1	GLI_family_zinc_finger_1%2C_transcript_variant_X3	1.01116
chr3	47632928	47636928	62.1006	9.19	64.4831	9.38	64.8846	8.15	60.3118	11.18	LIMS1	-	mRNA	XM_005662319.3	LIM_zinc_finger_domain_containing_1%2C_transcript_variant_X3	1.01108
chr3	47632938	47636938	62.1006	9.19	64.4831	9.38	64.8846	8.15	60.3118	11.18	LIMS1	-	mRNA	XM_005662317.3	LIM_zinc_finger_domain_containing_1%2C_transcript_variant_X1	1.01108
chr3	47632938	47636938	62.1006	9.19	64.4831	9.38	64.8846	8.15	60.3118	11.18	LIMS1	-	mRNA	XM_021085642.1	LIM_zinc_finger_domain_containing_1%2C_transcript_variant_X2	1.01108
chr1	21338733	21342733	77.0095	12.79	80.1266	14.22	78.9829	13.47	76.432	13.49	PLAGL1	+	mRNA	XM_021084156.1	PLAG1_like_zinc_finger_1%2C_transcript_variant_X21	1.01107
chr6	170635495	170639495	40.1608	11.15	38.3706	13.97	38.8042	13.37	38.873	12.04	LOC102167697	-	mRNA	XM_005658341.2	zinc_finger_protein_684%2C_transcript_variant_X1	1.011
chr6	45138572	45142572	75.9403	11.73	78.7985	13.27	77.5335	12.2	75.5527	13.53	ZBTB32	+	mRNA	XM_021097176.1	zinc_finger_and_BTB_domain_containing_32%2C_transcript_variant_X5	1.0108
chr6	57328901	57332901	46.3142	10.3	45.6283	11.83	45.0163	10.93	45.9444	10.7	LOC110261291	-	mRNA	XM_021097262.1	zinc_finger_protein_OZF-like%2C_transcript_variant_X1	1.01079
chr6	57328923	57332923	46.3142	10.3	45.6283	11.83	45.0163	10.93	45.9444	10.7	LOC110261291	-	mRNA	XM_021097263.1	zinc_finger_protein_OZF-like%2C_transcript_variant_X2	1.01079
chr3	4437943	4441943	18.588	6.82	20.0575	9.53	21.1976	7.93	17.0361	7.74	RBAK	-	mRNA	XM_021086052.1	RB_associated_KRAB_zinc_finger%2C_transcript_variant_X1	1.01077
chr9	64516894	64520894	27.8194	10.66	29.1612	13.5	28.6926	11.75	27.6811	13.36	ZC3H11A	+	mRNA	XM_005656653.2	zinc_finger_CCCH-type_containing_11A%2C_transcript_variant_X13	1.01077
chr6	53309434	53313434	84.6526	9.04	89.949	9.8	88.3438	10.06	84.4158	10.02	ZNF541	-	mRNA	XM_021094642.1	zinc_finger_protein_541%2C_transcript_variant_X1	1.01066
chr6	53309434	53313434	84.6526	9.04	89.949	9.8	88.3438	10.06	84.4158	10.02	ZNF541	-	mRNA	XM_021094643.1	zinc_finger_protein_541%2C_transcript_variant_X2	1.01066
chr6	53309434	53313434	84.6526	9.04	89.949	9.8	88.3438	10.06	84.4158	10.02	ZNF541	-	mRNA	XM_021094644.1	zinc_finger_protein_541%2C_transcript_variant_X3	1.01066
chr15	66409261	66413261	90.6591	13.15	93.62	13.52	93.3112	14.98	89.0326	12.83	BAZ2B	-	mRNA	XM_021074758.1	bromodomain_adjacent_to_zinc_finger_domain_2B	1.01061
chr14	107589552	107593552	19.5312	11.36	19.2226	13.35	19.3152	10.28	19.0341	11.95	ZNF518A	+	mRNA	XM_013983637.2	zinc_finger_protein_518A%2C_transcript_variant_X12	1.01055
chr14	107589578	107593578	19.5312	11.36	19.2226	13.35	19.3152	10.28	19.0341	11.95	ZNF518A	+	mRNA	XM_021074258.1	zinc_finger_protein_518A%2C_transcript_variant_X11	1.01055
chr14	107589579	107593579	19.5312	11.36	19.2226	13.35	19.3152	10.28	19.0341	11.95	ZNF518A	+	mRNA	XM_021074257.1	zinc_finger_protein_518A%2C_transcript_variant_X7	1.01055
chr14	107589605	107593605	19.5312	11.36	19.2226	13.35	19.3152	10.28	19.0341	11.95	ZNF518A	+	mRNA	XM_021074256.1	zinc_finger_protein_518A%2C_transcript_variant_X4	1.01055
chr14	107589605	107593605	19.5312	11.36	19.2226	13.35	19.3152	10.28	19.0341	11.95	ZNF518A	+	mRNA	XM_021074259.1	zinc_finger_protein_518A%2C_transcript_variant_X13	1.01055
chr14	107589605	107593605	19.5312	11.36	19.2226	13.35	19.3152	10.28	19.0341	11.95	ZNF518A	+	mRNA	XM_021074261.1	zinc_finger_protein_518A%2C_transcript_variant_X14	1.01055
chr14	107589605	107593605	19.5312	11.36	19.2226	13.35	19.3152	10.28	19.0341	11.95	ZNF518A	+	lncRNA	XR_002338946.1	zinc_finger_protein_518A%2C_transcript_variant_X9	1.01055
chr3	39111514	39115514	88.9116	12.12	91.0772	11.29	89.6515	10.64	88.4633	11.24	ZSCAN10	+	mRNA	XM_005662217.2	zinc_finger_and_SCAN_domain_containing_10%2C_transcript_variant_X2	1.01052
chr7	29674614	29678614	52.1592	6.85	53.0553	7.59	52.3795	6.82	51.7612	8.76	ZBTB22	-	mRNA	XM_001927786.4	zinc_finger_and_BTB_domain_containing_22	1.01031
chr6	46780900	46784900	95.8268	11.21	96.3259	13.68	94.1077	13.26	96.1024	13.57	LOC100739425	-	mRNA	XM_021097240.1	zinc_finger_protein_30_homolog%2C_transcript_variant_X10	1.01021
chr6	67408557	67412557	41.7041	9.5	41.7606	9.5	42.4602	7.92	40.1661	9.42	ZBTB48	+	mRNA	XM_003127543.5	zinc_finger_and_BTB_domain_containing_48	1.01015
chr3	17797700	17801700	39.5429	9.22	39.1848	10.4	38.4232	7.91	39.5191	10.67	ZNF764	+	mRNA	XM_003354532.4	zinc_finger_protein_764%2C_transcript_variant_X2	1.01008
chr3	17797700	17801700	39.5429	9.22	39.1848	10.4	38.4232	7.91	39.5191	10.67	ZNF764	+	mRNA	XM_005653010.3	zinc_finger_protein_764%2C_transcript_variant_X1	1.01008
chr3	17797700	17801700	39.5429	9.22	39.1848	10.4	38.4232	7.91	39.5191	10.67	ZNF764	+	mRNA	XM_005653011.3	zinc_finger_protein_764%2C_transcript_variant_X4	1.01008
chr3	17797700	17801700	39.5429	9.22	39.1848	10.4	38.4232	7.91	39.5191	10.67	ZNF764	+	mRNA	XM_013992477.2	zinc_finger_protein_764%2C_transcript_variant_X3	1.01008
chr16	48750562	48754562	83.8401	15.25	84.9462	14.72	85.65	15.35	81.4637	14.15	ZNF366	-	mRNA	XM_021076725.1	zinc_finger_protein_366%2C_transcript_variant_X11	1.01001
chr6	61924532	61928532	29.4115	11.8	29.5969	12.18	29.5587	12.31	28.8659	13.12	LOC110261324	-	mRNA	XM_021097336.1	zinc_finger_protein_772-like%2C_transcript_variant_X1	1.00999
chr6	61924532	61928532	29.4115	11.8	29.5969	12.18	29.5587	12.31	28.8659	13.12	LOC110261324	-	mRNA	XM_021097337.1	zinc_finger_protein_772-like%2C_transcript_variant_X2	1.00999
chr14	109086757	109090757	22.8392	9.66	22.6159	10.89	22.3256	9.35	22.6804	10.06	ZFYVE27	+	mRNA	XM_021074423.1	zinc_finger_FYVE-type_containing_27%2C_transcript_variant_X6	1.00998
chr14	109086758	109090758	22.8392	9.66	22.6159	10.89	22.3256	9.35	22.6804	10.06	ZFYVE27	+	mRNA	XM_005657447.3	zinc_finger_FYVE-type_containing_27%2C_transcript_variant_X1	1.00998
chr14	109086761	109090761	22.8392	9.66	22.6159	10.89	22.3256	9.35	22.6804	10.06	ZFYVE27	+	mRNA	XM_001929110.5	zinc_finger_FYVE-type_containing_27%2C_transcript_variant_X5	1.00998
chr14	109086765	109090765	22.8392	9.66	22.6159	10.89	22.3256	9.35	22.6804	10.06	ZFYVE27	+	mRNA	XM_013990477.2	zinc_finger_FYVE-type_containing_27%2C_transcript_variant_X8	1.00998
chr14	109086765	109090765	22.8392	9.66	22.6159	10.89	22.3256	9.35	22.6804	10.06	ZFYVE27	+	mRNA	XM_005657448.3	zinc_finger_FYVE-type_containing_27%2C_transcript_variant_X3	1.00998
chr14	109086765	109090765	22.8392	9.66	22.6159	10.89	22.3256	9.35	22.6804	10.06	ZFYVE27	+	mRNA	XM_021074424.1	zinc_finger_FYVE-type_containing_27%2C_transcript_variant_X7	1.00998
chr14	109086778	109090778	22.8392	9.66	22.6159	10.89	22.3256	9.35	22.6804	10.06	ZFYVE27	+	mRNA	XM_021074421.1	zinc_finger_FYVE-type_containing_27%2C_transcript_variant_X2	1.00998
chr6	170635462	170639462	40.8988	11.25	39.0902	14.04	39.6622	13.44	39.546	12.07	LOC102167697	-	mRNA	XM_021096995.1	zinc_finger_protein_684%2C_transcript_variant_X3	1.00986
chr6	170635462	170639462	40.8988	11.25	39.0902	14.04	39.6622	13.44	39.546	12.07	LOC102167697	-	mRNA	XM_005658342.2	zinc_finger_protein_684%2C_transcript_variant_X2	1.00986
chr1	55616548	55620548	7.07213	8.53	7.66969	9	7.16907	8.93	7.42888	9.1	ZNF292	+	mRNA	XM_021089734.1	zinc_finger_protein_292%2C_transcript_variant_X3	1.00986
chr6	168875246	168879246	23.798	7.37	22.2691	10.69	23.7122	8.78	21.9087	9.93	ZMYND12	+	mRNA	XM_005665516.3	zinc_finger_MYND-type_containing_12%2C_transcript_variant_X2	1.00978
chr6	168875246	168879246	23.798	7.37	22.2691	10.69	23.7122	8.78	21.9087	9.93	ZMYND12	+	mRNA	XM_003128102.4	zinc_finger_MYND-type_containing_12%2C_transcript_variant_X1	1.00978
chr6	62484612	62488612	39.4163	9.31	38.7051	10.71	38.346	10.18	39.0324	11.13	LOC100737756	-	mRNA	XM_021095141.1	zinc_finger_protein_850-like%2C_transcript_variant_X4	1.0096
chr10	28993795	28997795	17.2808	10.7	15.9696	11.7	16.4192	9.41	16.5182	10.96	ZCCHC6	+	mRNA	XM_021064628.1	zinc_finger_CCHC-type_containing_6%2C_transcript_variant_X5	1.0095
chr17	62805201	62809201	36.449	7.22	40.7218	7.71	40.4547	5.91	36.0014	6.76	ZNF512B	-	mRNA	XM_021077616.1	zinc_finger_protein_512B%2C_transcript_variant_X2	1.00935
chr17	62805201	62809201	36.449	7.22	40.7218	7.71	40.4547	5.91	36.0014	6.76	ZNF512B	-	mRNA	XM_021077621.1	zinc_finger_protein_512B%2C_transcript_variant_X7	1.00935
chr15	121241115	121245115	51.2332	10.47	53.2031	10.74	51.3189	10.25	52.1617	10.5	ZFAND2B	+	mRNA	XM_005672224.2	zinc_finger_AN1-type_containing_2B%2C_transcript_variant_X2	1.00924
chr15	121241115	121245115	51.2332	10.47	53.2031	10.74	51.3189	10.25	52.1617	10.5	ZFAND2B	+	mRNA	XM_001927706.4	zinc_finger_AN1-type_containing_2B%2C_transcript_variant_X1	1.00924
chr3	39111306	39115306	88.8794	11.94	90.7576	11.36	89.5288	10.71	88.4662	11.18	ZSCAN10	+	mRNA	XM_003354646.3	zinc_finger_and_SCAN_domain_containing_10%2C_transcript_variant_X1	1.00923
chr13	117145391	117149391	22.2972	13.15	22.8622	12.31	22.9141	10.39	21.8375	12.72	ZMAT3	-	mRNA	XM_021069854.1	zinc_finger_matrin-type_3%2C_transcript_variant_X5	1.00911
chr15	91863225	91867225	45.6523	12.81	47.6626	13.74	45.7661	12.46	46.7063	14.34	ZSWIM2	-	mRNA	XM_021075296.1	zinc_finger_SWIM-type_containing_2%2C_transcript_variant_X1	1.00911
chr15	91863227	91867227	45.6523	12.81	47.6626	13.74	45.7661	12.46	46.7063	14.34	ZSWIM2	-	mRNA	XM_021075297.1	zinc_finger_SWIM-type_containing_2%2C_transcript_variant_X2	1.00911
chr6	58132943	58136943	29.2886	12.41	28.308	13.68	28.7437	12.92	28.3355	13.31	ZNF614	-	mRNA	XM_021097260.1	zinc_finger_protein_614%2C_transcript_variant_X3	1.00907
chr6	58132944	58136944	29.2886	12.41	28.308	13.68	28.7437	12.92	28.3355	13.31	ZNF614	-	mRNA	XM_021097258.1	zinc_finger_protein_614%2C_transcript_variant_X1	1.00907
chr6	58132944	58136944	29.2886	12.41	28.308	13.68	28.7437	12.92	28.3355	13.31	ZNF614	-	mRNA	XM_021097259.1	zinc_finger_protein_614%2C_transcript_variant_X2	1.00907
chr6	45140239	45144239	70.1489	10.55	74.1608	11.06	73.8778	11.56	69.1428	11.13	ZBTB32	+	mRNA	XM_013998339.2	zinc_finger_and_BTB_domain_containing_32%2C_transcript_variant_X3	1.00901
chr6	45140239	45144239	70.1489	10.55	74.1608	11.06	73.8778	11.56	69.1428	11.13	ZBTB32	+	mRNA	XM_021097174.1	zinc_finger_and_BTB_domain_containing_32%2C_transcript_variant_X2	1.00901
chr6	45140251	45144251	70.1489	10.55	74.1608	11.06	73.8778	11.56	69.1428	11.13	ZBTB32	+	mRNA	XM_021097178.1	zinc_finger_and_BTB_domain_containing_32%2C_transcript_variant_X7	1.00901
chr3	46061317	46065317	23.9595	9.79	22.6644	9.8	22.5839	8.5	23.6311	8.24	LOC100523897	-	mRNA	XM_021087075.1	zinc_finger_protein_501-like%2C_transcript_variant_X4	1.00885
chr13	78911757	78915757	85.1148	11.36	84.3287	13.38	82.418	12.61	85.5458	11.82	DZIP1L	-	mRNA	XM_021069490.1	DAZ_interacting_zinc_finger_protein_1_like%2C_transcript_variant_X2	1.00881
chr13	117145638	117149638	22.9699	13.15	23.5031	12.36	23.5815	10.43	22.4901	12.76	ZMAT3	-	mRNA	XM_005670003.3	zinc_finger_matrin-type_3%2C_transcript_variant_X7	1.00871
chr13	117145638	117149638	22.9699	13.15	23.5031	12.36	23.5815	10.43	22.4901	12.76	ZMAT3	-	mRNA	XM_021069848.1	zinc_finger_matrin-type_3%2C_transcript_variant_X1	1.00871
chr13	117145639	117149639	22.9699	13.15	23.5031	12.36	23.5815	10.43	22.4901	12.76	ZMAT3	-	mRNA	XM_021069849.1	zinc_finger_matrin-type_3%2C_transcript_variant_X2	1.00871
chr13	117145639	117149639	22.9699	13.15	23.5031	12.36	23.5815	10.43	22.4901	12.76	ZMAT3	-	mRNA	XM_021069850.1	zinc_finger_matrin-type_3%2C_transcript_variant_X3	1.00871
chr13	117145639	117149639	22.9699	13.15	23.5031	12.36	23.5815	10.43	22.4901	12.76	ZMAT3	-	mRNA	XM_021069853.1	zinc_finger_matrin-type_3%2C_transcript_variant_X4	1.00871
chr13	117145639	117149639	22.9699	13.15	23.5031	12.36	23.5815	10.43	22.4901	12.76	ZMAT3	-	mRNA	XM_021069855.1	zinc_finger_matrin-type_3%2C_transcript_variant_X8	1.00871
chr6	50719609	50723609	38.4278	10.63	37.8055	12.18	37.9242	12.06	37.6565	13.17	ZNF45	+	lncRNA	XR_002344677.1	zinc_finger_protein_45%2C_transcript_variant_X11	1.00863
chr6	50719619	50723619	38.4278	10.63	37.8055	12.18	37.9242	12.06	37.6565	13.17	ZNF45	+	mRNA	XM_021094491.1	zinc_finger_protein_45%2C_transcript_variant_X3	1.00863
chr6	50719619	50723619	38.4278	10.63	37.8055	12.18	37.9242	12.06	37.6565	13.17	ZNF45	+	mRNA	XM_021094497.1	zinc_finger_protein_45%2C_transcript_variant_X8	1.00863
chr1	130514704	130518704	35.0954	12.78	35.6086	13.16	34.3231	9.46	35.7775	11.79	ZFYVE19	-	mRNA	XM_005659745.2	zinc_finger_FYVE-type_containing_19%2C_transcript_variant_X1	1.00861
chr6	91326493	91330493	96.6017	15.18	96.0105	16.05	95.8252	18.09	95.1627	16.12	ZMYM1	+	mRNA	XM_021095892.1	zinc_finger_MYM-type_containing_1%2C_transcript_variant_X6	1.0085
chr6	91326493	91330493	96.6017	15.18	96.0105	16.05	95.8252	18.09	95.1627	16.12	ZMYM1	+	mRNA	XM_021095894.1	zinc_finger_MYM-type_containing_1%2C_transcript_variant_X8	1.0085
chr6	46773915	46777915	95.6566	15.1	95.3411	14.47	92.7303	12.82	96.7143	15.6	LOC100739425	-	mRNA	XM_021097236.1	zinc_finger_protein_30_homolog%2C_transcript_variant_X1	1.0082
chr6	93539528	93543528	45.7073	7.97	46.4845	8.54	47.83	8.19	43.624	9.4	ZC3H12A	+	mRNA	XM_021095965.1	zinc_finger_CCCH-type_containing_12A%2C_transcript_variant_X3	1.00807
chr6	93539528	93543528	45.7073	7.97	46.4845	8.54	47.83	8.19	43.624	9.4	ZC3H12A	+	mRNA	XM_021095966.1	zinc_finger_CCCH-type_containing_12A%2C_transcript_variant_X4	1.00807
chr12	18638216	18642216	41.7397	12.64	41.1036	11.16	43.6738	10.24	38.5123	11.16	DBF4B	-	mRNA	XM_021066859.1	DBF4_zinc_finger_B%2C_transcript_variant_X1	1.008
chr12	18638216	18642216	41.7397	12.64	41.1036	11.16	43.6738	10.24	38.5123	11.16	DBF4B	-	mRNA	XM_021066860.1	DBF4_zinc_finger_B%2C_transcript_variant_X2	1.008
chr6	59914377	59918377	73.1776	9.41	73.4446	10.51	73.3035	9.88	72.1556	11.31	HELZ2	+	mRNA	XM_003127476.4	helicase_with_zinc_finger_2	1.008
chr14	22487679	22491679	94.5409	12.97	93.0784	14.36	93.3132	12.32	92.8583	12.67	ZNF10	-	mRNA	XM_005658537.3	zinc_finger_protein_10%2C_transcript_variant_X1	1.00778
chr6	50817355	50821355	47.8453	9.87	42.2608	11.61	44.8539	10.73	44.5582	11.76	LOC100627091	+	mRNA	XM_003355947.4	zinc_finger_protein_227%2C_transcript_variant_X1	1.00776
chr6	50817355	50821355	47.8453	9.87	42.2608	11.61	44.8539	10.73	44.5582	11.76	LOC100627091	+	mRNA	XM_013988659.2	zinc_finger_protein_227%2C_transcript_variant_X3	1.00776
chr6	50817355	50821355	47.8453	9.87	42.2608	11.61	44.8539	10.73	44.5582	11.76	LOC100627091	+	mRNA	XM_013988660.2	zinc_finger_protein_227%2C_transcript_variant_X4	1.00776
chr1	207834684	207838684	28.9896	12.09	27.5286	12.62	28.1039	11.5	27.9792	12	ZDHHC21	+	mRNA	XM_021063627.1	zinc_finger_DHHC-type_containing_21%2C_transcript_variant_X2	1.00776
chr3	31338730	31342730	88.3055	11.81	88.8881	14.38	89.4431	12.15	86.4203	12.15	ZC3H7A	+	mRNA	XM_021086595.1	zinc_finger_CCCH-type_containing_7A%2C_transcript_variant_X3	1.00756
chr6	57208094	57212094	63.2605	10.65	62.519	11.8	61.8621	10.92	62.9732	10.89	LOC110261288	-	mRNA	XM_021097254.1	zinc_finger_protein_836-like%2C_transcript_variant_X5	1.00756
chr12	42600788	42604788	18.1999	11.91	19.1233	13.74	18.1625	12.26	18.8816	11.64	ZNF207	-	lncRNA	XR_002337254.1	zinc_finger_protein_207%2C_transcript_variant_X8	1.00753
chr12	42600788	42604788	18.1999	11.91	19.1233	13.74	18.1625	12.26	18.8816	11.64	ZNF207	-	lncRNA	XR_002337256.1	zinc_finger_protein_207%2C_transcript_variant_X11	1.00753
chr12	42600788	42604788	18.1999	11.91	19.1233	13.74	18.1625	12.26	18.8816	11.64	ZNF207	-	lncRNA	XR_002337257.1	zinc_finger_protein_207%2C_transcript_variant_X13	1.00753
chr12	42600788	42604788	18.1999	11.91	19.1233	13.74	18.1625	12.26	18.8816	11.64	ZNF207	-	mRNA	XM_005656982.3	zinc_finger_protein_207%2C_transcript_variant_X10	1.00753
chr12	42600788	42604788	18.1999	11.91	19.1233	13.74	18.1625	12.26	18.8816	11.64	ZNF207	-	mRNA	XM_005656983.3	zinc_finger_protein_207%2C_transcript_variant_X14	1.00753
chr12	42600788	42604788	18.1999	11.91	19.1233	13.74	18.1625	12.26	18.8816	11.64	ZNF207	-	mRNA	XM_005656984.3	zinc_finger_protein_207%2C_transcript_variant_X15	1.00753
chr12	42600788	42604788	18.1999	11.91	19.1233	13.74	18.1625	12.26	18.8816	11.64	ZNF207	-	mRNA	XM_013989956.2	zinc_finger_protein_207%2C_transcript_variant_X7	1.00753
chr12	42600788	42604788	18.1999	11.91	19.1233	13.74	18.1625	12.26	18.8816	11.64	ZNF207	-	mRNA	XM_013989957.2	zinc_finger_protein_207%2C_transcript_variant_X9	1.00753
chr12	42600788	42604788	18.1999	11.91	19.1233	13.74	18.1625	12.26	18.8816	11.64	ZNF207	-	mRNA	XM_021067453.1	zinc_finger_protein_207%2C_transcript_variant_X12	1.00753
chr12	42600789	42604789	18.1999	11.91	19.1233	13.74	18.1625	12.26	18.8816	11.64	ZNF207	-	lncRNA	XR_002337250.1	zinc_finger_protein_207%2C_transcript_variant_X2	1.00753
chr12	42600789	42604789	18.1999	11.91	19.1233	13.74	18.1625	12.26	18.8816	11.64	ZNF207	-	lncRNA	XR_002337251.1	zinc_finger_protein_207%2C_transcript_variant_X4	1.00753
chr12	42600789	42604789	18.1999	11.91	19.1233	13.74	18.1625	12.26	18.8816	11.64	ZNF207	-	lncRNA	XR_002337252.1	zinc_finger_protein_207%2C_transcript_variant_X5	1.00753
chr12	42600789	42604789	18.1999	11.91	19.1233	13.74	18.1625	12.26	18.8816	11.64	ZNF207	-	lncRNA	XR_002337253.1	zinc_finger_protein_207%2C_transcript_variant_X6	1.00753
chr12	42600789	42604789	18.1999	11.91	19.1233	13.74	18.1625	12.26	18.8816	11.64	ZNF207	-	mRNA	XM_021067452.1	zinc_finger_protein_207%2C_transcript_variant_X3	1.00753
chr12	42600789	42604789	18.1999	11.91	19.1233	13.74	18.1625	12.26	18.8816	11.64	ZNF207	-	mRNA	XM_021067451.1	zinc_finger_protein_207%2C_transcript_variant_X1	1.00753
chr16	5712820	5716820	10.4573	13.79	9.17183	17.48	9.46906	12.14	10.0135	15.86	ZNF622	-	mRNA	XM_021076701.1	zinc_finger_protein_622%2C_transcript_variant_X2	1.00752
chr16	5712824	5716824	10.4573	13.79	9.17183	17.48	9.46906	12.14	10.0135	15.86	ZNF622	-	mRNA	XM_021076700.1	zinc_finger_protein_622%2C_transcript_variant_X1	1.00752
chr1	253740614	253744614	42.0208	12.12	41.8629	13.42	42.6895	11.59	40.5685	12.94	ZFP37	-	mRNA	XM_005660335.3	ZFP37_zinc_finger_protein	1.00752
chr6	62990772	62994772	45.955	12.34	46.0945	12.5	46.2246	11.75	45.1432	12.36	ZNF584	+	mRNA	XM_021097414.1	zinc_finger_protein_584%2C_transcript_variant_X3	1.00746
chr6	56608975	56612975	36.8496	10.14	35.7915	11.03	36.0369	10.2	36.0677	11.23	ZNF331	-	mRNA	XM_021097271.1	zinc_finger_protein_331%2C_transcript_variant_X3	1.00744
chr6	46773155	46777155	94.7906	14.23	95.7333	14.84	93.7581	13.83	95.3628	15.78	LOC100739425	-	mRNA	XM_021097241.1	zinc_finger_protein_30_homolog%2C_transcript_variant_X11	1.00742
chr6	45985659	45989659	26.6964	10.76	24.3209	12.24	25.8319	11.42	24.8142	12.17	ZFP14	+	mRNA	XM_013998451.2	ZFP14_zinc_finger_protein%2C_transcript_variant_X1	1.00733
chr6	45985659	45989659	26.6964	10.76	24.3209	12.24	25.8319	11.42	24.8142	12.17	ZFP14	+	mRNA	XM_013998454.2	ZFP14_zinc_finger_protein%2C_transcript_variant_X4	1.00733
chr6	45985659	45989659	26.6964	10.76	24.3209	12.24	25.8319	11.42	24.8142	12.17	ZFP14	+	mRNA	XM_013998455.2	ZFP14_zinc_finger_protein%2C_transcript_variant_X5	1.00733
chr6	50719533	50723533	36.9156	10.57	36.0438	12.3	36.278	11.95	36.1518	13.23	ZNF404	-	mRNA	XM_005655939.3	zinc_finger_protein_404	1.00731
chr1	55616543	55620543	6.77894	8.5	7.35124	8.97	6.90097	8.88	7.12887	9.09	ZNF292	+	mRNA	XM_021089737.1	zinc_finger_protein_292%2C_transcript_variant_X4	1.00715
chr6	56609257	56613257	34.6945	10.13	33.5919	11.02	33.9437	9.97	33.8621	11.11	ZNF331	-	mRNA	XM_021097270.1	zinc_finger_protein_331%2C_transcript_variant_X2	1.00709
chr6	56608841	56612841	38.1448	10.23	37.2105	11.1	37.4504	10.33	37.3854	11.36	ZNF331	-	mRNA	XM_021097272.1	zinc_finger_protein_331%2C_transcript_variant_X4	1.00694
chr1	128082064	128086064	17.9369	10.48	18.3521	10.43	18.4893	8.09	17.5511	10.79	ZSCAN29	+	mRNA	XM_005659684.3	zinc_finger_and_SCAN_domain_containing_29	1.0069
chr4	130296108	130300108	23.2055	11.18	23.2516	12.08	23.135	10.9	23.0043	12.04	ZNHIT6	+	mRNA	NM_001243449.1	zinc_finger_HIT-type_containing_6	1.00689
chr4	130296112	130300112	23.2055	11.18	23.2516	12.08	23.135	10.9	23.0043	12.04	ZNHIT6	+	mRNA	XM_021088551.1	zinc_finger_HIT-type_containing_6%2C_transcript_variant_X1	1.00689
chr4	130296114	130300114	23.2055	11.18	23.2516	12.08	23.135	10.9	23.0043	12.04	ZNHIT6	+	mRNA	XM_021088552.1	zinc_finger_HIT-type_containing_6%2C_transcript_variant_X2	1.00689
chr4	130296114	130300114	23.2055	11.18	23.2516	12.08	23.135	10.9	23.0043	12.04	ZNHIT6	+	mRNA	XM_021088553.1	zinc_finger_HIT-type_containing_6%2C_transcript_variant_X3	1.00689
chr4	130296114	130300114	23.2055	11.18	23.2516	12.08	23.135	10.9	23.0043	12.04	ZNHIT6	+	mRNA	XM_021088554.1	zinc_finger_HIT-type_containing_6%2C_transcript_variant_X4	1.00689
chr4	130296114	130300114	23.2055	11.18	23.2516	12.08	23.135	10.9	23.0043	12.04	ZNHIT6	+	lncRNA	XR_002343009.1	zinc_finger_HIT-type_containing_6%2C_transcript_variant_X5	1.00689
chr4	130296114	130300114	23.2055	11.18	23.2516	12.08	23.135	10.9	23.0043	12.04	ZNHIT6	+	lncRNA	XR_002343010.1	zinc_finger_HIT-type_containing_6%2C_transcript_variant_X6	1.00689
chr14	109086963	109090963	24.1857	9.59	23.834	10.84	23.705	9.26	23.9908	9.92	ZFYVE27	+	mRNA	XM_021074422.1	zinc_finger_FYVE-type_containing_27%2C_transcript_variant_X4	1.00679
chr9	64516975	64520975	28.573	10.72	30.1041	13.53	29.7336	11.82	28.5503	13.34	ZC3H11A	+	mRNA	XM_013989543.2	zinc_finger_CCCH-type_containing_11A%2C_transcript_variant_X8	1.00675
chr9	64517025	64521025	28.573	10.72	30.1041	13.53	29.7336	11.82	28.5503	13.34	ZC3H11A	+	lncRNA	XR_001304140.2	zinc_finger_CCCH-type_containing_11A%2C_transcript_variant_X3	1.00675
chr9	64517025	64521025	28.573	10.72	30.1041	13.53	29.7336	11.82	28.5503	13.34	ZC3H11A	+	lncRNA	XR_002335779.1	zinc_finger_CCCH-type_containing_11A%2C_transcript_variant_X1	1.00675
chr9	64517025	64521025	28.573	10.72	30.1041	13.53	29.7336	11.82	28.5503	13.34	ZC3H11A	+	lncRNA	XR_002335780.1	zinc_finger_CCCH-type_containing_11A%2C_transcript_variant_X2	1.00675
chr9	64517026	64521026	28.573	10.72	30.1041	13.53	29.7336	11.82	28.5503	13.34	ZC3H11A	+	lncRNA	XR_002335781.1	zinc_finger_CCCH-type_containing_11A%2C_transcript_variant_X4	1.00675
chr9	64517026	64521026	28.573	10.72	30.1041	13.53	29.7336	11.82	28.5503	13.34	ZC3H11A	+	lncRNA	XR_002335782.1	zinc_finger_CCCH-type_containing_11A%2C_transcript_variant_X5	1.00675
chr3	40444338	40448338	33.7023	8.54	34.2747	11.3	34.2769	8.32	33.2444	9.28	UNKL	+	mRNA	XM_013987790.2	unkempt_family_like_zinc_finger%2C_transcript_variant_X9	1.00675
chr6	160072475	160076475	11.8848	7.89	11.7098	8.15	11.887	7.94	11.55	9.31	ZFYVE9	-	mRNA	XM_021096646.1	zinc_finger_FYVE-type_containing_9%2C_transcript_variant_X1	1.00672
chr6	160072475	160076475	11.8848	7.89	11.7098	8.15	11.887	7.94	11.55	9.31	ZFYVE9	-	mRNA	XM_021096648.1	zinc_finger_FYVE-type_containing_9%2C_transcript_variant_X3	1.00672
chr6	160072476	160076476	11.8848	7.89	11.7098	8.15	11.887	7.94	11.55	9.31	ZFYVE9	-	mRNA	XM_021096647.1	zinc_finger_FYVE-type_containing_9%2C_transcript_variant_X2	1.00672
chr13	145528478	145532478	73.4454	11.67	70.5503	13.61	71.4237	13.26	71.6273	11.87	ZBTB20	+	mRNA	XM_021071277.1	zinc_finger_and_BTB_domain_containing_20%2C_transcript_variant_X22	1.0066
chr13	145528478	145532478	73.4454	11.67	70.5503	13.61	71.4237	13.26	71.6273	11.87	ZBTB20	+	mRNA	XM_021071303.1	zinc_finger_and_BTB_domain_containing_20%2C_transcript_variant_X46	1.0066
chr14	39577781	39581781	34.0021	10.62	34.0227	11.57	35.1447	10.13	32.4449	10.28	TRAFD1	-	mRNA	XM_021072837.1	TRAF-type_zinc_finger_domain_containing_1	1.00644
chr6	57006837	57010837	95.0726	13.15	94.5748	14.26	94.0194	14.4	94.4157	13.96	LOC100627241	+	mRNA	XM_021097244.1	zinc_finger_protein_665-like%2C_transcript_variant_X1	1.00643
chr6	57006837	57010837	95.0726	13.15	94.5748	14.26	94.0194	14.4	94.4157	13.96	LOC100627241	+	mRNA	XM_021097248.1	zinc_finger_protein_665-like%2C_transcript_variant_X5	1.00643
chr6	45989816	45993816	88.7478	12.65	85.4747	12.6	83.2911	12.45	89.818	12.81	ZFP14	+	mRNA	XM_013998452.2	ZFP14_zinc_finger_protein%2C_transcript_variant_X2	1.00643
chr14	49927735	49931735	42.2669	8.65	41.6731	9.01	41.8093	7.64	41.5963	9.72	ZNF70	+	mRNA	XM_001926805.5	zinc_finger_protein_70%2C_transcript_variant_X1	1.00641
chr14	49927735	49931735	42.2669	8.65	41.6731	9.01	41.8093	7.64	41.5963	9.72	ZNF70	+	mRNA	XM_013983166.2	zinc_finger_protein_70%2C_transcript_variant_X2	1.00641
chr10	69202211	69206211	90.2749	16.76	92.4471	17.14	93.3623	19.38	88.1978	17.56	ZMYND11	-	mRNA	XM_021065087.1	zinc_finger_MYND-type_containing_11%2C_transcript_variant_X16	1.0064
chr6	14867636	14871636	19.065	9.38	18.7303	9.01	18.4114	7.95	19.1449	10.28	ZNF821	-	mRNA	XM_021093832.1	zinc_finger_protein_821%2C_transcript_variant_X3	1.00636
chr6	14867636	14871636	19.065	9.38	18.7303	9.01	18.4114	7.95	19.1449	10.28	ZNF821	-	mRNA	XM_021093834.1	zinc_finger_protein_821%2C_transcript_variant_X4	1.00636
chr6	14867636	14871636	19.065	9.38	18.7303	9.01	18.4114	7.95	19.1449	10.28	ZNF821	-	mRNA	XM_021093835.1	zinc_finger_protein_821%2C_transcript_variant_X5	1.00636
chr6	14867636	14871636	19.065	9.38	18.7303	9.01	18.4114	7.95	19.1449	10.28	ZNF821	-	mRNA	XM_021093837.1	zinc_finger_protein_821%2C_transcript_variant_X7	1.00636
chr6	14867636	14871636	19.065	9.38	18.7303	9.01	18.4114	7.95	19.1449	10.28	ZNF821	-	mRNA	XM_021093838.1	zinc_finger_protein_821%2C_transcript_variant_X9	1.00636
chr6	14867636	14871636	19.065	9.38	18.7303	9.01	18.4114	7.95	19.1449	10.28	ZNF821	-	mRNA	XM_021093839.1	zinc_finger_protein_821%2C_transcript_variant_X10	1.00636
chr6	14867636	14871636	19.065	9.38	18.7303	9.01	18.4114	7.95	19.1449	10.28	ZNF821	-	mRNA	XM_021093840.1	zinc_finger_protein_821%2C_transcript_variant_X11	1.00636
chr6	14867636	14871636	19.065	9.38	18.7303	9.01	18.4114	7.95	19.1449	10.28	ZNF821	-	mRNA	XM_021093842.1	zinc_finger_protein_821%2C_transcript_variant_X13	1.00636
chr6	14867636	14871636	19.065	9.38	18.7303	9.01	18.4114	7.95	19.1449	10.28	ZNF821	-	mRNA	XM_021093844.1	zinc_finger_protein_821%2C_transcript_variant_X15	1.00636
chr6	14867636	14871636	19.065	9.38	18.7303	9.01	18.4114	7.95	19.1449	10.28	ZNF821	-	mRNA	XM_021093845.1	zinc_finger_protein_821%2C_transcript_variant_X16	1.00636
chr6	14867636	14871636	19.065	9.38	18.7303	9.01	18.4114	7.95	19.1449	10.28	ZNF821	-	mRNA	XM_013998201.2	zinc_finger_protein_821%2C_transcript_variant_X20	1.00636
chr7	53638334	53642334	5.37445	9.43	5.1621	10.52	5.52917	7.31	4.94082	9.09	ZXDC	+	mRNA	XM_013996783.2	ZXD_family_zinc_finger_C%2C_transcript_variant_X1	1.00636
chr2	7101577	7105577	35.6919	11.73	37.1678	12.25	36.5421	8.34	35.8582	10.16	ZFPL1	-	mRNA	XM_003122545.4	zinc_finger_protein_like_1%2C_transcript_variant_X1	1.00634
chr2	7101579	7105579	35.6919	11.73	37.1678	12.25	36.5421	8.34	35.8582	10.16	ZFPL1	-	mRNA	XM_013994120.2	zinc_finger_protein_like_1%2C_transcript_variant_X2	1.00634
chr2	7101579	7105579	35.6919	11.73	37.1678	12.25	36.5421	8.34	35.8582	10.16	ZFPL1	-	mRNA	XM_021082867.1	zinc_finger_protein_like_1%2C_transcript_variant_X3	1.00634
chr2	7101581	7105581	35.6919	11.73	37.1678	12.25	36.5421	8.34	35.8582	10.16	ZFPL1	-	mRNA	XM_021082868.1	zinc_finger_protein_like_1%2C_transcript_variant_X4	1.00634
chr11	628607	632607	68.1714	11.46	69.1246	12.27	67.7083	12.18	68.7236	11.62	ZMYM5	-	mRNA	XM_021065423.1	zinc_finger_MYM-type_containing_5%2C_transcript_variant_X1	1.00633
chr6	60879025	60883025	52.1816	10.82	53.2884	10.6	51.0687	12.54	53.7379	10.99	ZNF470	-	mRNA	XM_005664904.3	zinc_finger_protein_470%2C_transcript_variant_X9	1.00633
chr6	60879025	60883025	52.1816	10.82	53.2884	10.6	51.0687	12.54	53.7379	10.99	ZNF470	-	mRNA	XM_021095089.1	zinc_finger_protein_470%2C_transcript_variant_X12	1.00633
chr6	60879035	60883035	52.1816	10.82	53.2884	10.6	51.0687	12.54	53.7379	10.99	ZNF470	-	mRNA	XM_005664902.3	zinc_finger_protein_470%2C_transcript_variant_X7	1.00633
chr6	60879036	60883036	52.1816	10.82	53.2884	10.6	51.0687	12.54	53.7379	10.99	ZNF470	-	mRNA	XM_013998861.2	zinc_finger_protein_470%2C_transcript_variant_X11	1.00633
chr14	22612078	22616078	30.0935	10.37	30.4756	11.88	29.6993	9.25	30.4891	11.26	ZNF605	+	mRNA	XM_005657293.3	zinc_finger_protein_605%2C_transcript_variant_X3	1.00632
chr14	22612078	22616078	30.0935	10.37	30.4756	11.88	29.6993	9.25	30.4891	11.26	ZNF605	+	mRNA	XM_013990316.2	zinc_finger_protein_605%2C_transcript_variant_X1	1.00632
chr14	22612083	22616083	30.0935	10.37	30.4756	11.88	29.6993	9.25	30.4891	11.26	ZNF605	+	mRNA	XM_013990322.2	zinc_finger_protein_605%2C_transcript_variant_X5	1.00632
chr13	71644584	71648584	15.291	9.99	16.6644	10.96	16.9722	8.52	14.7837	7.67	CNBP	-	mRNA	XM_021069427.1	CCHC-type_zinc_finger_nucleic_acid_binding_protein%2C_transcript_variant_X9	1.00628
chr13	71644596	71648596	15.291	9.99	16.6644	10.96	16.9722	8.52	14.7837	7.67	CNBP	-	mRNA	XM_021069424.1	CCHC-type_zinc_finger_nucleic_acid_binding_protein%2C_transcript_variant_X6	1.00628
chr13	71644596	71648596	15.291	9.99	16.6644	10.96	16.9722	8.52	14.7837	7.67	CNBP	-	mRNA	XM_021069425.1	CCHC-type_zinc_finger_nucleic_acid_binding_protein%2C_transcript_variant_X7	1.00628
chr13	71644597	71648597	15.291	9.99	16.6644	10.96	16.9722	8.52	14.7837	7.67	CNBP	-	mRNA	XM_021069418.1	CCHC-type_zinc_finger_nucleic_acid_binding_protein%2C_transcript_variant_X1	1.00628
chr13	71644598	71648598	15.291	9.99	16.6644	10.96	16.9722	8.52	14.7837	7.67	CNBP	-	mRNA	XM_021069423.1	CCHC-type_zinc_finger_nucleic_acid_binding_protein%2C_transcript_variant_X5	1.00628
chr13	71644598	71648598	15.291	9.99	16.6644	10.96	16.9722	8.52	14.7837	7.67	CNBP	-	mRNA	XM_021069429.1	CCHC-type_zinc_finger_nucleic_acid_binding_protein%2C_transcript_variant_X11	1.00628
chr13	71644598	71648598	15.291	9.99	16.6644	10.96	16.9722	8.52	14.7837	7.67	CNBP	-	mRNA	XM_021069430.1	CCHC-type_zinc_finger_nucleic_acid_binding_protein%2C_transcript_variant_X12	1.00628
chr13	71644616	71648616	15.291	9.99	16.6644	10.96	16.9722	8.52	14.7837	7.67	CNBP	-	mRNA	XM_021069426.1	CCHC-type_zinc_finger_nucleic_acid_binding_protein%2C_transcript_variant_X8	1.00628
chr18	18738832	18742832	55.0532	12.44	54.1724	14.22	54.9436	12.21	53.6138	13.2	ZC3HC1	+	mRNA	XM_021078728.1	zinc_finger_C3HC-type_containing_1%2C_transcript_variant_X2	1.00615
chr14	22612138	22616138	31.0577	10.39	31.4032	11.93	30.6689	9.3	31.4166	11.33	ZNF605	+	mRNA	XM_013990317.2	zinc_finger_protein_605%2C_transcript_variant_X2	1.00605
chr14	22612175	22616175	31.0577	10.39	31.4032	11.93	30.6689	9.3	31.4166	11.33	ZNF605	+	mRNA	XM_013990321.2	zinc_finger_protein_605%2C_transcript_variant_X4	1.00605
chr14	22612175	22616175	31.0577	10.39	31.4032	11.93	30.6689	9.3	31.4166	11.33	ZNF605	+	mRNA	XM_013990324.2	zinc_finger_protein_605%2C_transcript_variant_X6	1.00605
chr18	18738816	18742816	55.3485	12.51	54.6059	14.27	55.3932	12.19	53.9069	13.29	ZC3HC1	+	mRNA	XM_021078727.1	zinc_finger_C3HC-type_containing_1%2C_transcript_variant_X1	1.00599
chr3	46061267	46065267	25.5436	10.01	24.7338	10.1	24.6118	8.84	25.3677	8.47	LOC100523897	-	mRNA	XM_021087073.1	zinc_finger_protein_501-like%2C_transcript_variant_X2	1.00596
chr6	46302260	46306260	30.4759	10.81	29.08	14.53	29.3951	10.99	29.8132	11.82	ZNF527	+	mRNA	XM_013998439.2	zinc_finger_protein_527%2C_transcript_variant_X6	1.00587
chr7	22208115	22212115	32.4055	11.96	30.7375	11.44	31.413	11.53	31.3625	10.77	ZSCAN12	-	lncRNA	XR_002346104.1	zinc_finger_and_SCAN_domain_containing_12%2C_transcript_variant_X2	1.00585
chr7	22208115	22212115	32.4055	11.96	30.7375	11.44	31.413	11.53	31.3625	10.77	ZSCAN12	-	mRNA	XM_013977533.2	zinc_finger_and_SCAN_domain_containing_12%2C_transcript_variant_X1	1.00585
chr7	22208143	22212143	32.4055	11.96	30.7375	11.44	31.413	11.53	31.3625	10.77	ZSCAN12	-	mRNA	XM_021099801.1	zinc_finger_and_SCAN_domain_containing_12%2C_transcript_variant_X4	1.00585
chr7	22208112	22212112	32.4055	11.96	30.7375	11.44	31.413	11.53	31.3625	10.77	ZSCAN12	-	lncRNA	XR_002346107.1	zinc_finger_and_SCAN_domain_containing_12%2C_transcript_variant_X11	1.00585
chr7	22208112	22212112	32.4055	11.96	30.7375	11.44	31.413	11.53	31.3625	10.77	ZSCAN12	-	mRNA	XM_021099803.1	zinc_finger_and_SCAN_domain_containing_12%2C_transcript_variant_X7	1.00585
chr3	39960895	39964895	45.7094	9.47	45.7421	11.38	46.3713	10.02	44.5533	11.32	ZNF598	+	mRNA	XM_013987817.2	zinc_finger_protein_598%2C_transcript_variant_X1	1.0058
chr3	39960895	39964895	45.7094	9.47	45.7421	11.38	46.3713	10.02	44.5533	11.32	ZNF598	+	mRNA	XM_013987818.2	zinc_finger_protein_598%2C_transcript_variant_X2	1.0058
chr18	55959953	55963953	37.3508	8.06	37.2435	8.73	39.0758	7.91	35.0896	9.31	LOC110257542	+	mRNA	XM_021078808.1	zinc_finger_and_SCAN_domain-containing_protein_2-like%2C_transcript_variant_X1	1.00578
chr18	55959953	55963953	37.3508	8.06	37.2435	8.73	39.0758	7.91	35.0896	9.31	LOC110257542	+	mRNA	XM_021078809.1	zinc_finger_and_SCAN_domain-containing_protein_2-like%2C_transcript_variant_X2	1.00578
chr18	55959953	55963953	37.3508	8.06	37.2435	8.73	39.0758	7.91	35.0896	9.31	LOC110257542	+	mRNA	XM_021078812.1	zinc_finger_and_SCAN_domain-containing_protein_2-like%2C_transcript_variant_X5	1.00578
chr6	50817434	50821434	47.5093	9.83	41.9659	11.57	44.683	10.65	44.285	11.72	LOC100627091	+	mRNA	XM_013988658.1	zinc_finger_protein_227%2C_transcript_variant_X2	1.0057
chr3	40501726	40505726	45.2904	9.3	45.095	9.05	44.6072	8.44	45.2739	9.08	UNKL	+	mRNA	XM_021086861.1	unkempt_family_like_zinc_finger%2C_transcript_variant_X16	1.00561
chr6	3801890	3805890	94.6199	9.69	95.398	8.09	93.1039	7.75	95.8578	9.65	ZDHHC7	+	mRNA	XM_013998148.2	zinc_finger_DHHC-type_containing_7%2C_transcript_variant_X2	1.00559
chr7	22208111	22212111	32.6742	11.98	31.0266	11.48	31.7052	11.59	31.6432	10.81	ZSCAN12	-	lncRNA	XR_002346106.1	zinc_finger_and_SCAN_domain_containing_12%2C_transcript_variant_X9	1.00556
chr7	22208111	22212111	32.6742	11.98	31.0266	11.48	31.7052	11.59	31.6432	10.81	ZSCAN12	-	lncRNA	XR_002346108.1	zinc_finger_and_SCAN_domain_containing_12%2C_transcript_variant_X12	1.00556
chr7	22208111	22212111	32.6742	11.98	31.0266	11.48	31.7052	11.59	31.6432	10.81	ZSCAN12	-	mRNA	XM_013977534.2	zinc_finger_and_SCAN_domain_containing_12%2C_transcript_variant_X10	1.00556
chr7	22208111	22212111	32.6742	11.98	31.0266	11.48	31.7052	11.59	31.6432	10.81	ZSCAN12	-	mRNA	XM_021099804.1	zinc_finger_and_SCAN_domain_containing_12%2C_transcript_variant_X8	1.00556
chr3	40501583	40505583	46.9566	9.55	46.5511	9.02	45.4249	8.45	47.5757	9.15	UNKL	+	mRNA	XM_013987797.2	unkempt_family_like_zinc_finger%2C_transcript_variant_X19	1.00545
chr1	207834489	207838489	32.4879	11.8	30.8997	12.54	31.9413	11.34	31.1046	11.83	ZDHHC21	+	mRNA	XM_021063619.1	zinc_finger_DHHC-type_containing_21%2C_transcript_variant_X1	1.00542
chr15	37952318	37956318	92.0531	11.1	89.5847	12.59	89.3149	11.72	91.3545	11.9	LOC100525433	-	mRNA	XM_021076382.1	zinc_finger_protein_705A-like%2C_transcript_variant_X7	1.00536
chr7	22208110	22212110	32.9202	11.98	31.321	11.48	31.9247	11.6	31.975	10.84	ZSCAN12	-	lncRNA	XR_002346105.1	zinc_finger_and_SCAN_domain_containing_12%2C_transcript_variant_X3	1.00534
chr6	61927702	61931702	30.1392	11.88	30.0124	11.85	30.2847	9.79	29.5546	11.99	LOC110261322	+	mRNA	XM_021097332.1	zinc_finger_protein_773-like%2C_transcript_variant_X3	1.00522
chr1	21411797	21415797	94.372	16.83	95.1834	18.67	94.1355	17.81	94.4362	17.6	ZC2HC1B	-	mRNA	XM_021087130.1	zinc_finger_C2HC-type_containing_1B	1.00522
chr6	35117841	35121841	71.0786	8.44	78.2254	9.27	77.6485	8.6	70.8912	10.29	ZNF423	+	mRNA	XM_021094224.1	zinc_finger_protein_423%2C_transcript_variant_X2	1.00515
chr6	35117841	35121841	71.0786	8.44	78.2254	9.27	77.6485	8.6	70.8912	10.29	ZNF423	+	mRNA	XM_021094225.1	zinc_finger_protein_423%2C_transcript_variant_X3	1.00515
chr4	94788947	94792947	75.906	8.45	81.1513	7.07	78.3711	7.27	77.8969	8.8	ZBTB7B	-	mRNA	XM_021089749.1	zinc_finger_and_BTB_domain_containing_7B%2C_transcript_variant_X5	1.00505
chr2	89043564	89047564	21.4792	11.52	22.5926	11.69	22.5835	10.28	21.2749	10.39	ZFYVE16	+	lncRNA	XR_002341786.1	zinc_finger_FYVE-type_containing_16%2C_transcript_variant_X3	1.00486
chr6	58240423	58244423	25.7965	11.62	25.8122	12.8	25.9497	11.39	25.4148	10.98	ZNF577	+	mRNA	XM_013995217.2	zinc_finger_protein_577	1.00475
chr10	20087945	20091945	22.8933	9.21	23.8445	11.53	24.2517	9.95	22.2694	9.74	ZBTB41	-	mRNA	XM_021064480.1	zinc_finger_and_BTB_domain_containing_41%2C_transcript_variant_X1	1.00466
chr10	28994852	28998852	17.5644	10.33	16.8585	11.38	17.3562	8.92	16.9091	10.77	ZCCHC6	+	mRNA	XM_021064631.1	zinc_finger_CCHC-type_containing_6%2C_transcript_variant_X9	1.0046
chr6	62281199	62285199	50.5212	24.54	50.0503	12.38	49.7018	11.37	50.4119	13.34	LOC100513741	-	mRNA	XM_021095146.1	zinc_finger_protein_211-like%2C_transcript_variant_X3	1.00457
chr6	62281199	62285199	50.5212	24.54	50.0503	12.38	49.7018	11.37	50.4119	13.34	LOC100513741	-	mRNA	XM_021095147.1	zinc_finger_protein_211-like%2C_transcript_variant_X4	1.00457
chr6	62281200	62285200	50.5212	24.54	50.0503	12.38	49.7018	11.37	50.4119	13.34	LOC100513741	-	mRNA	XM_013998867.2	zinc_finger_protein_211-like%2C_transcript_variant_X1	1.00457
chr6	62281202	62285202	50.5212	24.54	50.0503	12.38	49.7018	11.37	50.4119	13.34	LOC100513741	-	mRNA	XM_021095145.1	zinc_finger_protein_211-like%2C_transcript_variant_X2	1.00457
chr6	63120872	63124872	29.224	10.29	25.3549	9.87	24.7298	8.26	29.6074	11.12	MZF1	-	mRNA	XM_021097355.1	myeloid_zinc_finger_1%2C_transcript_variant_X8	1.00445
chr14	60859624	60863624	39.0861	12.67	38.7195	13.22	38.7852	12.93	38.6903	12.06	ZNF37A	-	mRNA	XM_021072371.1	zinc_finger_protein_37A%2C_transcript_variant_X4	1.00426
chr14	60859624	60863624	39.0861	12.67	38.7195	13.22	38.7852	12.93	38.6903	12.06	ZNF37A	-	mRNA	XM_013983244.2	zinc_finger_protein_37A%2C_transcript_variant_X1	1.00426
chr14	60859624	60863624	39.0861	12.67	38.7195	13.22	38.7852	12.93	38.6903	12.06	ZNF37A	-	mRNA	XM_013983245.2	zinc_finger_protein_37A%2C_transcript_variant_X3	1.00426
chr14	60859624	60863624	39.0861	12.67	38.7195	13.22	38.7852	12.93	38.6903	12.06	ZNF37A	-	mRNA	XM_021072372.1	zinc_finger_protein_37A%2C_transcript_variant_X5	1.00426
chr4	1008319	1012319	44.0221	9.03	43.8504	10.52	44.6789	7.78	42.8313	9.14	ZC3H3	+	mRNA	XM_021090416.1	zinc_finger_CCCH-type_containing_3%2C_transcript_variant_X1	1.00414
chr6	59744193	59748193	59.2921	11.97	59.5698	12.5	59.9225	13.66	58.454	12.46	ZNF581	+	mRNA	XM_005664852.3	zinc_finger_protein_581%2C_transcript_variant_X2	1.0041
chr14	60859636	60863636	39.2492	12.61	38.6749	13.18	38.7792	12.9	38.8276	11.93	ZNF37A	-	mRNA	XM_005670986.3	zinc_finger_protein_37A%2C_transcript_variant_X2	1.00409
chr1	115242396	115246396	94.4669	15.46	96.7245	13.7	96.4403	13.43	93.9943	16.49	ZNF280D	+	mRNA	XM_021094773.1	zinc_finger_protein_280D%2C_transcript_variant_X3	1.00397
chr13	82173150	82177150	87.0888	15.02	91.6704	15.03	90.8011	13.85	87.2536	14.15	ZBTB38	+	mRNA	XM_005669899.3	zinc_finger_and_BTB_domain_containing_38%2C_transcript_variant_X22	1.00396
chr6	59757446	59761446	71.0928	10.03	69.6325	11	71.0806	9.48	69.1076	10.96	LOC100627967	+	mRNA	XM_003481908.4	zinc_finger_protein_580	1.00383
chr2	75772522	75776522	47.7853	10.6	48.5317	12.79	47.8019	10.27	48.148	11.74	LOC100737823	+	mRNA	XM_005652812.3	zinc_finger_protein_709-like%2C_transcript_variant_X2	1.00382
chr2	75772522	75776522	47.7853	10.6	48.5317	12.79	47.8019	10.27	48.148	11.74	LOC100737823	+	mRNA	XM_013990220.2	zinc_finger_protein_709-like%2C_transcript_variant_X1	1.00382
chr6	63120967	63124967	25.8841	10.23	22.2909	9.76	21.7129	8.14	26.2793	11	MZF1	-	mRNA	XM_021097356.1	myeloid_zinc_finger_1%2C_transcript_variant_X9	1.00381
chr6	63047400	63051400	65.1155	10.79	66.5356	10.37	66.1572	9	64.995	10.35	ZNF446	+	mRNA	XM_021097391.1	zinc_finger_protein_446%2C_transcript_variant_X6	1.0038
chr6	56609438	56613438	35.0313	10.18	33.8141	11.08	34.3874	10.05	34.2006	11.26	ZNF331	-	mRNA	XM_021097269.1	zinc_finger_protein_331%2C_transcript_variant_X1	1.00375
chr6	56609447	56613447	35.0313	10.18	33.8141	11.08	34.3874	10.05	34.2006	11.26	ZNF331	-	mRNA	XM_021097273.1	zinc_finger_protein_331%2C_transcript_variant_X5	1.00375
chr6	57089867	57093867	96.2882	12.38	95.8021	11.34	95.4415	14.84	95.9407	12.76	LOC110261104	-	lncRNA	XR_002344918.1	zinc_finger_protein_677-like	1.0037
chr3	47670999	47674999	73.9535	11.39	86.9673	13.2	86.8169	10.15	73.5369	11.8	LIMS1	-	mRNA	XM_021085646.1	LIM_zinc_finger_domain_containing_1%2C_transcript_variant_X9	1.00354
chr2	52302639	52306639	69.4893	12.17	93.1641	15.6	88.1347	13.29	73.9464	12.19	ZNF672	-	mRNA	XM_005661168.3	zinc_finger_protein_672%2C_transcript_variant_X6	1.00353
chr6	45140280	45144280	70.6823	10.48	74.6061	10.95	74.9601	11.57	69.8192	10.92	ZBTB32	+	mRNA	XM_021097177.1	zinc_finger_and_BTB_domain_containing_32%2C_transcript_variant_X6	1.00352
chr6	45140308	45144308	70.6823	10.48	74.6061	10.95	74.9601	11.57	69.8192	10.92	ZBTB32	+	mRNA	XM_021097175.1	zinc_finger_and_BTB_domain_containing_32%2C_transcript_variant_X4	1.00352
chr6	45140308	45144308	70.6823	10.48	74.6061	10.95	74.9601	11.57	69.8192	10.92	ZBTB32	+	mRNA	XM_021097173.1	zinc_finger_and_BTB_domain_containing_32%2C_transcript_variant_X1	1.00352
chr3	44146913	44150913	20.1039	9.66	20.632	10.47	20.4577	9.91	20.1368	10.07	ZC3H6	-	mRNA	XM_021087025.1	zinc_finger_CCCH-type_containing_6	1.00348
chr3	41916722	41920722	43.6932	13.45	45.3612	15	45.8551	15.45	42.8958	14.74	ZNF484	-	mRNA	XM_021086969.1	zinc_finger_protein_484%2C_transcript_variant_X1	1.00342
chr2	80893581	80897581	27.3553	10.65	28.8681	14.55	28.9685	10.43	27.0645	13.01	ZNF346	-	mRNA	XM_013987552.2	zinc_finger_protein_346%2C_transcript_variant_X2	1.0034
chr2	80893581	80897581	27.3553	10.65	28.8681	14.55	28.9685	10.43	27.0645	13.01	ZNF346	-	mRNA	XM_013987553.2	zinc_finger_protein_346%2C_transcript_variant_X3	1.0034
chr12	75908	79908	73.3469	7.43	72.5937	7.92	73.7152	8.68	71.7488	11.29	LOC110255247	-	lncRNA	XR_002336875.1	zinc_finger_protein_501-like%2C_transcript_variant_X4	1.00328
chr12	75908	79908	73.3469	7.43	72.5937	7.92	73.7152	8.68	71.7488	11.29	LOC110255247	-	lncRNA	XR_002336879.1	zinc_finger_protein_501-like%2C_transcript_variant_X8	1.00328
chr7	98263251	98267251	28.445	12.02	28.0723	12.12	27.8669	11.91	28.4667	13.93	ZC2HC1C	+	mRNA	XM_001925963.4	zinc_finger_C2HC-type_containing_1C%2C_transcript_variant_X2	1.00326
chr7	98263251	98267251	28.445	12.02	28.0723	12.12	27.8669	11.91	28.4667	13.93	ZC2HC1C	+	mRNA	XM_021099532.1	zinc_finger_C2HC-type_containing_1C%2C_transcript_variant_X1	1.00326
chr17	37227687	37231687	92.9382	13.24	94.3782	13.18	93.5327	13.33	93.216	13.98	ZNF341	+	mRNA	XM_021077491.1	zinc_finger_protein_341%2C_transcript_variant_X6	1.00304
chr17	37227689	37231689	92.9382	13.24	94.3782	13.18	93.5327	13.33	93.216	13.98	ZNF341	+	mRNA	XM_021077489.1	zinc_finger_protein_341%2C_transcript_variant_X3	1.00304
chr17	37227689	37231689	92.9382	13.24	94.3782	13.18	93.5327	13.33	93.216	13.98	ZNF341	+	mRNA	XM_021077493.1	zinc_finger_protein_341%2C_transcript_variant_X8	1.00304
chr17	26604934	26608934	84.7887	13.26	87.3449	13	85.816	12.2	85.8054	11.31	ZNF133	+	mRNA	XM_005672722.3	zinc_finger_protein_133%2C_transcript_variant_X4	1.00298
chr16	27833932	27837932	96.5508	15.24	96.9288	16.2	96.592	15.68	96.3125	15.46	ZNF131	+	mRNA	XM_021076679.1	zinc_finger_protein_131%2C_transcript_variant_X9	1.00298
chr6	88920245	88924245	20.4974	8.77	20.9388	11.89	21.3921	9.86	19.9249	11.49	ZBTB8A	+	mRNA	XM_003356289.4	zinc_finger_and_BTB_domain_containing_8A%2C_transcript_variant_X1	1.00289
chr15	120703304	120707304	65.19	11.8	64.8873	12.28	65.7375	10.86	63.9671	12.32	ZNF142	-	mRNA	XM_021076479.1	zinc_finger_protein_142%2C_transcript_variant_X3	1.00287
chr3	6503845	6507845	52.5842	8.9	52.0397	10.42	53.3782	8.26	50.9496	9.92	ZNF655	+	mRNA	XM_013995388.2	zinc_finger_protein_655%2C_transcript_variant_X18	1.00284
chr3	6503845	6507845	52.5842	8.9	52.0397	10.42	53.3782	8.26	50.9496	9.92	ZNF655	+	mRNA	XM_021086138.1	zinc_finger_protein_655%2C_transcript_variant_X15	1.00284
chr3	6503848	6507848	52.5842	8.9	52.0397	10.42	53.3782	8.26	50.9496	9.92	ZNF655	+	mRNA	XM_021086140.1	zinc_finger_protein_655%2C_transcript_variant_X17	1.00284
chr2	9015559	9019559	42.2417	9.79	42.2447	10.92	42.5445	9.34	41.7071	10.98	ZBTB3	+	mRNA	XM_003353818.4	zinc_finger_and_BTB_domain_containing_3	1.00279
chr17	62805340	62809340	30.9648	7.17	35.4008	7.88	35.503	5.81	30.6865	6.9	ZNF512B	-	mRNA	XM_021077620.1	zinc_finger_protein_512B%2C_transcript_variant_X6	1.00266
chr17	62805340	62809340	30.9648	7.17	35.4008	7.88	35.503	5.81	30.6865	6.9	ZNF512B	-	mRNA	XM_021077622.1	zinc_finger_protein_512B%2C_transcript_variant_X8	1.00266
chr7	110489668	110493668	95.2876	14.79	96.7378	15.79	95.7873	16.19	95.7308	15.74	ZC3H14	+	mRNA	XM_005666371.3	zinc_finger_CCCH-type_containing_14%2C_transcript_variant_X5	1.00265
chr2	79668435	79672435	28.5993	9.47	28.002	10.28	28.8336	9.02	27.6204	11.47	ZNF354A	+	mRNA	XM_021084345.1	zinc_finger_protein_354A%2C_transcript_variant_X1	1.00261
chr2	79668438	79672438	28.5993	9.47	28.002	10.28	28.8336	9.02	27.6204	11.47	ZNF354A	+	mRNA	XM_021084346.1	zinc_finger_protein_354A%2C_transcript_variant_X2	1.00261
chr2	79668451	79672451	28.5993	9.47	28.002	10.28	28.8336	9.02	27.6204	11.47	ZNF354A	+	mRNA	XM_013987546.2	zinc_finger_protein_354A%2C_transcript_variant_X3	1.00261
chr6	45989906	45993906	89.305	12.7	86.2441	12.65	84.3647	12.47	90.7321	12.84	ZFP14	+	mRNA	XM_013998453.2	ZFP14_zinc_finger_protein%2C_transcript_variant_X3	1.00258
chr6	57579525	57583525	86.1788	12.59	87.2061	12.37	88.0616	13.13	84.8797	13.07	LOC102163603	+	mRNA	XM_021097570.1	zinc_finger_protein_665-like	1.00256
chr6	61927625	61931625	28.6771	11.85	28.7219	11.71	28.9047	9.55	28.3529	11.8	LOC110261322	+	lncRNA	XR_002345383.1	zinc_finger_protein_773-like%2C_transcript_variant_X4	1.00247
chr17	48072466	48076466	51.882	11.54	48.5161	11.49	48.0906	9.03	52.0659	12.51	ZSWIM1	+	mRNA	XM_021078024.1	zinc_finger_SWIM-type_containing_1%2C_transcript_variant_X3	1.00241
chr17	48072467	48076467	51.882	11.54	48.5161	11.49	48.0906	9.03	52.0659	12.51	ZSWIM1	+	mRNA	XM_021078023.1	zinc_finger_SWIM-type_containing_1%2C_transcript_variant_X2	1.00241
chr6	63120819	63124819	31.3029	10.37	27.452	9.9	26.8027	8.27	31.8143	11.1	MZF1	-	mRNA	XM_021097352.1	myeloid_zinc_finger_1%2C_transcript_variant_X5	1.00235
chr6	59718897	59722897	44.0784	8.41	45.2118	8.45	45.0697	7.81	44.0112	9.1	ZNF524	+	mRNA	XM_021095047.1	zinc_finger_protein_524%2C_transcript_variant_X5	1.00235
chr6	63120895	63124895	27.9622	10.28	24.1998	9.81	23.6952	8.21	28.3502	11.1	MZF1	-	mRNA	XM_021097354.1	myeloid_zinc_finger_1%2C_transcript_variant_X7	1.00224
chr2	79599148	79603148	32.6026	9.84	33.6426	12.92	33.0389	9.01	33.0621	13.02	LOC100621931	-	mRNA	XM_021084342.1	zinc_finger_protein_354B%2C_transcript_variant_X2	1.00218
chr2	79599153	79603153	32.6026	9.84	33.6426	12.92	33.0389	9.01	33.0621	13.02	LOC100621931	-	mRNA	XM_021084341.1	zinc_finger_protein_354B%2C_transcript_variant_X1	1.00218
chr2	80893592	80897592	26.4195	10.71	27.9025	14.54	28.1299	10.47	26.0744	13.06	ZNF346	-	mRNA	XM_013987550.2	zinc_finger_protein_346%2C_transcript_variant_X1	1.00217
chr6	88859948	88863948	87.0755	13	91.523	13.87	90.2972	12.39	87.9324	13.83	ZBTB8B	+	mRNA	XM_021095811.1	zinc_finger_and_BTB_domain_containing_8B%2C_transcript_variant_X2	1.00207
chr6	63120653	63124653	33.4042	10.26	29.4863	9.67	28.7649	8.09	33.9986	11.07	MZF1	-	mRNA	XM_021097353.1	myeloid_zinc_finger_1%2C_transcript_variant_X6	1.00202
chr1	252340620	252344620	30.2058	11.48	29.0442	11.3	29.6928	11.39	29.4384	12.04	ZNF483	+	mRNA	XM_021085145.1	zinc_finger_protein_483	1.00201
chr10	69249023	69253023	94.2451	10.51	97.4833	11.75	96.0625	16.32	95.2943	10.14	ZMYND11	-	mRNA	XM_021065083.1	zinc_finger_MYND-type_containing_11%2C_transcript_variant_X4	1.00194
chr10	69249023	69253023	94.2451	10.51	97.4833	11.75	96.0625	16.32	95.2943	10.14	ZMYND11	-	mRNA	XM_021065086.1	zinc_finger_MYND-type_containing_11%2C_transcript_variant_X13	1.00194
chr3	43525701	43529701	80.0977	13.83	81.3141	16.12	82.7354	15.12	78.382	13.65	ZNF169	+	mRNA	XM_021087013.1	zinc_finger_protein_169%2C_transcript_variant_X12	1.00183
chr14	22377599	22381599	25.6671	11.25	25.2548	15.15	25.5298	12.92	25.3084	13.36	LOC100154415	+	mRNA	XM_021072881.1	zinc_finger_protein_268%2C_transcript_variant_X10	1.00165
chr14	22377605	22381605	25.6671	11.25	25.2548	15.15	25.5298	12.92	25.3084	13.36	LOC100154415	+	mRNA	XM_013982728.2	zinc_finger_protein_268%2C_transcript_variant_X5	1.00165
chr14	22377605	22381605	25.6671	11.25	25.2548	15.15	25.5298	12.92	25.3084	13.36	LOC100154415	+	mRNA	XM_005670500.3	zinc_finger_protein_268%2C_transcript_variant_X7	1.00165
chr14	22377607	22381607	25.6671	11.25	25.2548	15.15	25.5298	12.92	25.3084	13.36	LOC100154415	+	mRNA	XM_013982727.2	zinc_finger_protein_268%2C_transcript_variant_X3	1.00165
chr14	22377607	22381607	25.6671	11.25	25.2548	15.15	25.5298	12.92	25.3084	13.36	LOC100154415	+	mRNA	XM_013982729.2	zinc_finger_protein_268%2C_transcript_variant_X6	1.00165
chr14	22377607	22381607	25.6671	11.25	25.2548	15.15	25.5298	12.92	25.3084	13.36	LOC100154415	+	mRNA	XM_013982730.2	zinc_finger_protein_268%2C_transcript_variant_X9	1.00165
chr14	22377607	22381607	25.6671	11.25	25.2548	15.15	25.5298	12.92	25.3084	13.36	LOC100154415	+	mRNA	XM_001927940.6	zinc_finger_protein_268%2C_transcript_variant_X2	1.00165
chr14	22377607	22381607	25.6671	11.25	25.2548	15.15	25.5298	12.92	25.3084	13.36	LOC100154415	+	mRNA	XM_021072878.1	zinc_finger_protein_268%2C_transcript_variant_X4	1.00165
chr14	22377607	22381607	25.6671	11.25	25.2548	15.15	25.5298	12.92	25.3084	13.36	LOC100154415	+	mRNA	XM_013982726.2	zinc_finger_protein_268%2C_transcript_variant_X1	1.00165
chr14	22377607	22381607	25.6671	11.25	25.2548	15.15	25.5298	12.92	25.3084	13.36	LOC100154415	+	mRNA	XM_021072884.1	zinc_finger_protein_268%2C_transcript_variant_X13	1.00165
chr14	22377616	22381616	25.6671	11.25	25.2548	15.15	25.5298	12.92	25.3084	13.36	LOC100154415	+	mRNA	XM_021072880.1	zinc_finger_protein_268%2C_transcript_variant_X8	1.00165
chr4	948917	952917	61.597	10.28	61.8504	11.02	63.8111	9.61	59.4335	13.21	ZNF623	-	lncRNA	XR_002343665.1	zinc_finger_protein_623%2C_transcript_variant_X6	1.00165
chr6	57203761	57207761	85.4745	12.73	85.9674	13.07	85.1824	11.83	85.9855	13.56	LOC110261288	-	mRNA	XM_021097255.1	zinc_finger_protein_836-like%2C_transcript_variant_X6	1.0016
chr2	66879906	66883906	93.9485	10.38	94.0895	13.26	95.1636	10.21	92.5987	11.13	LOC102167351	-	mRNA	XM_021083752.1	zinc_finger_protein_709-like%2C_transcript_variant_X4	1.00147
chr6	60443424	60447424	31.4245	8.95	33.2479	9.96	32.4919	8.7	32.0882	10.14	ZNF787	-	mRNA	XM_021095113.1	zinc_finger_protein_787%2C_transcript_variant_X5	1.00143
chr6	60443440	60447440	31.4245	8.95	33.2479	9.96	32.4919	8.7	32.0882	10.14	ZNF787	-	mRNA	XM_021095111.1	zinc_finger_protein_787%2C_transcript_variant_X3	1.00143
chr2	66880090	66884090	94.1041	10.77	94.1026	13.36	95.0704	10.47	92.8728	11.12	LOC102167351	-	mRNA	XM_021083754.1	zinc_finger_protein_709-like%2C_transcript_variant_X6	1.0014
chr3	17809333	17813333	43.9641	8.81	42.8276	8.41	43.0526	7.8	43.6193	8.84	ZNF768	+	mRNA	XM_005653012.3	zinc_finger_protein_768	1.00138
chr8	42560468	42564468	88.3651	6.57	86.3651	7.8	85.4706	8.67	89.0238	6.97	LOC102162630	+	mRNA	XM_021101276.1	zinc_finger_protein_736-like	1.00135
chr5	21397857	21401857	60.9843	11.74	60.2018	12.66	61.9435	10.56	59.0817	12.53	IKZF4	+	mRNA	XM_021091791.1	IKAROS_family_zinc_finger_4%2C_transcript_variant_X9	1.00133
chr5	21397857	21401857	60.9843	11.74	60.2018	12.66	61.9435	10.56	59.0817	12.53	IKZF4	+	mRNA	XM_021091792.1	IKAROS_family_zinc_finger_4%2C_transcript_variant_X10	1.00133
chr3	6442504	6446504	47.6152	10.36	47.7873	11.15	48.5113	10.26	46.7651	12.76	ZKSCAN5	+	mRNA	XM_021086127.1	zinc_finger_with_KRAB_and_SCAN_domains_5%2C_transcript_variant_X12	1.00132
chr3	40444507	40448507	34.4618	8.77	34.9025	11.5	35.3754	8.38	33.9006	9.47	UNKL	+	mRNA	XM_013987792.2	unkempt_family_like_zinc_finger%2C_transcript_variant_X15	1.00127
chr6	91536185	91540185	94.6835	16.45	94.4413	18.73	95.5454	19.89	93.3403	16.02	ZMYM4	+	mRNA	XM_021095907.1	zinc_finger_MYM-type_containing_4%2C_transcript_variant_X9	1.00127
chr13	82126295	82130295	84.0361	15.03	88.6106	17.96	87.8505	16.27	84.5786	16.24	ZBTB38	+	mRNA	XM_021068354.1	zinc_finger_and_BTB_domain_containing_38%2C_transcript_variant_X11	1.00126
chr13	82126295	82130295	84.0361	15.03	88.6106	17.96	87.8505	16.27	84.5786	16.24	ZBTB38	+	mRNA	XM_021068357.1	zinc_finger_and_BTB_domain_containing_38%2C_transcript_variant_X15	1.00126
chr6	62228974	62232974	27.1889	9.4	28.2132	12.01	27.0424	9.65	28.2928	11.66	LOC100513362	-	mRNA	XM_005664914.3	zinc_finger_protein_211-like%2C_transcript_variant_X2	1.00121
chr6	62228976	62232976	27.1889	9.4	28.2132	12.01	27.0424	9.65	28.2928	11.66	LOC100513362	-	mRNA	XM_005664913.3	zinc_finger_protein_211-like%2C_transcript_variant_X1	1.00121
chr13	135018184	135022184	92.9698	13.14	95.9362	16.81	96.3401	18.09	92.3385	14.02	ZNF148	+	mRNA	XM_021070216.1	zinc_finger_protein_148%2C_transcript_variant_X11	1.00121
chr12	5626152	5630152	34.3248	11.37	35.5586	11.54	35.1431	10.57	34.6603	10.77	UNK	-	mRNA	XM_013979250.2	unkempt_family_zinc_finger%2C_transcript_variant_X6	1.00115
chr12	5626163	5630163	34.3248	11.37	35.5586	11.54	35.1431	10.57	34.6603	10.77	UNK	-	mRNA	XM_013979243.2	unkempt_family_zinc_finger%2C_transcript_variant_X2	1.00115
chr12	5626169	5630169	34.3248	11.37	35.5586	11.54	35.1431	10.57	34.6603	10.77	UNK	-	mRNA	XM_013979242.2	unkempt_family_zinc_finger%2C_transcript_variant_X1	1.00115
chr12	5626169	5630169	34.3248	11.37	35.5586	11.54	35.1431	10.57	34.6603	10.77	UNK	-	mRNA	XM_021066621.1	unkempt_family_zinc_finger%2C_transcript_variant_X8	1.00115
chr12	5626222	5630222	34.3248	11.37	35.5586	11.54	35.1431	10.57	34.6603	10.77	UNK	-	mRNA	XM_013979247.2	unkempt_family_zinc_finger%2C_transcript_variant_X4	1.00115
chr12	5626229	5630229	34.3248	11.37	35.5586	11.54	35.1431	10.57	34.6603	10.77	UNK	-	mRNA	XM_005653885.3	unkempt_family_zinc_finger%2C_transcript_variant_X7	1.00115
chr12	5626242	5630242	34.3248	11.37	35.5586	11.54	35.1431	10.57	34.6603	10.77	UNK	-	mRNA	XM_003357967.4	unkempt_family_zinc_finger%2C_transcript_variant_X3	1.00115
chr12	5626249	5630249	34.3248	11.37	35.5586	11.54	35.1431	10.57	34.6603	10.77	UNK	-	mRNA	XM_021066619.1	unkempt_family_zinc_finger%2C_transcript_variant_X5	1.00115
chr15	91491590	91495590	13.5615	10.37	14.4123	12.65	13.8411	8.85	14.1008	11.69	ZC3H15	+	mRNA	XM_001926616.6	zinc_finger_CCCH-type_containing_15	1.00114
chr3	41916834	41920834	45.0647	13.62	47.0224	14.97	47.5512	15.35	44.4318	14.92	ZNF484	-	mRNA	XM_021086973.1	zinc_finger_protein_484%2C_transcript_variant_X5	1.00113
chr3	41916834	41920834	45.0647	13.62	47.0224	14.97	47.5512	15.35	44.4318	14.92	ZNF484	-	mRNA	XM_021086980.1	zinc_finger_protein_484%2C_transcript_variant_X12	1.00113
chr2	74843911	74847911	41.1592	10.24	43.5505	10.99	42.8417	9.43	41.7762	8.61	ZFR2	+	lncRNA	XR_002341688.1	zinc_finger_RNA_binding_protein_2%2C_transcript_variant_X5	1.00109
chr2	74843911	74847911	41.1592	10.24	43.5505	10.99	42.8417	9.43	41.7762	8.61	ZFR2	+	mRNA	XM_021084093.1	zinc_finger_RNA_binding_protein_2%2C_transcript_variant_X1	1.00109
chr2	74843911	74847911	41.1592	10.24	43.5505	10.99	42.8417	9.43	41.7762	8.61	ZFR2	+	mRNA	XM_021084095.1	zinc_finger_RNA_binding_protein_2%2C_transcript_variant_X3	1.00109
chr2	74843911	74847911	41.1592	10.24	43.5505	10.99	42.8417	9.43	41.7762	8.61	ZFR2	+	mRNA	XM_021084096.1	zinc_finger_RNA_binding_protein_2%2C_transcript_variant_X4	1.00109
chr2	74843912	74847912	41.1592	10.24	43.5505	10.99	42.8417	9.43	41.7762	8.61	ZFR2	+	mRNA	XM_021084094.1	zinc_finger_RNA_binding_protein_2%2C_transcript_variant_X2	1.00109
chr6	71027254	71031254	8.2038	6.65	8.54944	6.93	8.45722	6.4	8.27846	7.48	CASZ1	-	mRNA	XM_021095328.1	castor_zinc_finger_1%2C_transcript_variant_X3	1.00105
chr9	109211362	109215362	20.2436	10.36	20.6351	11.64	20.6848	11.67	20.1518	10.45	ZNF425	+	mRNA	XM_021063965.1	zinc_finger_protein_425	1.00103
chr15	109571853	109575853	86.5075	14.39	89.3455	14.32	90.0101	15.34	85.6633	14.95	ZDBF2	+	mRNA	XM_013984422.2	zinc_finger_DBF-type_containing_2%2C_transcript_variant_X6	1.00102
chr14	90641676	90645676	18.6902	10.58	18.3284	10.82	18.3124	10.55	18.6717	9.32	ZFAND4	+	mRNA	XM_013983439.2	zinc_finger_AN1-type_containing_4%2C_transcript_variant_X1	1.00093
chr10	41671246	41675246	83.238	13.2	87.729	15.14	86.525	12.76	84.2918	14.49	ZNF438	-	mRNA	XM_013989721.2	zinc_finger_protein_438%2C_transcript_variant_X11	1.00088
chr10	41671246	41675246	83.238	13.2	87.729	15.14	86.525	12.76	84.2918	14.49	ZNF438	-	mRNA	XM_021064207.1	zinc_finger_protein_438%2C_transcript_variant_X12	1.00088
chr6	59718811	59722811	44.1489	8.35	45.4716	8.43	45.2471	7.81	44.3018	9.09	FIZ1	-	mRNA	XM_021095044.1	FLT3_interacting_zinc_finger_1%2C_transcript_variant_X3	1.0008
chr6	59718755	59722755	44.1489	8.35	45.4716	8.43	45.2471	7.81	44.3018	9.09	ZNF524	+	mRNA	XM_021095048.1	zinc_finger_protein_524%2C_transcript_variant_X6	1.0008
chr4	948910	952910	61.495	10.36	61.8163	11.04	63.7326	9.65	59.4818	13.25	ZNF623	-	mRNA	XM_021090510.1	zinc_finger_protein_623%2C_transcript_variant_X4	1.00079
chr6	50843916	50847916	80.4437	14.37	82.9451	14.44	83.305	14.98	79.9599	14.95	LOC102167273	+	mRNA	XM_021094504.1	zinc_finger_protein_233-like%2C_transcript_variant_X3	1.00076
chr17	62640566	62644566	48.1506	8.13	50.1611	7.72	51.2031	7.61	47.0356	8.9	ZGPAT	+	mRNA	XM_021078373.1	zinc_finger_CCCH-type_and_G-patch_domain_containing%2C_transcript_variant_X2	1.00074
chr17	62640576	62644576	48.1506	8.13	50.1611	7.72	51.2031	7.61	47.0356	8.9	ZGPAT	+	mRNA	XM_021078372.1	zinc_finger_CCCH-type_and_G-patch_domain_containing%2C_transcript_variant_X1	1.00074
chr6	63041336	63045336	29.945	10.08	30.4088	9.82	31.8898	9.54	28.4303	9.65	LOC110261334	+	mRNA	XM_021097375.1	zinc_finger_protein_324A-like%2C_transcript_variant_X3	1.00056
chr6	63041336	63045336	29.945	10.08	30.4088	9.82	31.8898	9.54	28.4303	9.65	LOC110261334	+	mRNA	XM_021097376.1	zinc_finger_protein_324A-like%2C_transcript_variant_X4	1.00056
chr8	42382907	42386907	83.3167	10.74	83.2008	12.92	83.8169	12.25	82.6257	11.4	LOC110262090	-	mRNA	XM_021101272.1	zinc_finger_protein_493-like%2C_transcript_variant_X7	1.00045
chr8	42382907	42386907	83.3167	10.74	83.2008	12.92	83.8169	12.25	82.6257	11.4	LOC110262090	-	mRNA	XM_021101274.1	zinc_finger_protein_493-like%2C_transcript_variant_X9	1.00045
chr8	42382908	42386908	83.3167	10.74	83.2008	12.92	83.8169	12.25	82.6257	11.4	LOC110262090	-	mRNA	XM_021101271.1	zinc_finger_protein_493-like%2C_transcript_variant_X6	1.00045
chr6	45575184	45579184	15.0865	11.88	16.3514	12.49	15.6676	12.24	15.758	12.34	ZNF146	+	lncRNA	XR_002345317.1	zinc_finger_protein_146%2C_transcript_variant_X6	1.00039
chr6	93539358	93543358	45.0222	7.97	45.739	8.71	47.2982	8.1	43.4451	9.39	ZC3H12A	+	mRNA	XM_021095964.1	zinc_finger_CCCH-type_containing_12A%2C_transcript_variant_X2	1.0002
chr13	157420023	157424023	4.86738	9.95	5.38027	12.32	5.46376	10.29	4.78196	11.43	ZBTB11	+	mRNA	XM_003132695.5	zinc_finger_and_BTB_domain_containing_11%2C_transcript_variant_X1	1.00019
chr3	17404630	17408630	12.2312	10.54	12.0153	11.01	12.1468	9.28	12.0966	10.68	ZNF646	-	mRNA	XM_021086398.1	zinc_finger_protein_646%2C_transcript_variant_X8	1.00013
chr3	17404670	17408670	12.2312	10.54	12.0153	11.01	12.1468	9.28	12.0966	10.68	ZNF668	+	mRNA	XM_003124476.4	zinc_finger_protein_668%2C_transcript_variant_X1	1.00013
chr3	17404693	17408693	12.2312	10.54	12.0153	11.01	12.1468	9.28	12.0966	10.68	ZNF668	+	mRNA	XM_021086401.1	zinc_finger_protein_668%2C_transcript_variant_X2	1.00013
chr3	17404693	17408693	12.2312	10.54	12.0153	11.01	12.1468	9.28	12.0966	10.68	ZNF668	+	mRNA	XM_021086402.1	zinc_finger_protein_668%2C_transcript_variant_X4	1.00013
chr7	78032655	78036655	46.8053	12.08	47.2127	11.69	46.2574	11.75	47.7518	12.83	ZNF219	+	mRNA	XM_021099310.1	zinc_finger_protein_219%2C_transcript_variant_X3	1.00009
chr6	50833179	50837179	47.3746	10.83	47.3438	12.17	48.1519	10.11	46.559	11.63	LOC102167273	+	lncRNA	XR_002344682.1	zinc_finger_protein_233-like%2C_transcript_variant_X5	1.00008
chr6	50833179	50837179	47.3746	10.83	47.3438	12.17	48.1519	10.11	46.559	11.63	LOC102167273	+	mRNA	XM_021094502.1	zinc_finger_protein_233-like%2C_transcript_variant_X1	1.00008
chr6	50833179	50837179	47.3746	10.83	47.3438	12.17	48.1519	10.11	46.559	11.63	LOC102167273	+	mRNA	XM_021094503.1	zinc_finger_protein_233-like%2C_transcript_variant_X2	1.00008
chr6	50833197	50837197	47.3746	10.83	47.3438	12.17	48.1519	10.11	46.559	11.63	LOC102167273	+	lncRNA	XR_002344681.1	zinc_finger_protein_233-like%2C_transcript_variant_X4	1.00008
chr6	1079541	1083541	33.5863	8.92	34.1195	9.08	34.0301	8.4	33.6747	9.73	ZC3H18	-	mRNA	XM_021093665.1	zinc_finger_CCCH-type_containing_18%2C_transcript_variant_X2	1.00002
chr4	97957057	97961057	15.0048	9.17	14.1515	9.28	14.7271	8.05	14.4305	10.9	ZNF687	-	mRNA	XM_003125767.4	zinc_finger_protein_687%2C_transcript_variant_X1	0.99996
chr4	97957057	97961057	15.0048	9.17	14.1515	9.28	14.7271	8.05	14.4305	10.9	ZNF687	-	mRNA	XM_021089865.1	zinc_finger_protein_687%2C_transcript_variant_X2	0.99996
chr4	97957058	97961058	15.0048	9.17	14.1515	9.28	14.7271	8.05	14.4305	10.9	ZNF687	-	mRNA	XM_021089866.1	zinc_finger_protein_687%2C_transcript_variant_X3	0.99996
chr13	134966773	134970773	30.8105	13.85	29.3701	12.63	29.4693	11.8	30.714	12.08	ZNF148	+	mRNA	XM_021070212.1	zinc_finger_protein_148%2C_transcript_variant_X6	0.999955
chr3	40501502	40505502	48.4529	9.74	48.1711	9.13	47.281	8.5	49.3483	9.27	UNKL	+	mRNA	XM_013987795.2	unkempt_family_like_zinc_finger%2C_transcript_variant_X18	0.999946
chr6	60781563	60785563	29.8029	11.17	29.7692	11.9	29.1837	11.03	30.3992	11.86	ZNF471	+	mRNA	XM_005664891.3	zinc_finger_protein_471	0.999817
chr3	41916687	41920687	42.8807	13.27	44.0244	14.91	44.6325	15.61	42.289	14.61	ZNF484	-	mRNA	XM_021086983.1	zinc_finger_protein_484%2C_transcript_variant_X15	0.99981
chr3	41916686	41920686	42.8807	13.27	44.0244	14.91	44.6325	15.61	42.289	14.61	ZNF484	-	mRNA	XM_021086979.1	zinc_finger_protein_484%2C_transcript_variant_X11	0.99981
chr3	41916686	41920686	42.8807	13.27	44.0244	14.91	44.6325	15.61	42.289	14.61	ZNF484	-	mRNA	XM_021086981.1	zinc_finger_protein_484%2C_transcript_variant_X13	0.99981
chr3	41916687	41920687	42.8807	13.27	44.0244	14.91	44.6325	15.61	42.289	14.61	ZNF484	-	mRNA	XM_021086970.1	zinc_finger_protein_484%2C_transcript_variant_X2	0.99981
chr3	41916687	41920687	42.8807	13.27	44.0244	14.91	44.6325	15.61	42.289	14.61	ZNF484	-	mRNA	XM_021086971.1	zinc_finger_protein_484%2C_transcript_variant_X3	0.99981
chr3	41916687	41920687	42.8807	13.27	44.0244	14.91	44.6325	15.61	42.289	14.61	ZNF484	-	mRNA	XM_021086974.1	zinc_finger_protein_484%2C_transcript_variant_X6	0.99981
chr3	41916687	41920687	42.8807	13.27	44.0244	14.91	44.6325	15.61	42.289	14.61	ZNF484	-	mRNA	XM_021086975.1	zinc_finger_protein_484%2C_transcript_variant_X7	0.99981
chr3	41916690	41920690	42.8807	13.27	44.0244	14.91	44.6325	15.61	42.289	14.61	ZNF484	-	mRNA	XM_021086982.1	zinc_finger_protein_484%2C_transcript_variant_X14	0.99981
chr3	41916691	41920691	42.8807	13.27	44.0244	14.91	44.6325	15.61	42.289	14.61	ZNF484	-	mRNA	XM_021086977.1	zinc_finger_protein_484%2C_transcript_variant_X9	0.99981
chr6	46230733	46234733	78.797	14.31	78.247	15.08	78.0707	12.08	79.0067	14.92	ZNF383	+	mRNA	XM_013998484.2	zinc_finger_protein_383%2C_transcript_variant_X4	0.999787
chr6	46230752	46234752	78.797	14.31	78.247	15.08	78.0707	12.08	79.0067	14.92	ZNF383	+	mRNA	XM_021097186.1	zinc_finger_protein_383%2C_transcript_variant_X3	0.999787
chr6	46230753	46234753	78.797	14.31	78.247	15.08	78.0707	12.08	79.0067	14.92	ZNF383	+	mRNA	XM_021097184.1	zinc_finger_protein_383%2C_transcript_variant_X1	0.999787
chr16	27811973	27815973	16.5473	10.39	16.2394	11.01	16.2492	10.18	16.5451	9.86	ZNF131	+	mRNA	XM_021076671.1	zinc_finger_protein_131%2C_transcript_variant_X1	0.999765
chr16	27811974	27815974	16.5473	10.39	16.2394	11.01	16.2492	10.18	16.5451	9.86	ZNF131	+	mRNA	XM_021076676.1	zinc_finger_protein_131%2C_transcript_variant_X6	0.999765
chr16	27811981	27815981	16.5473	10.39	16.2394	11.01	16.2492	10.18	16.5451	9.86	ZNF131	+	mRNA	XM_021076672.1	zinc_finger_protein_131%2C_transcript_variant_X2	0.999765
chr16	27811981	27815981	16.5473	10.39	16.2394	11.01	16.2492	10.18	16.5451	9.86	ZNF131	+	mRNA	XM_021076674.1	zinc_finger_protein_131%2C_transcript_variant_X4	0.999765
chr16	27811981	27815981	16.5473	10.39	16.2394	11.01	16.2492	10.18	16.5451	9.86	ZNF131	+	mRNA	XM_021076675.1	zinc_finger_protein_131%2C_transcript_variant_X5	0.999765
chr16	27811982	27815982	16.5473	10.39	16.2394	11.01	16.2492	10.18	16.5451	9.86	ZNF131	+	mRNA	XM_021076677.1	zinc_finger_protein_131%2C_transcript_variant_X7	0.999765
chr3	111769405	111773405	49.6628	8.6	46.8812	10.55	48.0133	9.27	48.5615	9.83	ZNF513	+	mRNA	XM_021087688.1	zinc_finger_protein_513	0.999681
chr6	61693091	61697091	44.7349	10.46	44.3693	13.51	44.2455	10.66	44.891	11.03	LOC110261317	+	mRNA	XM_021097312.1	zinc_finger_protein_805-like	0.999637
chr13	144853820	144857820	0.83575	9.05	0.71816	10.44	0.93005	9.19	0.62459	9.77	ZBTB20	+	mRNA	XM_021071270.1	zinc_finger_and_BTB_domain_containing_20%2C_transcript_variant_X16	0.99953
chr13	144853856	144857856	0.83575	9.05	0.71816	10.44	0.93005	9.19	0.62459	9.77	ZBTB20	+	lncRNA	XR_002338133.1	zinc_finger_and_BTB_domain_containing_20%2C_transcript_variant_X50	0.99953
chr13	144853863	144857863	0.83575	9.05	0.71816	10.44	0.93005	9.19	0.62459	9.77	ZBTB20	+	mRNA	XM_021071256.1	zinc_finger_and_BTB_domain_containing_20%2C_transcript_variant_X2	0.99953
chr13	144853863	144857863	0.83575	9.05	0.71816	10.44	0.93005	9.19	0.62459	9.77	ZBTB20	+	mRNA	XM_021071257.1	zinc_finger_and_BTB_domain_containing_20%2C_transcript_variant_X3	0.99953
chr13	144853863	144857863	0.83575	9.05	0.71816	10.44	0.93005	9.19	0.62459	9.77	ZBTB20	+	mRNA	XM_021071261.1	zinc_finger_and_BTB_domain_containing_20%2C_transcript_variant_X7	0.99953
chr13	144853863	144857863	0.83575	9.05	0.71816	10.44	0.93005	9.19	0.62459	9.77	ZBTB20	+	mRNA	XM_021071262.1	zinc_finger_and_BTB_domain_containing_20%2C_transcript_variant_X8	0.99953
chr13	144853863	144857863	0.83575	9.05	0.71816	10.44	0.93005	9.19	0.62459	9.77	ZBTB20	+	mRNA	XM_021071263.1	zinc_finger_and_BTB_domain_containing_20%2C_transcript_variant_X9	0.99953
chr13	144853863	144857863	0.83575	9.05	0.71816	10.44	0.93005	9.19	0.62459	9.77	ZBTB20	+	mRNA	XM_021071265.1	zinc_finger_and_BTB_domain_containing_20%2C_transcript_variant_X11	0.99953
chr13	144853863	144857863	0.83575	9.05	0.71816	10.44	0.93005	9.19	0.62459	9.77	ZBTB20	+	mRNA	XM_021071266.1	zinc_finger_and_BTB_domain_containing_20%2C_transcript_variant_X12	0.99953
chr13	144853863	144857863	0.83575	9.05	0.71816	10.44	0.93005	9.19	0.62459	9.77	ZBTB20	+	mRNA	XM_021071267.1	zinc_finger_and_BTB_domain_containing_20%2C_transcript_variant_X13	0.99953
chr13	144853863	144857863	0.83575	9.05	0.71816	10.44	0.93005	9.19	0.62459	9.77	ZBTB20	+	mRNA	XM_021071269.1	zinc_finger_and_BTB_domain_containing_20%2C_transcript_variant_X15	0.99953
chr13	144853863	144857863	0.83575	9.05	0.71816	10.44	0.93005	9.19	0.62459	9.77	ZBTB20	+	mRNA	XM_021071280.1	zinc_finger_and_BTB_domain_containing_20%2C_transcript_variant_X25	0.99953
chr13	144853863	144857863	0.83575	9.05	0.71816	10.44	0.93005	9.19	0.62459	9.77	ZBTB20	+	mRNA	XM_021071281.1	zinc_finger_and_BTB_domain_containing_20%2C_transcript_variant_X26	0.99953
chr13	144853863	144857863	0.83575	9.05	0.71816	10.44	0.93005	9.19	0.62459	9.77	ZBTB20	+	mRNA	XM_021071284.1	zinc_finger_and_BTB_domain_containing_20%2C_transcript_variant_X29	0.99953
chr13	144853863	144857863	0.83575	9.05	0.71816	10.44	0.93005	9.19	0.62459	9.77	ZBTB20	+	mRNA	XM_021071287.1	zinc_finger_and_BTB_domain_containing_20%2C_transcript_variant_X32	0.99953
chr13	144853863	144857863	0.83575	9.05	0.71816	10.44	0.93005	9.19	0.62459	9.77	ZBTB20	+	mRNA	XM_021071288.1	zinc_finger_and_BTB_domain_containing_20%2C_transcript_variant_X33	0.99953
chr13	144853863	144857863	0.83575	9.05	0.71816	10.44	0.93005	9.19	0.62459	9.77	ZBTB20	+	mRNA	XM_021071289.1	zinc_finger_and_BTB_domain_containing_20%2C_transcript_variant_X34	0.99953
chr13	144853863	144857863	0.83575	9.05	0.71816	10.44	0.93005	9.19	0.62459	9.77	ZBTB20	+	mRNA	XM_021071291.1	zinc_finger_and_BTB_domain_containing_20%2C_transcript_variant_X35	0.99953
chr13	144853863	144857863	0.83575	9.05	0.71816	10.44	0.93005	9.19	0.62459	9.77	ZBTB20	+	mRNA	XM_021071292.1	zinc_finger_and_BTB_domain_containing_20%2C_transcript_variant_X36	0.99953
chr13	144853863	144857863	0.83575	9.05	0.71816	10.44	0.93005	9.19	0.62459	9.77	ZBTB20	+	mRNA	XM_021071296.1	zinc_finger_and_BTB_domain_containing_20%2C_transcript_variant_X40	0.99953
chr13	144853863	144857863	0.83575	9.05	0.71816	10.44	0.93005	9.19	0.62459	9.77	ZBTB20	+	mRNA	XM_021071298.1	zinc_finger_and_BTB_domain_containing_20%2C_transcript_variant_X42	0.99953
chr6	166136126	166140126	18.5619	10.56	18.6811	10.81	18.6699	9.4	18.591	10.63	ZSWIM5	+	mRNA	XM_021096754.1	zinc_finger_SWIM-type_containing_5	0.999518
chr6	58417481	58421481	61.9309	11.48	63.3637	11.31	62.2642	10.57	63.092	12.25	ZNF175	-	mRNA	XM_013995120.2	zinc_finger_protein_175	0.999509
chr3	7980693	7984693	24.1388	10.05	24.7026	11.35	24.7899	8.76	24.0757	10.39	ZNF3	-	mRNA	XM_021086192.1	zinc_finger_protein_3	0.999506
chr6	62588168	62592168	60.8007	10.81	61.6387	12.02	61.9207	11.28	60.5906	12.1	LOC106504178	+	mRNA	XM_013998889.2	zinc_finger_protein_256-like%2C_transcript_variant_X2	0.999413
chr6	62588175	62592175	60.8007	10.81	61.6387	12.02	61.9207	11.28	60.5906	12.1	LOC106504178	+	lncRNA	XR_002345388.1	zinc_finger_protein_256-like%2C_transcript_variant_X4	0.999413
chr15	115653513	115657513	75.0154	18.83	84.3335	18.46	82.6568	15.56	76.7995	14.54	IKZF2	-	mRNA	XM_013984460.2	IKAROS_family_zinc_finger_2%2C_transcript_variant_X41	0.999327
chr6	61776357	61780357	40.0945	9.44	41.8995	11.45	42.1721	8.95	39.8775	11.2	ZNF304	+	mRNA	XM_021097293.1	zinc_finger_protein_304%2C_transcript_variant_X5	0.999322
chr6	61927541	61931541	27.1735	11.84	27.1835	11.53	27.4245	9.27	26.9713	11.6	LOC110261322	+	mRNA	XM_021097330.1	zinc_finger_protein_773-like%2C_transcript_variant_X1	0.999287
chr6	61927541	61931541	27.1735	11.84	27.1835	11.53	27.4245	9.27	26.9713	11.6	LOC110261322	+	mRNA	XM_021097331.1	zinc_finger_protein_773-like%2C_transcript_variant_X2	0.999287
chr3	41916636	41920636	43.6716	13.26	44.8475	14.94	45.4467	15.59	43.1377	14.68	ZNF484	-	mRNA	XM_021086972.1	zinc_finger_protein_484%2C_transcript_variant_X4	0.999263
chr6	62621271	62625271	35.5762	10.09	35.3987	9.07	36.1847	10.71	34.8465	9.29	LOC100737218	+	lncRNA	XR_002345396.1	zinc_finger_protein_256%2C_transcript_variant_X9	0.999207
chr6	1079528	1083528	33.9193	8.97	34.4912	9.11	34.4167	8.43	34.0564	9.77	ZC3H18	-	mRNA	XM_021093664.1	zinc_finger_CCCH-type_containing_18%2C_transcript_variant_X1	0.999085
chr15	115583812	115587812	93.3571	16.54	92.3873	15.6	94.0896	16.16	91.8361	14.1	IKZF2	-	mRNA	XM_021075994.1	IKAROS_family_zinc_finger_2%2C_transcript_variant_X26	0.999025
chr3	47652307	47656307	46.5497	8.28	44.8721	10.45	43.8491	8.8	47.6636	10.53	LIMS1	-	mRNA	XM_005662321.3	LIM_zinc_finger_domain_containing_1%2C_transcript_variant_X5	0.999007
chr15	85432870	85436870	82.656	15.75	85.7966	15.44	85.1193	15.33	83.5052	14.85	ZNF385B	-	mRNA	XM_021075637.1	zinc_finger_protein_385B%2C_transcript_variant_X2	0.99898
chr14	61046085	61050085	18.7593	11.15	18.5746	11.78	19.062	10.74	18.3149	13.27	ZNF248	+	mRNA	XM_021072374.1	zinc_finger_protein_248%2C_transcript_variant_X3	0.998849
chr6	91515123	91519123	96.2622	15.5	96.8166	18.21	96.4975	15.79	96.805	15.98	ZMYM4	+	mRNA	XM_021095901.1	zinc_finger_MYM-type_containing_4%2C_transcript_variant_X3	0.998843
chr6	46440837	46444837	25.046	9.98	24.4417	11	25.2617	10.22	24.2839	11.37	ZNF570	+	mRNA	XM_013998448.2	zinc_finger_protein_570%2C_transcript_variant_X2	0.998832
chr6	46440840	46444840	25.046	9.98	24.4417	11	25.2617	10.22	24.2839	11.37	ZNF570	+	mRNA	XM_013998447.2	zinc_finger_protein_570%2C_transcript_variant_X1	0.998832
chr7	22112767	22116767	47.5806	13.17	45.2195	14.33	45.9992	14.05	46.914	12.73	ZSCAN26	+	mRNA	XM_021099811.1	zinc_finger_and_SCAN_domain_containing_26	0.998783
chr6	55039612	55043612	89.6488	10.51	90.2246	12.03	92.059	11.45	88.034	11.99	LOC100524378	-	mRNA	XM_021094778.1	zinc_finger_protein_420	0.998781
chr6	50734178	50738178	92.9001	14.23	93.3798	15.59	92.678	14.36	93.8294	14.76	ZNF45	+	mRNA	XM_021094493.1	zinc_finger_protein_45%2C_transcript_variant_X5	0.99878
chr6	50734178	50738178	92.9001	14.23	93.3798	15.59	92.678	14.36	93.8294	14.76	ZNF45	+	mRNA	XM_021094498.1	zinc_finger_protein_45%2C_transcript_variant_X9	0.99878
chr6	62715379	62719379	57.0837	9.98	56.9279	11.23	57.1034	9.11	57.0499	10.11	LOC102158443	-	mRNA	XM_013998899.2	zinc_finger_protein_606%2C_transcript_variant_X5	0.998759
chr6	62588162	62592162	60.4427	10.83	61.3235	12.01	61.6144	11.29	60.3073	12.1	LOC106504178	+	lncRNA	XR_002345387.1	zinc_finger_protein_256-like%2C_transcript_variant_X3	0.998724
chr3	47671163	47675163	74.14	11.47	86.9571	13.31	87.2002	10.07	74.1082	11.93	LIMS1	-	mRNA	XM_005662322.3	LIM_zinc_finger_domain_containing_1%2C_transcript_variant_X8	0.998691
chr3	38886071	38890071	95.1179	14.05	94.0406	15.17	95.1962	12.97	94.2262	14.33	LOC100517149	-	mRNA	XM_021088108.1	zinc_finger_protein_75A%2C_transcript_variant_X13	0.998607
chr13	82186747	82190747	89.0763	14.3	88.6644	15.26	88.4382	13.32	89.5524	14.23	ZBTB38	+	mRNA	NM_001195373.1	zinc_finger_and_BTB_domain_containing_38	0.998596
chr6	59718400	59722400	44.0517	8.58	45.003	8.5	44.8297	7.73	44.3527	9.04	FIZ1	-	mRNA	XM_021095043.1	FLT3_interacting_zinc_finger_1%2C_transcript_variant_X1	0.998567
chr6	59718401	59722401	44.0517	8.58	45.003	8.5	44.8297	7.73	44.3527	9.04	FIZ1	-	mRNA	XM_003356080.5	FLT3_interacting_zinc_finger_1%2C_transcript_variant_X2	0.998567
chr5	21408593	21412593	87.8779	11.8	88.2021	13.28	86.7899	11.53	89.5476	11.48	IKZF4	+	mRNA	XM_021091785.1	IKAROS_family_zinc_finger_4%2C_transcript_variant_X4	0.99854
chr6	45553247	45557247	82.878	13.19	80.2525	14.1	83.996	13.62	79.3865	15.69	ZNF565	-	mRNA	XM_013998372.2	zinc_finger_protein_565%2C_transcript_variant_X1	0.998458
chr6	58215661	58219661	27.6	11.39	23.1524	11.6	25.6938	9.66	25.1373	12.09	LOC100625694	+	mRNA	XM_005653303.3	zinc_finger_protein_649%2C_transcript_variant_X2	0.998451
chr6	58215662	58219662	27.6	11.39	23.1524	11.6	25.6938	9.66	25.1373	12.09	LOC100625694	+	mRNA	XM_005653304.3	zinc_finger_protein_649%2C_transcript_variant_X4	0.998451
chr6	58215666	58219666	27.6	11.39	23.1524	11.6	25.6938	9.66	25.1373	12.09	LOC100625694	+	mRNA	XM_005653302.3	zinc_finger_protein_649%2C_transcript_variant_X1	0.998451
chr6	119163254	119167254	35.3582	11.35	35.6683	11.62	35.9343	9.56	35.2076	10.57	ZNF24	-	mRNA	XM_021093437.1	zinc_finger_protein_24%2C_transcript_variant_X1	0.998378
chr3	46093011	46097011	88.7813	13.05	89.737	13.97	89.1708	13.45	89.6596	13.05	ZNF2	-	mRNA	XM_021087078.1	zinc_finger_protein_2%2C_transcript_variant_X4	0.998255
chr13	167870404	167874404	94.7543	12.49	93.7089	12.33	94.5163	15.16	94.278	16.09	ZNF654	-	mRNA	XM_021070743.1	zinc_finger_protein_654%2C_transcript_variant_X5	0.998246
chr1	9524260	9528260	92.6799	11.88	92.3793	11.18	92.2643	10.59	93.1298	12.04	ZDHHC14	-	mRNA	XM_021086470.1	zinc_finger_DHHC-type_containing_14%2C_transcript_variant_X1	0.998194
chr1	9524260	9528260	92.6799	11.88	92.3793	11.18	92.2643	10.59	93.1298	12.04	ZDHHC14	-	mRNA	XM_021086474.1	zinc_finger_DHHC-type_containing_14%2C_transcript_variant_X2	0.998194
chr6	59718931	59722931	43.6708	8.39	44.7714	8.43	44.8604	7.77	43.7555	9.02	ZNF524	+	mRNA	XM_013998802.2	zinc_finger_protein_524%2C_transcript_variant_X4	0.998039
chr6	59718932	59722932	43.6708	8.39	44.7714	8.43	44.8604	7.77	43.7555	9.02	ZNF524	+	mRNA	XM_021095045.1	zinc_finger_protein_524%2C_transcript_variant_X3	0.998039
chr1	9524261	9528261	92.6858	11.9	92.3832	11.2	92.2766	10.63	93.1583	12.03	ZDHHC14	-	mRNA	XM_021086517.1	zinc_finger_DHHC-type_containing_14%2C_transcript_variant_X9	0.998027
chr1	9524261	9528261	92.6858	11.9	92.3832	11.2	92.2766	10.63	93.1583	12.03	ZDHHC14	-	mRNA	XM_021086493.1	zinc_finger_DHHC-type_containing_14%2C_transcript_variant_X5	0.998027
chr1	9524261	9528261	92.6858	11.9	92.3832	11.2	92.2766	10.63	93.1583	12.03	ZDHHC14	-	mRNA	XM_021086500.1	zinc_finger_DHHC-type_containing_14%2C_transcript_variant_X6	0.998027
chr1	9524261	9528261	92.6858	11.9	92.3832	11.2	92.2766	10.63	93.1583	12.03	ZDHHC14	-	mRNA	XM_021086502.1	zinc_finger_DHHC-type_containing_14%2C_transcript_variant_X7	0.998027
chr1	9524261	9528261	92.6858	11.9	92.3832	11.2	92.2766	10.63	93.1583	12.03	ZDHHC14	-	mRNA	XM_021086522.1	zinc_finger_DHHC-type_containing_14%2C_transcript_variant_X10	0.998027
chr1	9524261	9528261	92.6858	11.9	92.3832	11.2	92.2766	10.63	93.1583	12.03	ZDHHC14	-	mRNA	XM_021086525.1	zinc_finger_DHHC-type_containing_14%2C_transcript_variant_X11	0.998027
chr2	58485922	58489922	93.9683	10.64	95.37	11.43	96.6666	10.52	93.0513	10.57	GATAD2A	-	mRNA	XM_005654919.3	GATA_zinc_finger_domain_containing_2A%2C_transcript_variant_X3	0.998
chr3	6440904	6444904	24.9237	11.57	24.3474	12.02	25.2552	10.75	24.1154	13.73	ZKSCAN5	+	mRNA	XM_013995377.2	zinc_finger_with_KRAB_and_SCAN_domains_5%2C_transcript_variant_X2	0.997986
chr3	6440904	6444904	24.9237	11.57	24.3474	12.02	25.2552	10.75	24.1154	13.73	ZKSCAN5	+	mRNA	XM_013995379.2	zinc_finger_with_KRAB_and_SCAN_domains_5%2C_transcript_variant_X3	0.997986
chr3	6440904	6444904	24.9237	11.57	24.3474	12.02	25.2552	10.75	24.1154	13.73	ZKSCAN5	+	mRNA	XM_021086122.1	zinc_finger_with_KRAB_and_SCAN_domains_5%2C_transcript_variant_X7	0.997986
chr3	6440904	6444904	24.9237	11.57	24.3474	12.02	25.2552	10.75	24.1154	13.73	ZKSCAN5	+	mRNA	XM_021086123.1	zinc_finger_with_KRAB_and_SCAN_domains_5%2C_transcript_variant_X8	0.997986
chr3	6440904	6444904	24.9237	11.57	24.3474	12.02	25.2552	10.75	24.1154	13.73	ZKSCAN5	+	mRNA	XM_021086125.1	zinc_finger_with_KRAB_and_SCAN_domains_5%2C_transcript_variant_X10	0.997986
chr3	6440904	6444904	24.9237	11.57	24.3474	12.02	25.2552	10.75	24.1154	13.73	ZKSCAN5	+	mRNA	XM_021086126.1	zinc_finger_with_KRAB_and_SCAN_domains_5%2C_transcript_variant_X11	0.997986
chr3	6440904	6444904	24.9237	11.57	24.3474	12.02	25.2552	10.75	24.1154	13.73	ZKSCAN5	+	mRNA	XM_021086128.1	zinc_finger_with_KRAB_and_SCAN_domains_5%2C_transcript_variant_X13	0.997986
chr6	63118969	63122969	62.9995	9.19	62.097	8.78	61.5461	6.88	63.807	9.92	MZF1	-	mRNA	XM_021097359.1	myeloid_zinc_finger_1%2C_transcript_variant_X12	0.997953
chr9	38136120	38140120	18.7303	9.96	16.7231	10.81	17.4358	9.18	18.0907	9.52	ZC3H12C	+	mRNA	XM_005667310.3	zinc_finger_CCCH-type_containing_12C%2C_transcript_variant_X3	0.997943
chr4	75684237	75688237	90.034	15.94	90.2347	16.71	90.5706	15.23	90.0701	15.86	PLAG1	+	mRNA	XM_013996756.2	PLAG1_zinc_finger%2C_transcript_variant_X2	0.99794
chr3	8354195	8358195	14.1114	7.93	15.4422	8.87	14.8046	8.12	14.8103	8.31	ZCWPW1	-	mRNA	XM_005661906.3	zinc_finger_CW-type_and_PWWP_domain_containing_1%2C_transcript_variant_X6	0.99793
chr3	8354195	8358195	14.1114	7.93	15.4422	8.87	14.8046	8.12	14.8103	8.31	ZCWPW1	-	mRNA	XM_013995437.2	zinc_finger_CW-type_and_PWWP_domain_containing_1%2C_transcript_variant_X5	0.99793
chr3	8354195	8358195	14.1114	7.93	15.4422	8.87	14.8046	8.12	14.8103	8.31	ZCWPW1	-	mRNA	XM_013995431.2	zinc_finger_CW-type_and_PWWP_domain_containing_1%2C_transcript_variant_X1	0.99793
chr3	8354195	8358195	14.1114	7.93	15.4422	8.87	14.8046	8.12	14.8103	8.31	ZCWPW1	-	mRNA	XM_013995432.2	zinc_finger_CW-type_and_PWWP_domain_containing_1%2C_transcript_variant_X2	0.99793
chr2	75855601	75859601	94.0149	7.77	94.4165	8.76	94.9177	7.55	93.9382	9.64	ZNF554	-	mRNA	XM_021084174.1	zinc_finger_protein_554	0.997752
chr7	53638395	53642395	5.01549	9.37	4.73965	10.47	5.17104	7.24	4.60724	9	ZXDC	+	mRNA	NM_001244222.1	ZXD_family_zinc_finger_C	0.997634
chr6	59718951	59722951	42.6228	8.27	43.7955	8.44	43.9156	7.7	42.7091	8.88	ZNF524	+	mRNA	XM_021095049.1	zinc_finger_protein_524%2C_transcript_variant_X7	0.997618
chr6	60587164	60591164	43.1303	10.31	41.7083	11.34	42.1929	10.49	42.8583	11.76	LOC100620869	+	mRNA	XM_003356078.4	zinc_finger_protein_239%2C_transcript_variant_X1	0.997501
chr6	60587164	60591164	43.1303	10.31	41.7083	11.34	42.1929	10.49	42.8583	11.76	LOC100620869	+	mRNA	XM_005664876.3	zinc_finger_protein_239%2C_transcript_variant_X2	0.997501
chr1	55616759	55620759	7.35377	8.65	7.99745	9.09	7.62634	9.04	7.76444	9.21	ZNF292	+	mRNA	XM_021089731.1	zinc_finger_protein_292%2C_transcript_variant_X2	0.99743
chr2	89043048	89047048	21.1229	11.55	22.2163	12	22.3599	10.43	21.0911	10.52	ZFYVE16	+	mRNA	XM_021084493.1	zinc_finger_FYVE-type_containing_16%2C_transcript_variant_X2	0.997427
chr6	46233276	46237276	35.9296	12.96	34.4331	13.38	35.4672	10.81	35.0801	13.92	ZNF383	+	mRNA	XM_021097185.1	zinc_finger_protein_383%2C_transcript_variant_X2	0.997383
chr13	145287700	145291700	86.1248	14.2	90.3188	16.3	91.0307	13.95	85.8796	15.1	ZBTB20	+	mRNA	XM_021071260.1	zinc_finger_and_BTB_domain_containing_20%2C_transcript_variant_X6	0.997363
chr6	61776149	61780149	42.2499	9.63	43.789	11.87	44.3614	9.61	41.9087	11.37	LOC110261313	-	mRNA	XM_021097306.1	zinc_finger_protein_548-like	0.997321
chr4	158219	162219	34.242	9	32.259	9.86	33.1462	8.35	33.5359	9.1	ZNF7	+	mRNA	XM_021090450.1	zinc_finger_protein_7%2C_transcript_variant_X4	0.997283
chr4	158219	162219	34.242	9	32.259	9.86	33.1462	8.35	33.5359	9.1	ZNF7	+	mRNA	XM_021090451.1	zinc_finger_protein_7%2C_transcript_variant_X6	0.997283
chr4	158222	162222	34.242	9	32.259	9.86	33.1462	8.35	33.5359	9.1	ZNF7	+	mRNA	XM_013987965.2	zinc_finger_protein_7%2C_transcript_variant_X1	0.997283
chr6	59719213	59723213	35.5252	8.16	37.1564	8.97	36.8755	7.8	36.0076	8.99	ZNF524	+	mRNA	XM_003481907.3	zinc_finger_protein_524%2C_transcript_variant_X2	0.997236
chr6	59719213	59723213	35.5252	8.16	37.1564	8.97	36.8755	7.8	36.0076	8.99	ZNF524	+	mRNA	XM_005664846.2	zinc_finger_protein_524%2C_transcript_variant_X1	0.997236
chr6	62415100	62419100	29.7783	13.08	29.7769	13.49	30.2369	12.16	29.4931	13.06	LOC100514656	-	mRNA	XM_021095151.1	zinc_finger_protein_501%2C_transcript_variant_X3	0.997075
chr6	62415100	62419100	29.7783	13.08	29.7769	13.49	30.2369	12.16	29.4931	13.06	LOC100514656	-	mRNA	XM_021095152.1	zinc_finger_protein_501%2C_transcript_variant_X4	0.997075
chr6	62415100	62419100	29.7783	13.08	29.7769	13.49	30.2369	12.16	29.4931	13.06	LOC100514656	-	mRNA	XM_021095153.1	zinc_finger_protein_501%2C_transcript_variant_X5	0.997075
chr6	62415101	62419101	29.7783	13.08	29.7769	13.49	30.2369	12.16	29.4931	13.06	LOC100514656	-	mRNA	XM_013998879.2	zinc_finger_protein_501%2C_transcript_variant_X1	0.997075
chr6	62415101	62419101	29.7783	13.08	29.7769	13.49	30.2369	12.16	29.4931	13.06	LOC100514656	-	mRNA	XM_021095150.1	zinc_finger_protein_501%2C_transcript_variant_X2	0.997075
chr5	19575119	19579119	66.0496	10.39	68.0583	10.47	67.904	9.78	66.6032	10.84	ZNF385A	-	mRNA	XM_005663858.3	zinc_finger_protein_385A%2C_transcript_variant_X3	0.997031
chr2	13274517	13278517	16.6704	9.57	15.3059	10.35	16.4238	8.61	15.6507	10.01	ZDHHC5	-	mRNA	XM_021083028.1	zinc_finger_DHHC-type_containing_5%2C_transcript_variant_X3	0.996936
chr6	63041263	63045263	28.4572	10.15	29.1451	9.83	30.5282	9.56	27.2527	9.66	LOC110261334	+	mRNA	XM_021097373.1	zinc_finger_protein_324A-like%2C_transcript_variant_X1	0.99691
chr6	63041263	63045263	28.4572	10.15	29.1451	9.83	30.5282	9.56	27.2527	9.66	LOC110261334	+	mRNA	XM_021097374.1	zinc_finger_protein_324A-like%2C_transcript_variant_X2	0.99691
chr17	59275241	59279241	77.1749	10.34	79.2634	8.81	82.1852	8.78	74.7448	11.19	ZNF831	+	mRNA	XM_005673065.3	zinc_finger_protein_831%2C_transcript_variant_X2	0.996867
chr1	75546795	75550795	25.8011	11.7	25.6174	13.81	26.4701	9.37	25.1182	11.11	ZBTB24	-	lncRNA	XR_002343805.1	zinc_finger_and_BTB_domain_containing_24%2C_transcript_variant_X4	0.996708
chr1	75546795	75550795	25.8011	11.7	25.6174	13.81	26.4701	9.37	25.1182	11.11	ZBTB24	-	lncRNA	XR_002343807.1	zinc_finger_and_BTB_domain_containing_24%2C_transcript_variant_X5	0.996708
chr1	75546795	75550795	25.8011	11.7	25.6174	13.81	26.4701	9.37	25.1182	11.11	ZBTB24	-	lncRNA	XR_002343809.1	zinc_finger_and_BTB_domain_containing_24%2C_transcript_variant_X7	0.996708
chr1	75546795	75550795	25.8011	11.7	25.6174	13.81	26.4701	9.37	25.1182	11.11	ZBTB24	-	mRNA	XM_021091007.1	zinc_finger_and_BTB_domain_containing_24%2C_transcript_variant_X1	0.996708
chr1	75546795	75550795	25.8011	11.7	25.6174	13.81	26.4701	9.37	25.1182	11.11	ZBTB24	-	mRNA	XM_021091018.1	zinc_finger_and_BTB_domain_containing_24%2C_transcript_variant_X2	0.996708
chr1	75546795	75550795	25.8011	11.7	25.6174	13.81	26.4701	9.37	25.1182	11.11	ZBTB24	-	mRNA	XM_005659380.3	zinc_finger_and_BTB_domain_containing_24%2C_transcript_variant_X3	0.996708
chr1	75546795	75550795	25.8011	11.7	25.6174	13.81	26.4701	9.37	25.1182	11.11	ZBTB24	-	lncRNA	XR_002343808.1	zinc_finger_and_BTB_domain_containing_24%2C_transcript_variant_X6	0.996708
chr6	45575166	45579166	14.3234	11.87	15.6069	12.45	14.9654	12.23	15.0654	12.33	ZNF146	+	mRNA	XM_003355870.5	zinc_finger_protein_146%2C_transcript_variant_X1	0.996654
chr6	45575166	45579166	14.3234	11.87	15.6069	12.45	14.9654	12.23	15.0654	12.33	ZNF146	+	mRNA	XM_013998375.2	zinc_finger_protein_146%2C_transcript_variant_X5	0.996654
chr14	141251372	141255372	48.3561	8.71	49.3715	9.61	49.5291	8.67	48.5266	10.88	ZNF511	+	mRNA	XM_021073934.1	zinc_finger_protein_511%2C_transcript_variant_X2	0.996654
chr14	141251372	141255372	48.3561	8.71	49.3715	9.61	49.5291	8.67	48.5266	10.88	ZNF511	+	mRNA	XM_001926393.4	zinc_finger_protein_511%2C_transcript_variant_X4	0.996654
chr14	141251372	141255372	48.3561	8.71	49.3715	9.61	49.5291	8.67	48.5266	10.88	ZNF511	+	mRNA	XM_005652421.2	zinc_finger_protein_511%2C_transcript_variant_X5	0.996654
chr14	141251372	141255372	48.3561	8.71	49.3715	9.61	49.5291	8.67	48.5266	10.88	ZNF511	+	mRNA	XM_021073933.1	zinc_finger_protein_511%2C_transcript_variant_X1	0.996654
chr14	141251372	141255372	48.3561	8.71	49.3715	9.61	49.5291	8.67	48.5266	10.88	ZNF511	+	mRNA	XM_021073935.1	zinc_finger_protein_511%2C_transcript_variant_X3	0.996654
chr3	38869370	38873370	41.2722	10.61	41.271	11.88	41.6114	9.83	41.2108	9.09	LOC110260093	-	mRNA	XM_021088112.1	zinc_finger_protein_75A-like	0.996632
chr1	237818856	237822856	25.0623	12.06	24.032	11.74	24.1991	9.69	25.063	11.31	ZCCHC7	+	mRNA	XM_021066118.1	zinc_finger_CCHC-type_containing_7%2C_transcript_variant_X3	0.996593
chr3	43502690	43506690	35.8059	9.99	36.2606	10.9	36.7421	9.2	35.5713	10.97	ZNF169	+	mRNA	XM_021087003.1	zinc_finger_protein_169%2C_transcript_variant_X3	0.996586
chr12	59040753	59044753	90.5706	9.64	92.5087	11.36	90.2835	10.21	93.4378	12.18	ZNF287	+	mRNA	XM_013980315.2	zinc_finger_protein_287%2C_transcript_variant_X2	0.996506
chr17	54646868	54650868	46.5412	14.18	37.4499	14.66	42.5622	13.77	41.7336	15.96	ZNF217	-	mRNA	XM_005673023.3	zinc_finger_protein_217%2C_transcript_variant_X1	0.996385
chr3	41915889	41919889	37.0844	13.49	38.7855	15.03	39.1753	16.12	36.9805	14.53	ZNF484	-	mRNA	XM_021086978.1	zinc_finger_protein_484%2C_transcript_variant_X10	0.996247
chr6	63120511	63124511	35.5924	10.22	31.9363	9.61	31.3965	7.92	36.3924	11.08	MZF1	-	mRNA	XM_021097348.1	myeloid_zinc_finger_1%2C_transcript_variant_X2	0.99616
chr6	63120511	63124511	35.5924	10.22	31.9363	9.61	31.3965	7.92	36.3924	11.08	MZF1	-	mRNA	XM_021097349.1	myeloid_zinc_finger_1%2C_transcript_variant_X3	0.99616
chr2	75728580	75732580	31.3993	9.74	31.3518	10.83	32.0604	10.81	30.9349	10.54	LOC110259370	-	mRNA	XM_021084162.1	zinc_finger_protein_77-like%2C_transcript_variant_X1	0.996122
chr2	75728580	75732580	31.3993	9.74	31.3518	10.83	32.0604	10.81	30.9349	10.54	LOC110259370	-	mRNA	XM_021084164.1	zinc_finger_protein_77-like%2C_transcript_variant_X2	0.996122
chr2	75728581	75732581	31.3993	9.74	31.3518	10.83	32.0604	10.81	30.9349	10.54	LOC110259370	-	mRNA	XM_021084165.1	zinc_finger_protein_77-like%2C_transcript_variant_X3	0.996122
chr2	75728581	75732581	31.3993	9.74	31.3518	10.83	32.0604	10.81	30.9349	10.54	LOC110259370	-	mRNA	XM_021084166.1	zinc_finger_protein_77-like%2C_transcript_variant_X4	0.996122
chr2	75728583	75732583	31.3993	9.74	31.3518	10.83	32.0604	10.81	30.9349	10.54	LOC110259370	-	mRNA	XM_021084169.1	zinc_finger_protein_77-like%2C_transcript_variant_X7	0.996122
chr2	75728583	75732583	31.3993	9.74	31.3518	10.83	32.0604	10.81	30.9349	10.54	LOC110259370	-	mRNA	XM_021084170.1	zinc_finger_protein_77-like%2C_transcript_variant_X8	0.996122
chr3	46067683	46071683	77.5346	15.31	70.3649	15.31	80.2112	16.46	68.2663	15.15	LOC100523897	-	mRNA	XM_021087074.1	zinc_finger_protein_501-like%2C_transcript_variant_X3	0.996107
chr3	46067685	46071685	77.5346	15.31	70.3649	15.31	80.2112	16.46	68.2663	15.15	LOC100523897	-	mRNA	XM_021087072.1	zinc_finger_protein_501-like%2C_transcript_variant_X1	0.996107
chr4	16551859	16555859	5.84127	9.79	4.89329	9.69	5.29888	8.16	5.47823	9.61	ZHX2	-	mRNA	XM_021088973.1	zinc_fingers_and_homeoboxes_2%2C_transcript_variant_X1	0.996052
chr4	16551859	16555859	5.84127	9.79	4.89329	9.69	5.29888	8.16	5.47823	9.61	ZHX2	-	mRNA	XM_021088974.1	zinc_fingers_and_homeoboxes_2%2C_transcript_variant_X2	0.996052
chr2	58485809	58489809	94.3198	10.6	95.5035	11.39	96.695	10.87	93.9016	11.29	GATAD2A	-	mRNA	XM_021083425.1	GATA_zinc_finger_domain_containing_2A%2C_transcript_variant_X4	0.995943
chr14	48875236	48879236	9.71975	7.07	9.68527	10.44	10.6359	7.95	8.84883	8.91	LOC100152690	-	mRNA	XM_005670874.3	zinc_finger_protein_280B	0.995909
chr3	41915625	41919625	38.2713	13.54	40.2161	14.96	40.5778	15.98	38.2332	14.52	ZNF484	-	mRNA	XM_021086976.1	zinc_finger_protein_484%2C_transcript_variant_X8	0.995894
chr3	43502651	43506651	35.694	10.05	36.2807	10.95	36.7247	9.23	35.5558	11.04	ZNF169	+	mRNA	XM_021087002.1	zinc_finger_protein_169%2C_transcript_variant_X2	0.995769
chr3	43502655	43506655	35.694	10.05	36.2807	10.95	36.7247	9.23	35.5558	11.04	ZNF169	+	mRNA	XM_021087005.1	zinc_finger_protein_169%2C_transcript_variant_X4	0.995769
chr3	43502657	43506657	35.694	10.05	36.2807	10.95	36.7247	9.23	35.5558	11.04	ZNF169	+	mRNA	XM_021087009.1	zinc_finger_protein_169%2C_transcript_variant_X8	0.995769
chr3	43502657	43506657	35.694	10.05	36.2807	10.95	36.7247	9.23	35.5558	11.04	ZNF169	+	mRNA	XM_021087014.1	zinc_finger_protein_169%2C_transcript_variant_X13	0.995769
chr3	43502658	43506658	35.694	10.05	36.2807	10.95	36.7247	9.23	35.5558	11.04	ZNF169	+	mRNA	XM_021087017.1	zinc_finger_protein_169%2C_transcript_variant_X16	0.995769
chr3	43502659	43506659	35.694	10.05	36.2807	10.95	36.7247	9.23	35.5558	11.04	ZNF169	+	mRNA	XM_021087001.1	zinc_finger_protein_169%2C_transcript_variant_X1	0.995769
chr3	43502659	43506659	35.694	10.05	36.2807	10.95	36.7247	9.23	35.5558	11.04	ZNF169	+	mRNA	XM_021087006.1	zinc_finger_protein_169%2C_transcript_variant_X5	0.995769
chr3	43502659	43506659	35.694	10.05	36.2807	10.95	36.7247	9.23	35.5558	11.04	ZNF169	+	mRNA	XM_021087008.1	zinc_finger_protein_169%2C_transcript_variant_X7	0.995769
chr3	43502659	43506659	35.694	10.05	36.2807	10.95	36.7247	9.23	35.5558	11.04	ZNF169	+	mRNA	XM_021087010.1	zinc_finger_protein_169%2C_transcript_variant_X9	0.995769
chr3	43502663	43506663	35.694	10.05	36.2807	10.95	36.7247	9.23	35.5558	11.04	ZNF169	+	mRNA	XM_021087007.1	zinc_finger_protein_169%2C_transcript_variant_X6	0.995769
chr6	57159036	57163036	94.03	11.21	92.3029	12.29	93.0114	11.75	94.1198	11.57	LOC110261288	-	mRNA	XM_021097252.1	zinc_finger_protein_836-like%2C_transcript_variant_X3	0.995733
chr6	170691669	170695669	92.8813	11.58	91.4662	11.84	93.001	11.41	92.1501	12.11	ZNF643	-	mRNA	XM_021096996.1	zinc_finger_protein_643%2C_transcript_variant_X6	0.99566
chr1	16461880	16465880	65.9358	10.44	71.0877	11.29	70.0171	10.22	67.619	10.32	ZC3H12D	+	mRNA	XM_013992498.2	zinc_finger_CCCH-type_containing_12D%2C_transcript_variant_X3	0.995549
chr1	16461881	16465881	65.9358	10.44	71.0877	11.29	70.0171	10.22	67.619	10.32	ZC3H12D	+	mRNA	XM_005659155.3	zinc_finger_CCCH-type_containing_12D%2C_transcript_variant_X2	0.995549
chr7	110461458	110465458	29.6304	7.56	30.4135	10.82	30.042	8.88	30.2824	10.14	ZC3H14	+	mRNA	XM_005666369.3	zinc_finger_CCCH-type_containing_14%2C_transcript_variant_X1	0.995349
chr7	110461460	110465460	29.6304	7.56	30.4135	10.82	30.042	8.88	30.2824	10.14	ZC3H14	+	mRNA	XM_005666370.3	zinc_finger_CCCH-type_containing_14%2C_transcript_variant_X3	0.995349
chr7	110461469	110465469	29.6304	7.56	30.4135	10.82	30.042	8.88	30.2824	10.14	ZC3H14	+	mRNA	XM_003356770.4	zinc_finger_CCCH-type_containing_14%2C_transcript_variant_X4	0.995349
chr7	110461469	110465469	29.6304	7.56	30.4135	10.82	30.042	8.88	30.2824	10.14	ZC3H14	+	mRNA	XM_013978360.2	zinc_finger_CCCH-type_containing_14%2C_transcript_variant_X2	0.995349
chr2	66672699	66676699	23.5218	11.07	26.1073	15.12	26.4747	12.06	23.3871	13.72	LOC106508100	-	mRNA	XM_021083743.1	zinc_finger_protein_791-like%2C_transcript_variant_X3	0.995334
chr2	66672701	66676701	23.5218	11.07	26.1073	15.12	26.4747	12.06	23.3871	13.72	LOC106508100	-	mRNA	XM_021083741.1	zinc_finger_protein_791-like%2C_transcript_variant_X1	0.995334
chr13	26340347	26344347	40.8913	10.15	41.1024	11.28	40.9861	9.15	41.3926	12.09	ZNF662	+	mRNA	XM_021071712.1	zinc_finger_protein_662%2C_transcript_variant_X5	0.995327
chr6	59704444	59708444	74.4995	7.89	75.4836	10.16	75.6997	8.42	74.9907	9.04	ZNF579	-	mRNA	XM_013998800.2	zinc_finger_protein_579	0.995306
chr3	17915414	17919414	57.77	12.79	59.6238	14.75	58.415	13.28	59.533	12.47	ZNF771	-	mRNA	XM_005653018.3	zinc_finger_protein_771%2C_transcript_variant_X2	0.995301
chr9	2598117	2602117	87.8217	12.71	87.2375	13.14	87.9365	12.53	87.9652	13.98	ZNF215	-	mRNA	XM_005653637.3	zinc_finger_protein_215	0.995211
chr6	45574923	45578923	13.3061	11.9	14.4423	12.48	14.0348	12.05	13.8472	12.22	ZNF565	-	mRNA	XM_021097172.1	zinc_finger_protein_565%2C_transcript_variant_X3	0.99521
chr2	67905808	67909808	25.8228	9.7	29.0882	11.51	28.8636	11.15	26.3117	11.98	LOC110259338	-	mRNA	XM_021083757.1	zinc_finger_protein_177-like%2C_transcript_variant_X1	0.99521
chr2	67905808	67909808	25.8228	9.7	29.0882	11.51	28.8636	11.15	26.3117	11.98	LOC110259338	-	mRNA	XM_021083758.1	zinc_finger_protein_177-like%2C_transcript_variant_X2	0.99521
chr2	67905808	67909808	25.8228	9.7	29.0882	11.51	28.8636	11.15	26.3117	11.98	LOC110259338	-	mRNA	XM_021083759.1	zinc_finger_protein_177-like%2C_transcript_variant_X3	0.99521
chr2	67905808	67909808	25.8228	9.7	29.0882	11.51	28.8636	11.15	26.3117	11.98	LOC110259338	-	mRNA	XM_021083764.1	zinc_finger_protein_177-like%2C_transcript_variant_X7	0.99521
chr2	67905808	67909808	25.8228	9.7	29.0882	11.51	28.8636	11.15	26.3117	11.98	LOC110259338	-	mRNA	XM_021083765.1	zinc_finger_protein_177-like%2C_transcript_variant_X8	0.99521
chr2	67905808	67909808	25.8228	9.7	29.0882	11.51	28.8636	11.15	26.3117	11.98	LOC110259338	-	mRNA	XM_021083767.1	zinc_finger_protein_177-like%2C_transcript_variant_X10	0.99521
chr2	67905839	67909839	25.8228	9.7	29.0882	11.51	28.8636	11.15	26.3117	11.98	LOC110259338	-	mRNA	XM_021083769.1	zinc_finger_protein_177-like%2C_transcript_variant_X12	0.99521
chr2	67905810	67909810	25.8228	9.7	29.0882	11.51	28.8636	11.15	26.3117	11.98	LOC110259338	-	mRNA	XM_021083762.1	zinc_finger_protein_177-like%2C_transcript_variant_X5	0.99521
chr2	67905810	67909810	25.8228	9.7	29.0882	11.51	28.8636	11.15	26.3117	11.98	LOC110259338	-	mRNA	XM_021083763.1	zinc_finger_protein_177-like%2C_transcript_variant_X6	0.99521
chr9	38135893	38139893	21.4647	10.1	19.7785	11.08	20.53	9.4	20.9183	9.74	ZC3H12C	+	mRNA	XM_005667309.3	zinc_finger_CCCH-type_containing_12C%2C_transcript_variant_X1	0.995052
chr6	93539333	93543333	44.772	7.96	45.4341	8.71	47.289	8.07	43.3659	9.34	ZC3H12A	+	mRNA	XM_021095963.1	zinc_finger_CCCH-type_containing_12A%2C_transcript_variant_X1	0.995049
chr5	21975038	21979038	24.0381	9.81	23.0761	8.88	24.5123	9.21	22.8366	9.24	BAZ2A	-	mRNA	XM_021092880.1	bromodomain_adjacent_to_zinc_finger_domain_2A%2C_transcript_variant_X6	0.995042
chr5	22314317	22318317	38.6155	8.79	39.4249	11.23	40.178	8.5	38.2588	10	ZBTB39	-	mRNA	XM_005663904.3	zinc_finger_and_BTB_domain_containing_39	0.994948
chr1	21298752	21302752	88.9045	14.4	90.282	14.26	91.3047	15.49	88.7992	14.9	PLAGL1	+	mRNA	XM_021084053.1	PLAG1_like_zinc_finger_1%2C_transcript_variant_X4	0.994906
chr6	60460106	60464106	94.586	10.12	92.8844	10.56	93.9085	11.28	94.5227	10.94	ZNF444	+	mRNA	XM_021095120.1	zinc_finger_protein_444%2C_transcript_variant_X5	0.994901
chr2	13273724	13277724	13.9206	10.1	13.63	10.48	14.529	8.44	13.163	9.51	ZDHHC5	-	mRNA	XM_013994310.2	zinc_finger_DHHC-type_containing_5%2C_transcript_variant_X2	0.994894
chr7	91588480	91592480	25.5291	14.15	24.9349	15.3	25.8297	13.82	24.8934	15.35	ZFYVE26	-	mRNA	XM_021099396.1	zinc_finger_FYVE-type_containing_26	0.994891
chr13	167888974	167892974	96.0376	13.6	96.1631	16.6	97.0946	14.63	96.1125	15.33	ZNF654	-	mRNA	XM_021070741.1	zinc_finger_protein_654%2C_transcript_variant_X3	0.994791
chr7	64968325	64972325	3.36084	8.06	2.77532	9.36	3.1039	8.11	3.06473	7.9	BAZ1A	+	mRNA	XM_013989047.2	bromodomain_adjacent_to_zinc_finger_domain_1A%2C_transcript_variant_X1	0.994736
chr6	46640470	46644470	90.9751	13.47	87.6112	14.8	90.6033	13.74	88.9343	11.72	LOC106510534	+	mRNA	XM_013998482.2	zinc_finger_protein_790	0.994701
chr6	63043162	63047162	57.3544	9.15	57.7143	8.44	59.2739	8.1	56.4134	8.97	LOC110261334	+	mRNA	XM_021097377.1	zinc_finger_protein_324A-like%2C_transcript_variant_X5	0.994653
chr7	96378276	96382276	25.0145	10.88	25.7966	11.01	26.3132	11.17	24.7718	10.68	ZFYVE1	-	lncRNA	XR_002346008.1	zinc_finger_FYVE-type_containing_1%2C_transcript_variant_X1	0.99464
chr7	96378286	96382286	25.0145	10.88	25.7966	11.01	26.3132	11.17	24.7718	10.68	ZFYVE1	-	mRNA	XM_001926161.6	zinc_finger_FYVE-type_containing_1%2C_transcript_variant_X2	0.99464
chr3	47627770	47631770	92.5276	11.29	94.6085	13	95.1155	10.86	93.0493	12.71	LIMS1	-	mRNA	NM_001243858.1	LIM_zinc_finger_domain_containing_1	0.994533
chr7	96334196	96338196	93.4364	11.74	92.9126	12.73	94.5974	12.77	92.7768	13.03	ZFYVE1	-	mRNA	XM_013978313.2	zinc_finger_FYVE-type_containing_1%2C_transcript_variant_X3	0.994529
chr18	10530521	10534521	15.1499	11.41	14.8387	10.82	15.5827	9.63	14.5726	10.48	ZC3HAV1	+	mRNA	NM_001177489.1	zinc_finger_CCCH-type_containing%2C_antiviral_1	0.994474
chr17	26593576	26597576	12.4368	8.33	11.2649	10.52	10.2413	9.02	13.5969	10.46	ZNF133	+	mRNA	XM_005672724.3	zinc_finger_protein_133%2C_transcript_variant_X5	0.994274
chr17	26593576	26597576	12.4368	8.33	11.2649	10.52	10.2413	9.02	13.5969	10.46	ZNF133	+	mRNA	XM_021077593.1	zinc_finger_protein_133%2C_transcript_variant_X6	0.994274
chr17	26593577	26597577	12.4368	8.33	11.2649	10.52	10.2413	9.02	13.5969	10.46	ZNF133	+	mRNA	XM_005672720.3	zinc_finger_protein_133%2C_transcript_variant_X1	0.994274
chr17	26593577	26597577	12.4368	8.33	11.2649	10.52	10.2413	9.02	13.5969	10.46	ZNF133	+	mRNA	XM_005672721.3	zinc_finger_protein_133%2C_transcript_variant_X2	0.994274
chr17	26593577	26597577	12.4368	8.33	11.2649	10.52	10.2413	9.02	13.5969	10.46	ZNF133	+	mRNA	XM_005672723.3	zinc_finger_protein_133%2C_transcript_variant_X3	0.994274
chr6	62813564	62817564	92.2198	9.99	94.6082	12.61	93.8477	13.16	94.0605	13.3	ZNF329	-	mRNA	XM_021097380.1	zinc_finger_protein_329%2C_transcript_variant_X3	0.994251
chr6	63120228	63124228	36.3712	9.83	34.4808	9.14	34.0468	7.68	37.2182	10.56	MZF1	-	mRNA	XM_021097357.1	myeloid_zinc_finger_1%2C_transcript_variant_X10	0.994205
chr6	60719805	60723805	29.9171	13.24	29.2805	13.73	30.2212	12.07	29.323	13.88	ZNF582	+	mRNA	XM_021095107.1	zinc_finger_protein_582%2C_transcript_variant_X6	0.994179
chr12	20686876	20690876	67.4218	9.54	70.1614	11.92	72.0525	8.92	66.3479	12.03	ZNF385C	+	mRNA	XM_021066984.1	zinc_finger_protein_385C	0.994095
chr2	67905864	67909864	26.5839	9.8	29.619	11.6	29.5364	11.26	27.0027	12.03	LOC110259338	-	mRNA	XM_021083761.1	zinc_finger_protein_177-like%2C_transcript_variant_X4	0.994053
chr3	40491126	40495126	92.3342	8.79	93.5262	9.53	93.2394	8.22	93.7632	10.19	UNKL	+	mRNA	XM_013987794.2	unkempt_family_like_zinc_finger%2C_transcript_variant_X17	0.993892
chr6	119074794	119078794	40.3412	12.55	40.0866	12.17	41.9289	12.21	39.0075	12.14	ZNF397	+	mRNA	XM_013999293.2	zinc_finger_protein_397%2C_transcript_variant_X5	0.993715
chr14	22606944	22610944	25.8071	12.01	24.5432	10.96	25.1506	9.96	25.5211	11.22	ZNF84	-	mRNA	XM_021072888.1	zinc_finger_protein_84%2C_transcript_variant_X3	0.993657
chr7	75552875	75556875	22.2388	9.63	23.3661	9.42	23.3368	9.77	22.5593	10.17	ZFHX2	+	mRNA	XM_021099227.1	zinc_finger_homeobox_2%2C_transcript_variant_X4	0.993657
chr7	75552875	75556875	22.2388	9.63	23.3661	9.42	23.3368	9.77	22.5593	10.17	ZFHX2	+	mRNA	XM_021099229.1	zinc_finger_homeobox_2%2C_transcript_variant_X6	0.993657
chr6	63120243	63124243	36.4312	9.86	34.483	9.16	34.0643	7.71	37.3044	10.56	MZF1	-	mRNA	XM_021097347.1	myeloid_zinc_finger_1%2C_transcript_variant_X1	0.993633
chr6	63120243	63124243	36.4312	9.86	34.483	9.16	34.0643	7.71	37.3044	10.56	MZF1	-	mRNA	XM_021097350.1	myeloid_zinc_finger_1%2C_transcript_variant_X4	0.993633
chr17	54109261	54113261	12.8957	10.68	16.5131	10.94	16.4194	10.55	13.1783	12.09	TSHZ2	+	mRNA	NM_001114674.1	teashirt_zinc_finger_homeobox_2	0.993618
chr7	55570447	55574447	33.6687	9.99	34.5291	10.42	36.4032	9.86	32.2455	9.99	ZNF710	+	mRNA	XM_021098970.1	zinc_finger_protein_710%2C_transcript_variant_X4	0.993431
chr13	26339380	26343380	40.6884	9.99	41.0035	10.63	41.0305	8.58	41.2056	11.85	ZNF662	+	mRNA	XM_005669423.3	zinc_finger_protein_662%2C_transcript_variant_X1	0.993383
chr13	26339381	26343381	40.6884	9.99	41.0035	10.63	41.0305	8.58	41.2056	11.85	ZNF662	+	mRNA	XM_005669424.3	zinc_finger_protein_662%2C_transcript_variant_X2	0.993383
chr13	26339381	26343381	40.6884	9.99	41.0035	10.63	41.0305	8.58	41.2056	11.85	ZNF662	+	mRNA	XM_013981526.2	zinc_finger_protein_662%2C_transcript_variant_X3	0.993383
chr3	6422922	6426922	58.4806	8.88	60.9175	9.66	60.6324	8.47	59.5645	9.86	LOC100522670	+	mRNA	XM_021086161.1	zinc_finger_protein_789-like%2C_transcript_variant_X2	0.993355
chr6	61994220	61998220	41.0199	10.29	40.9397	11.46	41.2216	10.87	41.2864	9.72	LOC110261325	-	mRNA	XM_021097338.1	zinc_finger_protein_550-like	0.993352
chr2	66451035	66455035	71.6497	12.98	79.6367	15.54	76.6824	12.66	75.6235	15.24	LOC100521431	-	mRNA	XM_021083734.1	zinc_finger_protein_791-like%2C_transcript_variant_X4	0.993306
chr2	66451036	66455036	71.6497	12.98	79.6367	15.54	76.6824	12.66	75.6235	15.24	LOC100521431	-	mRNA	XM_021083733.1	zinc_finger_protein_791-like%2C_transcript_variant_X3	0.993306
chr6	62624940	62628940	94.7935	12.95	93.3983	12.02	96.8761	12.04	92.5919	12.01	LOC100737218	+	lncRNA	XR_002345399.1	zinc_finger_protein_256%2C_transcript_variant_X12	0.993264
chr6	58015262	58019262	41.7365	12.04	42.0924	12.71	42.7871	10.94	41.6164	12.41	LOC100626048	-	mRNA	XM_013998724.2	zinc_finger_protein_350%2C_transcript_variant_X3	0.993193
chr12	25551939	25555939	39.4937	10.68	38.1629	10.46	39.316	10.44	38.8736	10.52	ZNF652	-	mRNA	XM_013980996.2	zinc_finger_protein_652%2C_transcript_variant_X2	0.993181
chr6	53717047	53721047	40.9016	9.5	42.4289	10.4	43.3858	8.94	40.5181	10.26	ZNF114	+	mRNA	XM_021094650.1	zinc_finger_protein_114%2C_transcript_variant_X1	0.993168
chr6	53717047	53721047	40.9016	9.5	42.4289	10.4	43.3858	8.94	40.5181	10.26	ZNF114	+	mRNA	XM_021094654.1	zinc_finger_protein_114%2C_transcript_variant_X5	0.993168
chr14	29048834	29052834	93.9781	13.84	97.1058	13.85	97.1198	13.23	95.2794	12.78	ZNF664	-	mRNA	XM_021072250.1	zinc_finger_protein_664%2C_transcript_variant_X14	0.993163
chr15	120705743	120709743	32.9854	8.79	34.2567	9.94	34.4678	8.4	33.2463	9.94	ZNF142	-	mRNA	XM_021076477.1	zinc_finger_protein_142%2C_transcript_variant_X1	0.99303
chr15	120705743	120709743	32.9854	8.79	34.2567	9.94	34.4678	8.4	33.2463	9.94	ZNF142	-	mRNA	XM_021076478.1	zinc_finger_protein_142%2C_transcript_variant_X2	0.99303
chr15	120705743	120709743	32.9854	8.79	34.2567	9.94	34.4678	8.4	33.2463	9.94	ZNF142	-	mRNA	XM_021076481.1	zinc_finger_protein_142%2C_transcript_variant_X5	0.99303
chr15	120705743	120709743	32.9854	8.79	34.2567	9.94	34.4678	8.4	33.2463	9.94	ZNF142	-	mRNA	XM_021076480.1	zinc_finger_protein_142%2C_transcript_variant_X4	0.99303
chr6	62637684	62641684	94.8083	13.2	92.735	15.07	95.261	15.17	93.6007	15.54	LOC100737218	+	lncRNA	XR_002345400.1	zinc_finger_protein_256%2C_transcript_variant_X13	0.99302
chr6	58015253	58019253	41.4617	12.02	41.8622	12.67	42.5696	10.91	41.341	12.4	LOC100626048	-	mRNA	XM_021097265.1	zinc_finger_protein_350%2C_transcript_variant_X2	0.993007
chr6	12547476	12551476	64.7459	6.71	60.8996	7.91	63.0647	7.08	63.4681	7.87	ZFP1	-	mRNA	XM_013998178.2	ZFP1_zinc_finger_protein%2C_transcript_variant_X3	0.992988
chr2	57846790	57850790	20.4951	10.05	19.8295	10.38	20.5475	10.34	20.0633	10.06	ZFP62	+	mRNA	XM_013991870.2	ZFP62_zinc_finger_protein%2C_transcript_variant_X6	0.992952
chr6	62620686	62624686	30.7095	10.01	30.6925	9.39	31.3388	10.66	30.5007	9.25	LOC100737218	+	mRNA	XM_021097383.1	zinc_finger_protein_256%2C_transcript_variant_X7	0.992927
chr6	62620687	62624687	30.7095	10.01	30.6925	9.39	31.3388	10.66	30.5007	9.25	LOC100737218	+	lncRNA	XR_002345398.1	zinc_finger_protein_256%2C_transcript_variant_X11	0.992927
chr6	62620688	62624688	30.7095	10.01	30.6925	9.39	31.3388	10.66	30.5007	9.25	LOC100737218	+	lncRNA	XR_002345395.1	zinc_finger_protein_256%2C_transcript_variant_X8	0.992927
chr6	62620688	62624688	30.7095	10.01	30.6925	9.39	31.3388	10.66	30.5007	9.25	LOC100737218	+	lncRNA	XR_002345397.1	zinc_finger_protein_256%2C_transcript_variant_X10	0.992927
chr6	62620692	62624692	30.7095	10.01	30.6925	9.39	31.3388	10.66	30.5007	9.25	LOC100737218	+	lncRNA	XR_002345401.1	zinc_finger_protein_256%2C_transcript_variant_X14	0.992927
chr6	62620694	62624694	30.7095	10.01	30.6925	9.39	31.3388	10.66	30.5007	9.25	LOC100737218	+	lncRNA	XR_001309211.2	zinc_finger_protein_256%2C_transcript_variant_X15	0.992927
chr14	22377762	22381762	25.8734	11.2	25.3732	15.11	26.0449	12.92	25.5669	13.28	LOC100154415	+	mRNA	XM_021072883.1	zinc_finger_protein_268%2C_transcript_variant_X12	0.992924
chr8	1310937	1314937	4.56267	8.04	4.27668	6.77	4.41552	6.49	4.48685	7.57	ZFYVE28	-	mRNA	XM_021100926.1	zinc_finger_FYVE-type_containing_28%2C_transcript_variant_X1	0.992921
chr8	1310937	1314937	4.56267	8.04	4.27668	6.77	4.41552	6.49	4.48685	7.57	ZFYVE28	-	mRNA	XM_021100929.1	zinc_finger_FYVE-type_containing_28%2C_transcript_variant_X2	0.992921
chr8	1310938	1314938	4.56267	8.04	4.27668	6.77	4.41552	6.49	4.48685	7.57	ZFYVE28	-	mRNA	XM_021100931.1	zinc_finger_FYVE-type_containing_28%2C_transcript_variant_X4	0.992921
chr8	1310937	1314937	4.56267	8.04	4.27668	6.77	4.41552	6.49	4.48685	7.57	ZFYVE28	-	mRNA	XM_021100932.1	zinc_finger_FYVE-type_containing_28%2C_transcript_variant_X5	0.992921
chr15	59682903	59686903	47.6038	10.18	47.7501	9.81	48.5574	9.19	47.4767	10.49	LIMS2	+	mRNA	XM_003133402.5	LIM_zinc_finger_domain_containing_2%2C_transcript_variant_X1	0.992918
chr8	71180014	71184014	18.6578	10.32	18.3345	12.22	19.1507	11.78	18.1091	12.84	RCHY1	-	lncRNA	XR_002346344.1	ring_finger_and_CHY_zinc_finger_domain_containing_1%2C_transcript_variant_X2	0.99282
chr8	71180014	71184014	18.6578	10.32	18.3345	12.22	19.1507	11.78	18.1091	12.84	RCHY1	-	mRNA	XM_021100262.1	ring_finger_and_CHY_zinc_finger_domain_containing_1%2C_transcript_variant_X1	0.99282
chr8	71180018	71184018	18.6578	10.32	18.3345	12.22	19.1507	11.78	18.1091	12.84	RCHY1	-	mRNA	XM_021100263.1	ring_finger_and_CHY_zinc_finger_domain_containing_1%2C_transcript_variant_X3	0.99282
chr8	71180020	71184020	18.6578	10.32	18.3345	12.22	19.1507	11.78	18.1091	12.84	RCHY1	-	mRNA	XM_021100265.1	ring_finger_and_CHY_zinc_finger_domain_containing_1%2C_transcript_variant_X5	0.99282
chr14	65859536	65863536	18.7371	8.98	20.2298	10.18	20.2386	8.41	19.0102	9.22	ZNF365	+	mRNA	XM_021073061.1	zinc_finger_protein_365%2C_transcript_variant_X1	0.992818
chr13	199995418	199999418	20.9358	10.62	21.6386	10.83	21.9057	10.32	20.982	10.27	MORC3	+	mRNA	XM_021070963.1	MORC_family_CW-type_zinc_finger_3%2C_transcript_variant_X2	0.992696
chr15	37905283	37909283	84.6454	16.9	85.6912	17.13	85.5415	15.47	86.054	15.77	LOC106506205	-	mRNA	XM_021074725.1	zinc_finger_protein_596-like	0.992664
chr1	248031858	248035858	6.58342	7.7	7.8332	6.43	7.70924	8.84	6.81457	8.23	ZNF462	+	lncRNA	XR_002337182.1	zinc_finger_protein_462%2C_transcript_variant_X15	0.99262
chr1	248031858	248035858	6.58342	7.7	7.8332	6.43	7.70924	8.84	6.81457	8.23	ZNF462	+	lncRNA	XR_002337178.1	zinc_finger_protein_462%2C_transcript_variant_X8	0.99262
chr1	248031858	248035858	6.58342	7.7	7.8332	6.43	7.70924	8.84	6.81457	8.23	ZNF462	+	lncRNA	XR_002337179.1	zinc_finger_protein_462%2C_transcript_variant_X10	0.99262
chr1	248031858	248035858	6.58342	7.7	7.8332	6.43	7.70924	8.84	6.81457	8.23	ZNF462	+	lncRNA	XR_002337180.1	zinc_finger_protein_462%2C_transcript_variant_X13	0.99262
chr1	248031858	248035858	6.58342	7.7	7.8332	6.43	7.70924	8.84	6.81457	8.23	ZNF462	+	lncRNA	XR_002337181.1	zinc_finger_protein_462%2C_transcript_variant_X14	0.99262
chr1	248031858	248035858	6.58342	7.7	7.8332	6.43	7.70924	8.84	6.81457	8.23	ZNF462	+	mRNA	XM_021067190.1	zinc_finger_protein_462%2C_transcript_variant_X9	0.99262
chr1	248031858	248035858	6.58342	7.7	7.8332	6.43	7.70924	8.84	6.81457	8.23	ZNF462	+	mRNA	XM_021067224.1	zinc_finger_protein_462%2C_transcript_variant_X16	0.99262
chr6	45940995	45944995	22.2559	12.43	21.2039	15.34	21.808	10.84	21.9765	13.52	LOC110255280	+	mRNA	XM_021097169.1	zinc_finger_protein_82_homolog%2C_transcript_variant_X5	0.992584
chr3	4453010	4457010	39.9054	9.51	38.4834	10.5	38.9487	9.25	40.0262	8.69	ZNF12	+	mRNA	XM_005653056.3	zinc_finger_protein_12	0.992579
chr6	314451	318451	84.9769	11.11	87.8512	12.48	87.773	9.89	86.3486	11.44	ZNF276	-	mRNA	XM_013994367.2	zinc_finger_protein_276%2C_transcript_variant_X2	0.992572
chr3	43521531	43525531	94.9609	12.86	92.7056	13.55	93.4207	12.3	95.651	12.57	ZNF169	+	mRNA	XM_021087012.1	zinc_finger_protein_169%2C_transcript_variant_X11	0.992568
chr6	71027495	71031495	9.80774	6.68	10.2754	7.22	10.3577	6.54	9.87706	7.6	CASZ1	-	mRNA	XM_021095326.1	castor_zinc_finger_1%2C_transcript_variant_X1	0.992507
chr6	71027495	71031495	9.80774	6.68	10.2754	7.22	10.3577	6.54	9.87706	7.6	CASZ1	-	mRNA	XM_021095330.1	castor_zinc_finger_1%2C_transcript_variant_X5	0.992507
chr6	45905074	45909074	93.334	13.03	92.9283	14.76	94.2179	13.97	93.4664	12.77	LOC110255280	+	mRNA	XM_021097166.1	zinc_finger_protein_82_homolog%2C_transcript_variant_X2	0.992423
chr8	71179696	71183696	17.6102	10.41	17.3323	12.52	18.3063	12.07	16.9058	13.14	RCHY1	-	mRNA	XM_021100264.1	ring_finger_and_CHY_zinc_finger_domain_containing_1%2C_transcript_variant_X4	0.992344
chr6	58015250	58019250	41.5675	12.01	41.7641	12.67	42.614	10.91	41.3688	12.37	LOC100626048	-	mRNA	XM_021097264.1	zinc_finger_protein_350%2C_transcript_variant_X1	0.992245
chr14	51501073	51505073	30.0072	6.85	32.2585	7.43	32.3649	6.89	30.3975	8.1	ZDHHC8	+	mRNA	XM_005670950.3	zinc_finger_DHHC-type_containing_8%2C_transcript_variant_X4	0.992087
chr14	51501075	51505075	30.0072	6.85	32.2585	7.43	32.3649	6.89	30.3975	8.1	ZDHHC8	+	mRNA	XM_021072788.1	zinc_finger_DHHC-type_containing_8%2C_transcript_variant_X3	0.992087
chr14	51501075	51505075	30.0072	6.85	32.2585	7.43	32.3649	6.89	30.3975	8.1	ZDHHC8	+	mRNA	XM_021072789.1	zinc_finger_DHHC-type_containing_8%2C_transcript_variant_X5	0.992087
chr14	51501075	51505075	30.0072	6.85	32.2585	7.43	32.3649	6.89	30.3975	8.1	ZDHHC8	+	mRNA	XM_005670948.3	zinc_finger_DHHC-type_containing_8%2C_transcript_variant_X1	0.992087
chr14	51501076	51505076	30.0072	6.85	32.2585	7.43	32.3649	6.89	30.3975	8.1	ZDHHC8	+	mRNA	XM_001929653.5	zinc_finger_DHHC-type_containing_8%2C_transcript_variant_X2	0.992087
chr6	59719629	59723629	42.9853	8.49	44.3314	9.22	44.6205	8.17	43.3997	9.33	ZNF524	+	mRNA	XM_021095050.1	zinc_finger_protein_524%2C_transcript_variant_X8	0.992008
chr7	110461488	110465488	31.0505	7.57	31.9376	10.89	31.6565	8.89	31.8472	10.13	ZC3H14	+	lncRNA	XR_002346027.1	zinc_finger_CCCH-type_containing_14%2C_transcript_variant_X6	0.99188
chr17	10194218	10198218	48.8584	10.65	48.2004	12.45	49.7016	9.47	48.1664	10.71	ZMAT4	-	mRNA	XM_021077599.1	zinc_finger_matrin-type_4	0.991732
chr2	79513753	79517753	95.3408	12.7	93.3497	14.94	95.3479	15.09	94.9172	16.52	LOC100620238	-	mRNA	XM_003480856.4	zinc_finger_protein_454%2C_transcript_variant_X3	0.991724
chr13	145562386	145566386	83.1881	14.32	88.8739	16.45	90.1431	15.68	83.3599	15.55	ZBTB20	+	mRNA	XM_021071275.1	zinc_finger_and_BTB_domain_containing_20%2C_transcript_variant_X20	0.991695
chr6	46227065	46231065	63.9573	13.09	62.1947	12.95	62.8358	11.29	64.3758	12.94	LOC100512052	-	mRNA	XM_013998419.2	zinc_finger_protein_27	0.991671
chr13	78914631	78918631	49.3325	9.89	49.32	10.72	51.105	9.18	48.3787	9.51	DZIP1L	-	mRNA	XM_021069493.1	DAZ_interacting_zinc_finger_protein_1_like%2C_transcript_variant_X6	0.991645
chr13	78914631	78918631	49.3325	9.89	49.32	10.72	51.105	9.18	48.3787	9.51	DZIP1L	-	mRNA	XM_021069495.1	DAZ_interacting_zinc_finger_protein_1_like%2C_transcript_variant_X7	0.991645
chr13	78914631	78918631	49.3325	9.89	49.32	10.72	51.105	9.18	48.3787	9.51	DZIP1L	-	mRNA	XM_021069496.1	DAZ_interacting_zinc_finger_protein_1_like%2C_transcript_variant_X8	0.991645
chr13	78914631	78918631	49.3325	9.89	49.32	10.72	51.105	9.18	48.3787	9.51	DZIP1L	-	mRNA	XM_021069497.1	DAZ_interacting_zinc_finger_protein_1_like%2C_transcript_variant_X9	0.991645
chr13	78914631	78918631	49.3325	9.89	49.32	10.72	51.105	9.18	48.3787	9.51	DZIP1L	-	mRNA	XM_021069499.1	DAZ_interacting_zinc_finger_protein_1_like%2C_transcript_variant_X11	0.991645
chr13	78914632	78918632	49.3325	9.89	49.32	10.72	51.105	9.18	48.3787	9.51	DZIP1L	-	mRNA	XM_021069489.1	DAZ_interacting_zinc_finger_protein_1_like%2C_transcript_variant_X1	0.991645
chr13	78914632	78918632	49.3325	9.89	49.32	10.72	51.105	9.18	48.3787	9.51	DZIP1L	-	mRNA	XM_021069491.1	DAZ_interacting_zinc_finger_protein_1_like%2C_transcript_variant_X4	0.991645
chr13	78914632	78918632	49.3325	9.89	49.32	10.72	51.105	9.18	48.3787	9.51	DZIP1L	-	mRNA	XM_021069492.1	DAZ_interacting_zinc_finger_protein_1_like%2C_transcript_variant_X5	0.991645
chr13	78914633	78918633	49.3325	9.89	49.32	10.72	51.105	9.18	48.3787	9.51	DZIP1L	-	mRNA	XM_021069498.1	DAZ_interacting_zinc_finger_protein_1_like%2C_transcript_variant_X10	0.991645
chr13	78914632	78918632	49.3325	9.89	49.32	10.72	51.105	9.18	48.3787	9.51	DZIP1L	-	lncRNA	XR_002337694.1	DAZ_interacting_zinc_finger_protein_1_like%2C_transcript_variant_X3	0.991645
chr3	4377997	4381997	85.2083	11.17	85.1014	11.7	86.9242	11.81	84.8212	12.25	LOC100520903	+	mRNA	XM_013993050.2	zinc_finger_protein_300-like%2C_transcript_variant_X14	0.991641
chr12	59036736	59040736	36.5452	10.01	37.1441	11.01	37.1453	8.84	37.1726	9.66	ZNF287	+	mRNA	XM_003132027.5	zinc_finger_protein_287%2C_transcript_variant_X1	0.991542
chr2	79515559	79519559	94.2203	14.63	95.3146	17.06	95.1854	16.31	95.9738	16.73	LOC100620238	-	mRNA	XM_021084338.1	zinc_finger_protein_454%2C_transcript_variant_X2	0.991503
chr6	53716865	53720865	45.0156	9.75	46.1204	10.93	47.2317	9.36	44.6853	10.5	ZNF114	+	mRNA	XM_021094651.1	zinc_finger_protein_114%2C_transcript_variant_X2	0.991501
chr3	6502698	6506698	43.1782	7.71	41.7525	9.17	44.2375	8.03	41.4319	9.86	ZNF655	+	mRNA	XM_003354458.2	zinc_finger_protein_655%2C_transcript_variant_X21	0.991377
chr3	6502707	6506707	43.1782	7.71	41.7525	9.17	44.2375	8.03	41.4319	9.86	ZNF655	+	mRNA	XM_005661867.3	zinc_finger_protein_655%2C_transcript_variant_X3	0.991377
chr3	6502707	6506707	43.1782	7.71	41.7525	9.17	44.2375	8.03	41.4319	9.86	ZNF655	+	mRNA	XM_021086132.1	zinc_finger_protein_655%2C_transcript_variant_X9	0.991377
chr3	6502707	6506707	43.1782	7.71	41.7525	9.17	44.2375	8.03	41.4319	9.86	ZNF655	+	mRNA	XM_021086134.1	zinc_finger_protein_655%2C_transcript_variant_X12	0.991377
chr3	6502753	6506753	43.1782	7.71	41.7525	9.17	44.2375	8.03	41.4319	9.86	ZNF655	+	mRNA	XM_021086136.1	zinc_finger_protein_655%2C_transcript_variant_X14	0.991377
chr3	6502832	6506832	43.1782	7.71	41.7525	9.17	44.2375	8.03	41.4319	9.86	ZNF655	+	mRNA	XM_021086141.1	zinc_finger_protein_655%2C_transcript_variant_X19	0.991377
chr3	6502832	6506832	43.1782	7.71	41.7525	9.17	44.2375	8.03	41.4319	9.86	ZNF655	+	mRNA	XM_021086142.1	zinc_finger_protein_655%2C_transcript_variant_X20	0.991377
chr3	6502832	6506832	43.1782	7.71	41.7525	9.17	44.2375	8.03	41.4319	9.86	ZNF655	+	mRNA	XM_021086143.1	zinc_finger_protein_655%2C_transcript_variant_X22	0.991377
chr3	6502832	6506832	43.1782	7.71	41.7525	9.17	44.2375	8.03	41.4319	9.86	ZNF655	+	mRNA	XM_021086144.1	zinc_finger_protein_655%2C_transcript_variant_X23	0.991377
chr3	6502832	6506832	43.1782	7.71	41.7525	9.17	44.2375	8.03	41.4319	9.86	ZNF655	+	mRNA	XM_005661868.3	zinc_finger_protein_655%2C_transcript_variant_X2	0.991377
chr3	6502832	6506832	43.1782	7.71	41.7525	9.17	44.2375	8.03	41.4319	9.86	ZNF655	+	mRNA	XM_013995382.2	zinc_finger_protein_655%2C_transcript_variant_X4	0.991377
chr3	6502832	6506832	43.1782	7.71	41.7525	9.17	44.2375	8.03	41.4319	9.86	ZNF655	+	mRNA	XM_013995384.2	zinc_finger_protein_655%2C_transcript_variant_X5	0.991377
chr3	6502832	6506832	43.1782	7.71	41.7525	9.17	44.2375	8.03	41.4319	9.86	ZNF655	+	mRNA	XM_013995385.2	zinc_finger_protein_655%2C_transcript_variant_X7	0.991377
chr3	6502832	6506832	43.1782	7.71	41.7525	9.17	44.2375	8.03	41.4319	9.86	ZNF655	+	mRNA	XM_013995387.2	zinc_finger_protein_655%2C_transcript_variant_X10	0.991377
chr3	6502832	6506832	43.1782	7.71	41.7525	9.17	44.2375	8.03	41.4319	9.86	ZNF655	+	mRNA	XM_021086129.1	zinc_finger_protein_655%2C_transcript_variant_X1	0.991377
chr3	6502832	6506832	43.1782	7.71	41.7525	9.17	44.2375	8.03	41.4319	9.86	ZNF655	+	mRNA	XM_021086131.1	zinc_finger_protein_655%2C_transcript_variant_X8	0.991377
chr3	6502832	6506832	43.1782	7.71	41.7525	9.17	44.2375	8.03	41.4319	9.86	ZNF655	+	mRNA	XM_021086133.1	zinc_finger_protein_655%2C_transcript_variant_X11	0.991377
chr3	6502832	6506832	43.1782	7.71	41.7525	9.17	44.2375	8.03	41.4319	9.86	ZNF655	+	mRNA	XM_021086135.1	zinc_finger_protein_655%2C_transcript_variant_X13	0.991377
chr5	21408423	21412423	88.8354	12.07	89.4555	13.39	88.6861	11.69	91.1581	11.63	IKZF4	+	mRNA	XM_021091782.1	IKAROS_family_zinc_finger_4%2C_transcript_variant_X1	0.991364
chr5	21408426	21412426	88.8354	12.07	89.4555	13.39	88.6861	11.69	91.1581	11.63	IKZF4	+	mRNA	XM_021091786.1	IKAROS_family_zinc_finger_4%2C_transcript_variant_X5	0.991364
chr5	21408449	21412449	88.8354	12.07	89.4555	13.39	88.6861	11.69	91.1581	11.63	IKZF4	+	mRNA	XM_021091783.1	IKAROS_family_zinc_finger_4%2C_transcript_variant_X2	0.991364
chr2	65334965	65338965	38.7883	9.48	40.0782	10.14	39.8207	9.27	39.7334	11.35	ZSWIM4	-	mRNA	XM_005661247.3	zinc_finger_SWIM-type_containing_4	0.991358
chr6	119074682	119078682	37.3048	12.7	36.8792	12.23	38.8896	12.13	35.944	12.15	ZNF397	+	mRNA	XM_013999292.2	zinc_finger_protein_397%2C_transcript_variant_X4	0.991319
chr6	62588510	62592510	63.584	10.99	64.1113	11.98	65.2372	11.62	63.5792	12.16	LOC106504178	+	mRNA	XM_013998888.2	zinc_finger_protein_256-like%2C_transcript_variant_X1	0.991297
chr8	71179809	71183809	17.2252	10.36	16.9706	12.49	17.9605	12	16.537	13.09	RCHY1	-	mRNA	NM_001097490.1	ring_finger_and_CHY_zinc_finger_domain_containing_1	0.991256
chr6	62366423	62370423	34.1861	12.26	34.9828	13.61	35.9073	12.21	33.8752	13.48	LOC100737142	+	lncRNA	XR_002344838.1	zinc_finger_protein_154%2C_transcript_variant_X4	0.991207
chr6	62366423	62370423	34.1861	12.26	34.9828	13.61	35.9073	12.21	33.8752	13.48	LOC100737142	+	mRNA	XM_021095143.1	zinc_finger_protein_154%2C_transcript_variant_X3	0.991207
chr6	61655326	61659326	23.9518	11	22.565	10.95	24.0734	10.4	22.8574	11.79	LOC110261311	+	mRNA	XM_021097294.1	zinc_finger_protein_805%2C_transcript_variant_X1	0.991179
chr6	61655326	61659326	23.9518	11	22.565	10.95	24.0734	10.4	22.8574	11.79	LOC110261311	+	mRNA	XM_021097295.1	zinc_finger_protein_805%2C_transcript_variant_X2	0.991179
chr3	47702905	47706905	20.516	11.36	21.1359	13.48	21.4458	9.97	20.577	12.69	LIMS1	-	mRNA	XM_021085644.1	LIM_zinc_finger_domain_containing_1%2C_transcript_variant_X6	0.991175
chr3	47702921	47706921	20.516	11.36	21.1359	13.48	21.4458	9.97	20.577	12.69	LIMS1	-	mRNA	XM_021085645.1	LIM_zinc_finger_domain_containing_1%2C_transcript_variant_X7	0.991175
chr14	134280541	134284541	85.2567	14.89	86.2127	17.89	87.3728	15.79	85.6314	15.7	ZRANB1	+	mRNA	XM_005671552.3	zinc_finger_RANBP2-type_containing_1%2C_transcript_variant_X4	0.991128
chr12	58962412	58966412	33.2381	10.35	34.762	11.77	34.9468	10.34	33.6678	10.38	ZNF286A	+	mRNA	XM_021067913.1	zinc_finger_protein_286A%2C_transcript_variant_X2	0.991044
chr12	58962412	58966412	33.2381	10.35	34.762	11.77	34.9468	10.34	33.6678	10.38	ZNF286A	+	mRNA	XM_021067912.1	zinc_finger_protein_286A%2C_transcript_variant_X1	0.991044
chr12	58962412	58966412	33.2381	10.35	34.762	11.77	34.9468	10.34	33.6678	10.38	ZNF286A	+	mRNA	XM_021067914.1	zinc_finger_protein_286A%2C_transcript_variant_X3	0.991044
chr2	79515074	79519074	94.4212	14.25	95.2544	16.45	95.4878	16.18	95.9125	15.71	LOC100620238	-	mRNA	XM_013987539.2	zinc_finger_protein_454%2C_transcript_variant_X1	0.990989
chr6	60713705	60717705	92.0585	13.04	94.0043	14.12	94.6022	10.7	93.155	12.7	ZNF582	+	mRNA	XM_021095103.1	zinc_finger_protein_582%2C_transcript_variant_X3	0.990976
chr6	46440556	46444556	26.8311	10.13	26.0468	11.23	27.6129	10.37	25.7481	11.73	ZNF570	+	mRNA	XM_013998450.2	zinc_finger_protein_570%2C_transcript_variant_X4	0.990948
chr13	27837198	27841198	46.6265	9.99	46.6513	10.61	46.3279	10.98	47.8108	10.7	ZKSCAN7	+	mRNA	XM_003483156.4	zinc_finger_with_KRAB_and_SCAN_domains_7%2C_transcript_variant_X1	0.990856
chr13	27837198	27841198	46.6265	9.99	46.6513	10.61	46.3279	10.98	47.8108	10.7	ZKSCAN7	+	mRNA	XM_005657066.3	zinc_finger_with_KRAB_and_SCAN_domains_7%2C_transcript_variant_X4	0.990856
chr13	27837198	27841198	46.6265	9.99	46.6513	10.61	46.3279	10.98	47.8108	10.7	ZKSCAN7	+	mRNA	XM_013990084.2	zinc_finger_with_KRAB_and_SCAN_domains_7%2C_transcript_variant_X3	0.990856
chr13	27837198	27841198	46.6265	9.99	46.6513	10.61	46.3279	10.98	47.8108	10.7	ZKSCAN7	+	mRNA	XM_021071731.1	zinc_finger_with_KRAB_and_SCAN_domains_7%2C_transcript_variant_X5	0.990856
chr13	27837198	27841198	46.6265	9.99	46.6513	10.61	46.3279	10.98	47.8108	10.7	ZKSCAN7	+	mRNA	XM_021071732.1	zinc_finger_with_KRAB_and_SCAN_domains_7%2C_transcript_variant_X8	0.990856
chr13	27837198	27841198	46.6265	9.99	46.6513	10.61	46.3279	10.98	47.8108	10.7	ZKSCAN7	+	mRNA	XM_021071733.1	zinc_finger_with_KRAB_and_SCAN_domains_7%2C_transcript_variant_X9	0.990856
chr13	27837199	27841199	46.6265	9.99	46.6513	10.61	46.3279	10.98	47.8108	10.7	ZKSCAN7	+	mRNA	XM_021071734.1	zinc_finger_with_KRAB_and_SCAN_domains_7%2C_transcript_variant_X10	0.990856
chr7	23994980	23998980	65.3697	9.93	67.1029	10.92	68.7828	8.85	64.9146	11.5	ZBTB12	-	mRNA	NM_001101821.1	zinc_finger_and_BTB_domain_containing_12	0.990839
chr4	95764988	95768988	23.7939	12.78	24.6852	12.7	25.1348	11.32	23.7933	12.76	GATAD2B	+	mRNA	XM_021089804.1	GATA_zinc_finger_domain_containing_2B%2C_transcript_variant_X3	0.990823
chr4	95765014	95769014	23.7939	12.78	24.6852	12.7	25.1348	11.32	23.7933	12.76	GATAD2B	+	mRNA	XM_021089802.1	GATA_zinc_finger_domain_containing_2B%2C_transcript_variant_X1	0.990823
chr4	95765089	95769089	23.7939	12.78	24.6852	12.7	25.1348	11.32	23.7933	12.76	GATAD2B	+	mRNA	XM_021089803.1	GATA_zinc_finger_domain_containing_2B%2C_transcript_variant_X2	0.990823
chr18	20832518	20836518	13.0542	10	12.3422	11.35	13.2488	9.61	12.3852	10.14	ZNF800	+	mRNA	XM_021079288.1	zinc_finger_protein_800%2C_transcript_variant_X1	0.990735
chr18	20832526	20836526	13.0542	10	12.3422	11.35	13.2488	9.61	12.3852	10.14	ZNF800	+	mRNA	XM_021079289.1	zinc_finger_protein_800%2C_transcript_variant_X2	0.990735
chr4	14720661	14724661	53.3268	11.33	55.2338	13.62	54.4624	11.74	55.1143	12.17	ZNF572	-	mRNA	XM_021088933.1	zinc_finger_protein_572	0.990726
chr13	82051886	82055886	50.4117	10.89	50.4156	13.53	50.7602	11.53	51.0161	12.4	ZBTB38	+	mRNA	XM_021068346.1	zinc_finger_and_BTB_domain_containing_38%2C_transcript_variant_X2	0.990675
chr13	27837194	27841194	46.2095	10.01	46.1383	10.62	45.8719	11	47.357	10.73	ZKSCAN7	+	mRNA	XM_013990082.2	zinc_finger_with_KRAB_and_SCAN_domains_7%2C_transcript_variant_X2	0.990549
chr9	94037	98037	92.6135	13.14	93.9069	15.23	95.3428	15.6	92.9651	15.07	ZNF143	-	mRNA	XM_021062240.1	zinc_finger_protein_143%2C_transcript_variant_X1	0.990508
chr9	94037	98037	92.6135	13.14	93.9069	15.23	95.3428	15.6	92.9651	15.07	ZNF143	-	mRNA	XM_021062242.1	zinc_finger_protein_143%2C_transcript_variant_X3	0.990508
chr6	45574966	45578966	13.977	11.84	15.3	12.48	14.8895	12.11	14.6693	12.27	ZNF565	-	mRNA	XM_021097171.1	zinc_finger_protein_565%2C_transcript_variant_X2	0.990464
chr6	45574959	45578959	13.977	11.84	15.3	12.48	14.8895	12.11	14.6693	12.27	ZNF146	+	mRNA	XM_013998373.2	zinc_finger_protein_146%2C_transcript_variant_X3	0.990464
chr1	263828152	263832152	18.1651	11.36	18.8466	12.29	19.1233	10.99	18.2463	12.12	ZBTB6	-	mRNA	XM_021068545.1	zinc_finger_and_BTB_domain_containing_6%2C_transcript_variant_X3	0.990421
chr17	43856921	43860921	88.971	9.97	89.541	12.84	91.5969	9.71	88.643	11.3	ZHX3	-	mRNA	NM_001258405.1	zinc_fingers_and_homeoboxes_3	0.990413
chr6	45950129	45954129	91.0631	11.46	92.4146	13.17	91.4375	12.77	93.8348	13.73	LOC110255280	+	mRNA	XM_021097170.1	zinc_finger_protein_82_homolog%2C_transcript_variant_X6	0.990313
chr2	13274131	13278131	10.9969	9.93	9.82829	10.28	11.0053	8.5	10.0247	9.58	ZDHHC5	-	mRNA	XM_003353850.4	zinc_finger_DHHC-type_containing_5%2C_transcript_variant_X1	0.99026
chr2	13274132	13278132	10.9969	9.93	9.82829	10.28	11.0053	8.5	10.0247	9.58	ZDHHC5	-	mRNA	XM_013994311.2	zinc_finger_DHHC-type_containing_5%2C_transcript_variant_X5	0.99026
chr2	13274132	13278132	10.9969	9.93	9.82829	10.28	11.0053	8.5	10.0247	9.58	ZDHHC5	-	mRNA	XM_021083029.1	zinc_finger_DHHC-type_containing_5%2C_transcript_variant_X4	0.99026
chr13	148154509	148158509	87.8014	12.74	90.3254	13.41	93.5354	14.35	86.352	13.94	ZBED2	+	mRNA	XM_003483325.4	zinc_finger_BED-type_containing_2	0.990213
chr14	61025022	61029022	92.6442	13.91	94.4444	14.76	94.0887	14.43	94.8576	13.7	LOC100738050	-	mRNA	XM_021072363.1	zinc_finger_protein_33B%2C_transcript_variant_X17	0.990168
chr15	59670507	59674507	30.0755	7.66	29.5877	9.41	30.8837	8.17	29.3736	9.33	LIMS2	+	mRNA	XM_021076158.1	LIM_zinc_finger_domain_containing_2%2C_transcript_variant_X6	0.990139
chr15	59670544	59674544	30.0755	7.66	29.5877	9.41	30.8837	8.17	29.3736	9.33	LIMS2	+	mRNA	XM_021076156.1	LIM_zinc_finger_domain_containing_2%2C_transcript_variant_X3	0.990139
chr15	59670575	59674575	30.0755	7.66	29.5877	9.41	30.8837	8.17	29.3736	9.33	LIMS2	+	mRNA	XM_021076155.1	LIM_zinc_finger_domain_containing_2%2C_transcript_variant_X2	0.990139
chr15	59670589	59674589	30.0755	7.66	29.5877	9.41	30.8837	8.17	29.3736	9.33	LIMS2	+	mRNA	XM_021076157.1	LIM_zinc_finger_domain_containing_2%2C_transcript_variant_X5	0.990139
chr6	60719219	60723219	27.5966	13.58	27.5162	14.16	28.0588	12.67	27.6076	14.41	ZNF583	-	mRNA	XM_013998832.2	zinc_finger_protein_583%2C_transcript_variant_X4	0.990054
chr2	57051416	57055416	22.1884	8.23	23.7928	8.25	23.8544	7.51	22.5912	8.15	ZNF496	+	mRNA	XM_021083404.1	zinc_finger_protein_496%2C_transcript_variant_X2	0.990003
chr2	57051417	57055417	22.1884	8.23	23.7928	8.25	23.8544	7.51	22.5912	8.15	ZNF496	+	mRNA	XM_013987506.2	zinc_finger_protein_496%2C_transcript_variant_X3	0.990003
chr2	57051418	57055418	22.1884	8.23	23.7928	8.25	23.8544	7.51	22.5912	8.15	ZNF496	+	mRNA	XM_013987507.2	zinc_finger_protein_496%2C_transcript_variant_X4	0.990003
chr2	57051419	57055419	22.1884	8.23	23.7928	8.25	23.8544	7.51	22.5912	8.15	ZNF496	+	mRNA	XM_003123573.6	zinc_finger_protein_496%2C_transcript_variant_X1	0.990003
chr17	48151197	48155197	19.9499	10.45	19.7975	9.99	20.2853	7.56	19.8643	11.16	ZNF335	-	mRNA	XM_021077368.1	zinc_finger_protein_335%2C_transcript_variant_X5	0.989981
chr8	6071985	6075985	91.7107	13.94	91.7491	14.58	91.8381	14.27	93.4784	16.06	ZBTB49	-	mRNA	XM_013989283.2	zinc_finger_and_BTB_domain_containing_49%2C_transcript_variant_X3	0.989981
chr11	614835	618835	24.4786	9.41	25.5955	9.56	25.7254	9.24	24.8593	10.24	ZMYM5	-	mRNA	XM_021065424.1	zinc_finger_MYM-type_containing_5%2C_transcript_variant_X2	0.989906
chr3	43511396	43515396	93.5795	11.51	94.8606	12.46	95.377	10.98	94.9902	12.53	ZNF169	+	mRNA	XM_021087011.1	zinc_finger_protein_169%2C_transcript_variant_X10	0.989877
chr13	27820652	27824652	91.3109	12.84	93.0468	11.88	94.4283	11.14	91.8319	12.42	LOC100626731	-	mRNA	XM_013990095.2	zinc_finger_protein_with_KRAB_and_SCAN_domains_7%2C_transcript_variant_X4	0.989786
chr3	6504716	6508716	74.6628	10.23	74.9547	10.83	77.4226	9.02	73.7599	10.27	ZNF655	+	mRNA	XM_021086130.1	zinc_finger_protein_655%2C_transcript_variant_X6	0.989648
chr5	18406683	18410683	32.2767	9.17	31.2209	10.88	31.6035	9.46	32.562	10.57	ZNF740	+	mRNA	XM_021091710.1	zinc_finger_protein_740%2C_transcript_variant_X2	0.98959
chr5	18406686	18410686	32.2767	9.17	31.2209	10.88	31.6035	9.46	32.562	10.57	ZNF740	+	mRNA	XM_021091709.1	zinc_finger_protein_740%2C_transcript_variant_X1	0.98959
chr17	48151251	48155251	19.4119	10.42	19.2019	9.97	19.7042	7.53	19.3159	11.16	ZNF335	-	mRNA	XM_021077365.1	zinc_finger_protein_335%2C_transcript_variant_X1	0.989586
chr17	48151251	48155251	19.4119	10.42	19.2019	9.97	19.7042	7.53	19.3159	11.16	ZNF335	-	mRNA	XM_021077367.1	zinc_finger_protein_335%2C_transcript_variant_X3	0.989586
chr4	933571	937571	91.2603	12.18	92.1785	12.34	93.8899	10.83	91.482	12.5	ZNF623	-	mRNA	XM_021090509.1	zinc_finger_protein_623%2C_transcript_variant_X3	0.989572
chr3	40448055	40452055	73.4383	11.64	84.9156	11.83	79.5127	9.6	80.5101	11.76	UNKL	+	mRNA	XM_013987791.2	unkempt_family_like_zinc_finger%2C_transcript_variant_X11	0.989571
chr3	40448055	40452055	73.4383	11.64	84.9156	11.83	79.5127	9.6	80.5101	11.76	UNKL	+	mRNA	XM_021086858.1	unkempt_family_like_zinc_finger%2C_transcript_variant_X12	0.989571
chr17	35854554	35858554	25.822	9.46	25.3298	11.15	26.496	9.3	25.2062	11.22	PLAGL2	-	lncRNA	XR_002340159.1	PLAG1_like_zinc_finger_2%2C_transcript_variant_X2	0.989354
chr17	35854564	35858564	25.822	9.46	25.3298	11.15	26.496	9.3	25.2062	11.22	PLAGL2	-	mRNA	XM_003359941.5	PLAG1_like_zinc_finger_2%2C_transcript_variant_X1	0.989354
chr13	144897631	144901631	88.8317	15.24	94.7929	15.03	94.1964	18.03	91.4118	16.55	ZBTB20	+	mRNA	XM_021071268.1	zinc_finger_and_BTB_domain_containing_20%2C_transcript_variant_X14	0.989313
chr13	144897631	144901631	88.8317	15.24	94.7929	15.03	94.1964	18.03	91.4118	16.55	ZBTB20	+	mRNA	XM_021071271.1	zinc_finger_and_BTB_domain_containing_20%2C_transcript_variant_X17	0.989313
chr13	144897631	144901631	88.8317	15.24	94.7929	15.03	94.1964	18.03	91.4118	16.55	ZBTB20	+	mRNA	XM_021071272.1	zinc_finger_and_BTB_domain_containing_20%2C_transcript_variant_X18	0.989313
chr13	144897631	144901631	88.8317	15.24	94.7929	15.03	94.1964	18.03	91.4118	16.55	ZBTB20	+	mRNA	XM_021071282.1	zinc_finger_and_BTB_domain_containing_20%2C_transcript_variant_X27	0.989313
chr13	144897631	144901631	88.8317	15.24	94.7929	15.03	94.1964	18.03	91.4118	16.55	ZBTB20	+	mRNA	XM_021071297.1	zinc_finger_and_BTB_domain_containing_20%2C_transcript_variant_X41	0.989313
chr13	144897631	144901631	88.8317	15.24	94.7929	15.03	94.1964	18.03	91.4118	16.55	ZBTB20	+	mRNA	XM_021071299.1	zinc_finger_and_BTB_domain_containing_20%2C_transcript_variant_X43	0.989313
chr13	144897631	144901631	88.8317	15.24	94.7929	15.03	94.1964	18.03	91.4118	16.55	ZBTB20	+	mRNA	XM_021071300.1	zinc_finger_and_BTB_domain_containing_20%2C_transcript_variant_X44	0.989313
chr2	75749040	75753040	87.5206	15.18	90.5885	15	89.2712	15.51	90.7798	14.22	LOC100516355	-	mRNA	XM_021084160.1	zinc_finger_protein_77%2C_transcript_variant_X2	0.989215
chr12	22539414	22543414	77.4434	14.3	81.7231	16.02	83.6065	15.19	77.2969	14.8	IKZF3	+	mRNA	XM_013979701.2	IKAROS_family_zinc_finger_3%2C_transcript_variant_X3	0.989205
chr12	22539414	22543414	77.4434	14.3	81.7231	16.02	83.6065	15.19	77.2969	14.8	IKZF3	+	mRNA	XM_013979703.2	IKAROS_family_zinc_finger_3%2C_transcript_variant_X4	0.989205
chr2	151870343	151874343	77.924	7.44	75.7428	7.25	77.2641	6.41	78.0852	8.15	ZNF300	-	mRNA	XM_021085036.1	zinc_finger_protein_300%2C_transcript_variant_X1	0.989169
chr2	151870343	151874343	77.924	7.44	75.7428	7.25	77.2641	6.41	78.0852	8.15	ZNF300	-	mRNA	XM_021085037.1	zinc_finger_protein_300%2C_transcript_variant_X2	0.989169
chr6	62525729	62529729	35.4963	11.99	36.6627	13.14	37.041	12.23	35.9123	10.52	LOC100737912	+	mRNA	XM_021095154.1	zinc_finger_protein_850-like%2C_transcript_variant_X1	0.989112
chr12	13599186	13603186	94.666	15.92	87.4073	15.23	90.678	17.54	93.4041	15.6	HELZ	-	mRNA	XM_021066752.1	helicase_with_zinc_finger%2C_transcript_variant_X9	0.989088
chr13	14839517	14843517	72.6492	15.79	89.3251	17.46	81.9453	16.86	81.8606	17.64	ZCWPW2	+	mRNA	XM_021071485.1	zinc_finger_CW-type_and_PWWP_domain_containing_2%2C_transcript_variant_X3	0.988818
chr6	14863479	14867479	89.0087	11.95	92.1449	12.16	92.4498	14.46	90.7576	12.37	ZNF821	-	mRNA	XM_021093848.1	zinc_finger_protein_821%2C_transcript_variant_X19	0.988789
chr1	263844810	263848810	28.2624	11.21	27.9499	12.8	29.8005	11.77	27.0495	11.26	ZBTB6	-	mRNA	XM_021068548.1	zinc_finger_and_BTB_domain_containing_6%2C_transcript_variant_X4	0.988782
chr6	83763905	83767905	74.1214	8.61	75.538	9.48	76.0153	9.26	75.3512	9.49	ZNF683	-	mRNA	XM_021095629.1	zinc_finger_protein_683	0.988722
chr6	60693925	60697925	89.6524	13.54	92.0621	15.62	91.0622	14.91	92.7337	13.63	ZNF583	-	mRNA	XM_003356077.3	zinc_finger_protein_583%2C_transcript_variant_X1	0.988675
chr6	61891415	61895415	91.083	15.47	93.8724	16.27	94.1419	14.09	92.9471	15.38	LOC110261321	+	lncRNA	XR_002345382.1	zinc_finger_protein_17-like%2C_transcript_variant_X20	0.988596
chr6	53684774	53688774	56.4353	14.56	58.0244	12.84	59.1897	11.44	56.5906	12.89	LOC102165847	+	mRNA	XM_021094648.1	zinc_finger_protein_664-like%2C_transcript_variant_X1	0.988594
chr14	22500737	22504737	20.1937	9.34	20.224	10.77	20.7749	9.58	20.1093	10.38	ZNF891	+	mRNA	XM_021072903.1	zinc_finger_protein_891	0.98859
chr5	78716277	78720277	29.6656	9.29	30.7148	9.08	31.6182	8.5	29.46	10.74	ZNF641	-	mRNA	XM_003126632.6	zinc_finger_protein_641	0.988577
chr12	22482349	22486349	78.3876	14.1	84.8199	14	84.2031	13.74	80.9057	14.35	IKZF3	+	mRNA	XM_021067034.1	IKAROS_family_zinc_finger_3%2C_transcript_variant_X2	0.988484
chr6	62351472	62355472	93.0729	12.89	94.4774	13.26	96.181	12.37	93.5624	13.35	LOC106510601	+	mRNA	XM_021095477.1	zinc_finger_protein_883-like	0.988442
chr13	82150991	82154991	90.1304	13.05	92.7784	13.91	93.2549	13.23	91.8224	14.17	ZBTB38	+	mRNA	XM_021068356.1	zinc_finger_and_BTB_domain_containing_38%2C_transcript_variant_X14	0.988284
chr16	27812636	27816636	16.5136	10.53	16.1142	11.09	16.3232	9.84	16.6914	9.6	ZNF131	+	mRNA	XM_021076673.1	zinc_finger_protein_131%2C_transcript_variant_X3	0.988282
chr16	27812637	27816637	16.5136	10.53	16.1142	11.09	16.3232	9.84	16.6914	9.6	ZNF131	+	mRNA	XM_021076678.1	zinc_finger_protein_131%2C_transcript_variant_X8	0.988282
chr3	17764739	17768739	38.8374	11.48	39.4977	11.26	39.598	10.7	39.6672	13.2	ZNF689	+	mRNA	XM_021086420.1	zinc_finger_protein_689	0.988266
chr6	53684630	53688630	55.7607	14.62	57.0389	12.61	58.3286	11.25	55.8194	12.8	LOC102165847	+	mRNA	XM_005664654.3	zinc_finger_protein_664-like%2C_transcript_variant_X3	0.988187
chr7	22005383	22009383	46.4408	12.26	45.2605	12.32	47.3383	11.25	45.461	11.82	ZNF389	+	mRNA	NM_001145130.1	zinc_finger_protein_389	0.988166
chr14	22500646	22504646	20.211	9.32	20.2636	10.83	20.8392	9.66	20.1249	10.4	ZNF10	-	mRNA	XM_021072890.1	zinc_finger_protein_10%2C_transcript_variant_X2	0.988051
chr1	267389574	267393574	33.8201	11.13	34.1843	13.13	34.2334	10.09	34.5948	11.33	ZBTB43	+	mRNA	XM_021068980.1	zinc_finger_and_BTB_domain_containing_43	0.988031
chr4	1007940	1011940	43.8199	9.41	43.7515	10.37	45.5943	8.05	43.0384	9.1	ZC3H3	+	mRNA	XM_021090417.1	zinc_finger_CCCH-type_containing_3%2C_transcript_variant_X2	0.988025
chr2	80893577	80897577	28.5202	10.56	29.2388	14.54	30.2146	10.4	28.2493	12.95	ZNF346	-	mRNA	NM_001244480.1	zinc_finger_protein_346	0.987942
chr6	45793964	45797964	92.9928	11.09	94.2254	15.3	95.79	12.19	93.7233	12.04	ZNF382	-	mRNA	XM_013998422.2	zinc_finger_protein_382	0.987889
chr2	62153543	62157543	66.3334	8.9	65.2676	10.48	64.961	8.06	68.2587	10.19	WIZ	+	mRNA	XM_021083622.1	widely_interspaced_zinc_finger_motifs%2C_transcript_variant_X8	0.98785
chr13	150911893	150915893	89.79	16.65	90.0407	13.78	91.0983	17.09	90.9464	14.7	DZIP3	-	mRNA	XM_021070422.1	DAZ_interacting_zinc_finger_protein_3%2C_transcript_variant_X5	0.987838
chr13	117141902	117145902	88.8228	12.9	91.6741	14.98	94.0285	13.63	88.6976	14.35	ZMAT3	-	mRNA	XM_013982220.2	zinc_finger_matrin-type_3%2C_transcript_variant_X6	0.987801
chr5	21975453	21979453	18.9475	9.23	17.7146	8.31	19.3819	8.45	17.733	8.83	BAZ2A	-	mRNA	XM_021092878.1	bromodomain_adjacent_to_zinc_finger_domain_2A%2C_transcript_variant_X5	0.987799
chr12	76446	80446	71.7584	7.93	70.9283	8.65	72.2373	9.07	72.2251	11.14	LOC110255247	-	lncRNA	XR_002336877.1	zinc_finger_protein_501-like%2C_transcript_variant_X6	0.987708
chr6	50393890	50397890	9.2723	9.9	8.96274	10.78	9.65448	9.46	8.81062	10.9	ZNF575	+	mRNA	XM_003127188.4	zinc_finger_protein_575%2C_transcript_variant_X2	0.987541
chr18	50596921	50600921	40.5507	10.5	41.1858	10.28	41.9198	10.02	40.8488	11.17	ZMIZ2	-	mRNA	XM_021078664.1	zinc_finger_MIZ-type_containing_2%2C_transcript_variant_X3	0.98753
chr12	13652938	13656938	6.95576	7.93	6.82791	8.44	6.99448	6.69	6.96444	8.33	HELZ	-	mRNA	XM_021066744.1	helicase_with_zinc_finger%2C_transcript_variant_X2	0.987445
chr12	13652938	13656938	6.95576	7.93	6.82791	8.44	6.99448	6.69	6.96444	8.33	HELZ	-	mRNA	XM_021066747.1	helicase_with_zinc_finger%2C_transcript_variant_X5	0.987445
chr6	91542642	91546642	92.9888	17.93	96.3003	17	96.6316	17.48	95.1073	16.07	ZMYM4	+	mRNA	XM_021095908.1	zinc_finger_MYM-type_containing_4%2C_transcript_variant_X10	0.987223
chr17	48052478	48056478	31.7373	11.43	31.3645	14.27	32.4505	12.27	31.4697	13.64	ZSWIM3	+	mRNA	XM_013985404.2	zinc_finger_SWIM-type_containing_3	0.987197
chr6	53716727	53720727	43.8002	9.84	44.7426	10.99	46.1572	9.33	43.5466	10.46	ZNF114	+	mRNA	XM_021094652.1	zinc_finger_protein_114%2C_transcript_variant_X3	0.987058
chr5	21975392	21979392	19.6269	9.41	18.5198	8.49	20.1114	8.65	18.5391	9.02	BAZ2A	-	mRNA	XM_021092882.1	bromodomain_adjacent_to_zinc_finger_domain_2A%2C_transcript_variant_X8	0.986967
chr2	62153783	62157783	59.7497	9.15	59.3588	10.18	57.9409	7.78	62.7411	10.15	WIZ	+	mRNA	XM_013991107.2	widely_interspaced_zinc_finger_motifs%2C_transcript_variant_X2	0.986961
chr18	55682576	55686576	32.4821	10.5	31.492	11.81	31.759	10.56	33.0637	11.4	ZNF746	-	mRNA	XM_021078687.1	zinc_finger_protein_746	0.986908
chr1	55687471	55691471	89.3526	11.69	93.6219	15.55	91.4207	13.45	94.0029	13.4	ZNF292	+	mRNA	XM_013992668.2	zinc_finger_protein_292%2C_transcript_variant_X5	0.986791
chr13	117368971	117372971	5.5193	10.92	5.72059	10.86	5.90212	8.92	5.48847	11.1	ZNF639	+	mRNA	XM_021068466.1	zinc_finger_protein_639%2C_transcript_variant_X3	0.98677
chr6	60719044	60723044	26.0071	13.55	26.0791	14.17	26.6181	12.69	26.1678	14.41	ZNF582	+	mRNA	XM_021095108.1	zinc_finger_protein_582%2C_transcript_variant_X7	0.986744
chr5	21403071	21407071	88.9296	12.83	88.1936	14.02	91.0081	12.1	88.5027	13.92	IKZF4	+	mRNA	XM_021091784.1	IKAROS_family_zinc_finger_4%2C_transcript_variant_X3	0.9867
chr5	21403071	21407071	88.9296	12.83	88.1936	14.02	91.0081	12.1	88.5027	13.92	IKZF4	+	mRNA	XM_021091787.1	IKAROS_family_zinc_finger_4%2C_transcript_variant_X6	0.9867
chr5	21403074	21407074	88.9296	12.83	88.1936	14.02	91.0081	12.1	88.5027	13.92	IKZF4	+	mRNA	XM_021091788.1	IKAROS_family_zinc_finger_4%2C_transcript_variant_X7	0.9867
chr5	21403099	21407099	88.9296	12.83	88.1936	14.02	91.0081	12.1	88.5027	13.92	IKZF4	+	mRNA	XM_021091789.1	IKAROS_family_zinc_finger_4%2C_transcript_variant_X8	0.9867
chr18	50596915	50600915	40.0581	10.44	40.6743	10.25	41.411	10	40.4168	11.16	ZMIZ2	-	mRNA	XM_021078665.1	zinc_finger_MIZ-type_containing_2%2C_transcript_variant_X4	0.986613
chr1	237818674	237822674	25.7998	12.07	24.809	11.82	25.2055	9.78	26.0902	11.37	ZCCHC7	+	mRNA	XM_021066106.1	zinc_finger_CCHC-type_containing_7%2C_transcript_variant_X1	0.986608
chr1	237818686	237822686	25.7998	12.07	24.809	11.82	25.2055	9.78	26.0902	11.37	ZCCHC7	+	mRNA	XM_021066112.1	zinc_finger_CCHC-type_containing_7%2C_transcript_variant_X2	0.986608
chr1	263844771	263848771	29.1029	11.3	28.9059	12.88	30.7556	11.86	28.042	11.39	ZBTB26	-	mRNA	XM_021068524.1	zinc_finger_and_BTB_domain_containing_26%2C_transcript_variant_X3	0.986584
chr1	263844777	263848777	29.1029	11.3	28.9059	12.88	30.7556	11.86	28.042	11.39	ZBTB26	-	mRNA	XM_005660409.3	zinc_finger_and_BTB_domain_containing_26%2C_transcript_variant_X6	0.986584
chr6	135604698	135608698	18.7302	10.46	18.8909	11.39	19.5615	10.21	18.573	9.98	ZZZ3	+	mRNA	XM_021096454.1	zinc_finger_ZZ-type_containing_3%2C_transcript_variant_X2	0.986537
chr8	6079298	6083298	22.6065	9.17	23.2158	9.33	23.3737	7.9	23.0829	8.66	ZBTB49	-	mRNA	XM_013989281.2	zinc_finger_and_BTB_domain_containing_49%2C_transcript_variant_X1	0.986346
chr8	6079304	6083304	22.6065	9.17	23.2158	9.33	23.3737	7.9	23.0829	8.66	ZBTB49	-	mRNA	XM_003128851.6	zinc_finger_and_BTB_domain_containing_49%2C_transcript_variant_X2	0.986346
chr5	19574127	19578127	61.9595	9.64	64.0001	9.95	63.933	9.09	63.7807	9.67	ZNF385A	-	mRNA	XM_005663859.3	zinc_finger_protein_385A%2C_transcript_variant_X1	0.986266
chr6	58144118	58148118	88.7577	10.84	90.4738	12.29	91.5053	11.8	90.2221	11.04	ZNF432	-	mRNA	XM_021094923.1	zinc_finger_protein_432%2C_transcript_variant_X6	0.986266
chr6	45544819	45548819	92.8905	13.6	93.3415	13.5	94.5005	12.17	94.384	12.68	ZNF146	+	mRNA	XM_021097207.1	zinc_finger_protein_146%2C_transcript_variant_X4	0.985957
chr7	22080074	22084074	31.4992	9.22	28.7651	11.72	30.4323	8.89	30.6952	9.77	ZSCAN9	+	mRNA	XM_005665674.3	zinc_finger_and_SCAN_domain_containing_9%2C_transcript_variant_X2	0.985878
chr7	22080126	22084126	31.4992	9.22	28.7651	11.72	30.4323	8.89	30.6952	9.77	ZSCAN9	+	mRNA	XM_021099815.1	zinc_finger_and_SCAN_domain_containing_9%2C_transcript_variant_X1	0.985878
chr2	79675621	79679621	91.9181	14.33	93.9873	13.95	94.4404	11.62	94.1327	13.26	ZNF354A	+	mRNA	XM_021084348.1	zinc_finger_protein_354A%2C_transcript_variant_X4	0.985853
chr6	58077057	58081057	40.2828	13.71	40.4641	16.27	40.7378	15.35	41.1693	14.58	ZNF615	-	mRNA	XM_005653321.3	zinc_finger_protein_615	0.985835
chr4	94786229	94790229	59.348	10.06	59.111	9.54	59.0767	6.78	61.1045	8.29	ZBTB7B	-	mRNA	XM_021089753.1	zinc_finger_and_BTB_domain_containing_7B%2C_transcript_variant_X9	0.98567
chr3	6505936	6509936	91.2518	11.35	92.7676	12.13	93.4627	10.63	93.2334	11.89	ZNF655	+	mRNA	XM_021086139.1	zinc_finger_protein_655%2C_transcript_variant_X16	0.985663
chr13	145575021	145579021	84.6757	13.3	88.7222	13.06	89.3422	12.85	86.5889	14.65	ZBTB20	+	mRNA	XM_021071285.1	zinc_finger_and_BTB_domain_containing_20%2C_transcript_variant_X30	0.985601
chr1	263844908	263848908	29.2766	11.09	29.2321	12.62	31.1258	11.72	28.2462	11.26	ZBTB6	-	mRNA	XM_005660414.3	zinc_finger_and_BTB_domain_containing_6%2C_transcript_variant_X1	0.98546
chr1	263844908	263848908	29.2766	11.09	29.2321	12.62	31.1258	11.72	28.2462	11.26	ZBTB6	-	mRNA	XM_021068543.1	zinc_finger_and_BTB_domain_containing_6%2C_transcript_variant_X2	0.98546
chr1	263844884	263848884	29.2766	11.09	29.2321	12.62	31.1258	11.72	28.2462	11.26	ZBTB26	-	mRNA	XM_013993840.2	zinc_finger_and_BTB_domain_containing_26%2C_transcript_variant_X7	0.98546
chr1	263844893	263848893	29.2766	11.09	29.2321	12.62	31.1258	11.72	28.2462	11.26	ZBTB26	-	mRNA	XM_003353652.4	zinc_finger_and_BTB_domain_containing_26%2C_transcript_variant_X2	0.98546
chr1	263844912	263848912	29.2766	11.09	29.2321	12.62	31.1258	11.72	28.2462	11.26	ZBTB26	-	mRNA	XM_005660412.3	zinc_finger_and_BTB_domain_containing_26%2C_transcript_variant_X8	0.98546
chr1	263844914	263848914	29.2766	11.09	29.2321	12.62	31.1258	11.72	28.2462	11.26	ZBTB26	-	mRNA	XM_013993838.2	zinc_finger_and_BTB_domain_containing_26%2C_transcript_variant_X4	0.98546
chr1	16461531	16465531	67.3648	11.05	73.6736	11.79	73.4917	10.79	69.6356	10.76	ZC3H12D	+	mRNA	XM_003121158.4	zinc_finger_CCCH-type_containing_12D%2C_transcript_variant_X1	0.985405
chr13	27781330	27785330	37.7644	12.58	37.827	12.76	39.2221	11.76	37.4893	12.87	ZNF445	-	mRNA	XM_005657067.3	zinc_finger_protein_445%2C_transcript_variant_X1	0.985399
chr13	27781330	27785330	37.7644	12.58	37.827	12.76	39.2221	11.76	37.4893	12.87	ZNF445	-	mRNA	XM_021071725.1	zinc_finger_protein_445%2C_transcript_variant_X3	0.985399
chr13	27781330	27785330	37.7644	12.58	37.827	12.76	39.2221	11.76	37.4893	12.87	ZNF445	-	mRNA	XM_021071726.1	zinc_finger_protein_445%2C_transcript_variant_X4	0.985399
chr13	27781348	27785348	37.7644	12.58	37.827	12.76	39.2221	11.76	37.4893	12.87	ZNF445	-	mRNA	XM_003358387.4	zinc_finger_protein_445%2C_transcript_variant_X2	0.985399
chr6	135604144	135608144	15.8399	10.52	16.0697	11.32	16.6365	10.3	15.7509	9.86	ZZZ3	+	mRNA	XM_005653415.3	zinc_finger_ZZ-type_containing_3%2C_transcript_variant_X1	0.985248
chr6	135604177	135608177	15.8399	10.52	16.0697	11.32	16.6365	10.3	15.7509	9.86	ZZZ3	+	mRNA	XM_013996150.2	zinc_finger_ZZ-type_containing_3%2C_transcript_variant_X8	0.985248
chr6	135604212	135608212	15.8399	10.52	16.0697	11.32	16.6365	10.3	15.7509	9.86	ZZZ3	+	mRNA	XM_013996149.2	zinc_finger_ZZ-type_containing_3%2C_transcript_variant_X7	0.985248
chr6	135604231	135608231	15.8399	10.52	16.0697	11.32	16.6365	10.3	15.7509	9.86	ZZZ3	+	mRNA	XM_013996145.2	zinc_finger_ZZ-type_containing_3%2C_transcript_variant_X4	0.985248
chr6	135604231	135608231	15.8399	10.52	16.0697	11.32	16.6365	10.3	15.7509	9.86	ZZZ3	+	mRNA	XM_021096456.1	zinc_finger_ZZ-type_containing_3%2C_transcript_variant_X5	0.985248
chr6	45741839	45745839	38.8714	12.78	37.4045	15.6	39.2112	13.23	38.2123	16.05	LOC106510528	+	mRNA	XM_021097135.1	zinc_finger_protein_461%2C_transcript_variant_X1	0.985179
chr6	45741840	45745840	38.8714	12.78	37.4045	15.6	39.2112	13.23	38.2123	16.05	LOC106510528	+	mRNA	XM_021097137.1	zinc_finger_protein_461%2C_transcript_variant_X2	0.985179
chr6	45741841	45745841	38.8714	12.78	37.4045	15.6	39.2112	13.23	38.2123	16.05	LOC106510528	+	mRNA	XM_021097139.1	zinc_finger_protein_461%2C_transcript_variant_X4	0.985179
chr6	45741841	45745841	38.8714	12.78	37.4045	15.6	39.2112	13.23	38.2123	16.05	LOC106510528	+	mRNA	XM_021097138.1	zinc_finger_protein_461%2C_transcript_variant_X3	0.985179
chr6	45741843	45745843	38.8714	12.78	37.4045	15.6	39.2112	13.23	38.2123	16.05	LOC106510528	+	mRNA	XM_021097140.1	zinc_finger_protein_461%2C_transcript_variant_X5	0.985179
chr5	19574036	19578036	62.3145	9.65	64.3069	10.04	64.315	9.19	64.2392	9.72	ZNF385A	-	mRNA	XM_013997586.2	zinc_finger_protein_385A%2C_transcript_variant_X4	0.984965
chr3	43538385	43542385	92.1217	14.51	92.69	14.62	94.3428	13.74	93.2956	14.3	ZNF169	+	mRNA	XM_021087019.1	zinc_finger_protein_169%2C_transcript_variant_X18	0.984935
chr13	24699426	24703426	38.349	12.76	39.853	12.78	39.0201	9.85	40.3793	13.02	LOC100623639	+	mRNA	XM_021070408.1	zinc_finger_protein_621%2C_transcript_variant_X9	0.98492
chr2	75765725	75769725	21.0608	10.19	21.3419	11.25	22.0889	9.31	20.964	9.37	LOC100516355	-	mRNA	XM_021084161.1	zinc_finger_protein_77%2C_transcript_variant_X3	0.984895
chr2	75765725	75769725	21.0608	10.19	21.3419	11.25	22.0889	9.31	20.964	9.37	LOC100516355	-	mRNA	XM_021084159.1	zinc_finger_protein_77%2C_transcript_variant_X1	0.984895
chr6	46120456	46124456	24.0674	12.11	23.5489	14.01	24.363	10.16	23.9857	12.25	ZNF829	+	mRNA	XM_021097190.1	zinc_finger_protein_829%2C_transcript_variant_X5	0.984851
chr3	39086789	39090789	27.9628	9.46	28.6161	10.67	29.558	8.04	27.8931	10.72	ZNF213	-	mRNA	XM_013995737.2	zinc_finger_protein_213%2C_transcript_variant_X2	0.984817
chr11	614966	618966	18.7167	9.24	19.8942	9.38	20.1965	9.06	19.0115	10.19	ZMYM5	-	mRNA	XM_021065425.1	zinc_finger_MYM-type_containing_5%2C_transcript_variant_X3	0.98477
chr18	55840969	55844969	38.2456	11.05	35.4504	10.69	36.9123	9.79	37.9297	10.84	ZNF862	+	mRNA	XM_021079099.1	zinc_finger_protein_862%2C_transcript_variant_X1	0.984689
chr18	55840969	55844969	38.2456	11.05	35.4504	10.69	36.9123	9.79	37.9297	10.84	ZNF862	+	mRNA	XM_021079100.1	zinc_finger_protein_862%2C_transcript_variant_X2	0.984689
chr18	55840969	55844969	38.2456	11.05	35.4504	10.69	36.9123	9.79	37.9297	10.84	ZNF862	+	mRNA	XM_021079101.1	zinc_finger_protein_862%2C_transcript_variant_X3	0.984689
chr18	55840969	55844969	38.2456	11.05	35.4504	10.69	36.9123	9.79	37.9297	10.84	ZNF862	+	mRNA	XM_021079102.1	zinc_finger_protein_862%2C_transcript_variant_X4	0.984689
chr18	55840969	55844969	38.2456	11.05	35.4504	10.69	36.9123	9.79	37.9297	10.84	ZNF862	+	mRNA	XM_021079103.1	zinc_finger_protein_862%2C_transcript_variant_X5	0.984689
chr18	55840969	55844969	38.2456	11.05	35.4504	10.69	36.9123	9.79	37.9297	10.84	ZNF862	+	mRNA	XM_021079104.1	zinc_finger_protein_862%2C_transcript_variant_X6	0.984689
chr18	55840969	55844969	38.2456	11.05	35.4504	10.69	36.9123	9.79	37.9297	10.84	ZNF862	+	mRNA	XM_021079105.1	zinc_finger_protein_862%2C_transcript_variant_X7	0.984689
chr18	55840970	55844970	38.2456	11.05	35.4504	10.69	36.9123	9.79	37.9297	10.84	ZNF862	+	mRNA	XM_021079106.1	zinc_finger_protein_862%2C_transcript_variant_X8	0.984689
chr18	55840970	55844970	38.2456	11.05	35.4504	10.69	36.9123	9.79	37.9297	10.84	ZNF862	+	mRNA	XM_021079107.1	zinc_finger_protein_862%2C_transcript_variant_X9	0.984689
chr6	62752046	62756046	42.197	8.95	42.194	9.18	43.2786	8.17	42.4285	11.15	ZNF135	+	mRNA	XM_021097362.1	zinc_finger_protein_135%2C_transcript_variant_X3	0.984643
chr6	62752052	62756052	42.197	8.95	42.194	9.18	43.2786	8.17	42.4285	11.15	ZNF135	+	mRNA	XM_021097360.1	zinc_finger_protein_135%2C_transcript_variant_X1	0.984643
chr6	46119506	46123506	34.773	12.2	34.0564	13.61	34.9664	10.56	34.9379	12.05	ZNF568	-	mRNA	XM_021097146.1	zinc_finger_protein_568	0.984623
chr6	46119525	46123525	34.773	12.2	34.0564	13.61	34.9664	10.56	34.9379	12.05	ZNF829	+	mRNA	XM_013998466.2	zinc_finger_protein_829%2C_transcript_variant_X3	0.984623
chr12	13652979	13656979	7.42238	7.96	7.34617	8.5	7.67108	6.77	7.32847	8.38	HELZ	-	mRNA	XM_021066743.1	helicase_with_zinc_finger%2C_transcript_variant_X1	0.9846
chr12	13652979	13656979	7.42238	7.96	7.34617	8.5	7.67108	6.77	7.32847	8.38	HELZ	-	mRNA	XM_021066745.1	helicase_with_zinc_finger%2C_transcript_variant_X3	0.9846
chr12	13652979	13656979	7.42238	7.96	7.34617	8.5	7.67108	6.77	7.32847	8.38	HELZ	-	mRNA	XM_021066746.1	helicase_with_zinc_finger%2C_transcript_variant_X4	0.9846
chr12	13652979	13656979	7.42238	7.96	7.34617	8.5	7.67108	6.77	7.32847	8.38	HELZ	-	mRNA	XM_021066748.1	helicase_with_zinc_finger%2C_transcript_variant_X6	0.9846
chr12	13652979	13656979	7.42238	7.96	7.34617	8.5	7.67108	6.77	7.32847	8.38	HELZ	-	mRNA	XM_021066749.1	helicase_with_zinc_finger%2C_transcript_variant_X7	0.9846
chr12	13652979	13656979	7.42238	7.96	7.34617	8.5	7.67108	6.77	7.32847	8.38	HELZ	-	mRNA	XM_021066750.1	helicase_with_zinc_finger%2C_transcript_variant_X8	0.9846
chr1	267939952	267943952	25.8624	13.08	25.1385	14.14	26.4224	12.8	25.3807	13.16	ZNF79	+	mRNA	XM_003480610.4	zinc_finger_protein_79%2C_transcript_variant_X1	0.984516
[truncated: 907 more rows]

## Sheet: top100_transcripts_sort_by_PA1
chrom	start	end	PA1 mean methylation level	PA1 mean CpG coverage	PA2 mean methylation level	PA2 mean CpG coverage	CN1 mean methylation level	CN1 mean CpG coverage	CN2 mean methylation level	CN2 mean CpG coverage	gene	strand	RNA	transcript_id	description	methylation ratio (PA mean/ CN mean)	Human ortholog
chr1	21301118	21305118	0.951	9.91	0.961	11.13	0.718	10.36	0.594	11.44	PLAGL1	+	mRNA	XM_021084045.1	PLAG1_like_zinc_finger_1%2C_transcript_variant_X3	1.45732	PLAGL1
chr1	21301991	21305991	0.944	10.55	0.955	11.05	0.699	10.74	0.569	11.42	PLAGL1	+	mRNA	XM_005654371.3	PLAG1_like_zinc_finger_1%2C_transcript_variant_X14	1.49763	PLAGL1
chr1	21301991	21305991	0.944	10.55	0.955	11.05	0.699	10.74	0.569	11.42	PLAGL1	+	mRNA	XM_013984759.2	PLAG1_like_zinc_finger_1%2C_transcript_variant_X8	1.49763	PLAGL1
chr1	21301991	21305991	0.944	10.55	0.955	11.05	0.699	10.74	0.569	11.42	PLAGL1	+	mRNA	XM_013984767.2	PLAG1_like_zinc_finger_1%2C_transcript_variant_X20	1.49763	PLAGL1
chr1	21301991	21305991	0.944	10.55	0.955	11.05	0.699	10.74	0.569	11.42	PLAGL1	+	mRNA	XM_021084059.1	PLAG1_like_zinc_finger_1%2C_transcript_variant_X5	1.49763	PLAGL1
chr1	21301991	21305991	0.944	10.55	0.955	11.05	0.699	10.74	0.569	11.42	PLAGL1	+	mRNA	XM_021084067.1	PLAG1_like_zinc_finger_1%2C_transcript_variant_X7	1.49763	PLAGL1
chr1	21301991	21305991	0.944	10.55	0.955	11.05	0.699	10.74	0.569	11.42	PLAGL1	+	mRNA	XM_021084121.1	PLAG1_like_zinc_finger_1%2C_transcript_variant_X16	1.49763	PLAGL1
chr1	21301991	21305991	0.944	10.55	0.955	11.05	0.699	10.74	0.569	11.42	PLAGL1	+	mRNA	XM_021084192.1	PLAG1_like_zinc_finger_1%2C_transcript_variant_X27	1.49763	PLAGL1
chr1	21301996	21305996	0.944	10.55	0.955	11.05	0.699	10.74	0.569	11.42	PLAGL1	+	mRNA	XM_013984764.2	PLAG1_like_zinc_finger_1%2C_transcript_variant_X19	1.49763	PLAGL1
chr1	21301996	21305996	0.944	10.55	0.955	11.05	0.699	10.74	0.569	11.42	PLAGL1	+	mRNA	XM_021084171.1	PLAG1_like_zinc_finger_1%2C_transcript_variant_X23	1.49763	PLAGL1
chr1	21301997	21305997	0.944	10.55	0.955	11.05	0.699	10.74	0.569	11.42	PLAGL1	+	mRNA	XM_021084199.1	PLAG1_like_zinc_finger_1%2C_transcript_variant_X28	1.49763	PLAGL1
chr1	21301998	21305998	0.944	10.55	0.955	11.05	0.699	10.74	0.569	11.42	PLAGL1	+	mRNA	XM_021084176.1	PLAG1_like_zinc_finger_1%2C_transcript_variant_X24	1.49763	PLAGL1
chr1	21302001	21306001	0.944	10.55	0.955	11.05	0.699	10.74	0.569	11.42	PLAGL1	+	mRNA	XM_021084099.1	PLAG1_like_zinc_finger_1%2C_transcript_variant_X12	1.49763	PLAGL1
chr1	21302001	21306001	0.944	10.55	0.955	11.05	0.699	10.74	0.569	11.42	PLAGL1	+	mRNA	XM_021084114.1	PLAG1_like_zinc_finger_1%2C_transcript_variant_X15	1.49763	PLAGL1
chr1	21301722	21305722	0.944	10.5	0.956	11.05	0.702	10.73	0.569	11.42	PLAGL1	+	mRNA	XM_021084184.1	PLAG1_like_zinc_finger_1%2C_transcript_variant_X26	1.49489	PLAGL1
chr1	21301723	21305723	0.944	10.5	0.956	11.05	0.702	10.73	0.569	11.42	PLAGL1	+	mRNA	XM_013984762.2	PLAG1_like_zinc_finger_1%2C_transcript_variant_X18	1.49489	PLAGL1
chr1	21301723	21305723	0.944	10.5	0.956	11.05	0.702	10.73	0.569	11.42	PLAGL1	+	mRNA	XM_021084064.1	PLAG1_like_zinc_finger_1%2C_transcript_variant_X6	1.49489	PLAGL1
chr1	21301723	21305723	0.944	10.5	0.956	11.05	0.702	10.73	0.569	11.42	PLAGL1	+	mRNA	XM_021084080.1	PLAG1_like_zinc_finger_1%2C_transcript_variant_X9	1.49489	PLAGL1
chr1	21301723	21305723	0.944	10.5	0.956	11.05	0.702	10.73	0.569	11.42	PLAGL1	+	mRNA	XM_021084087.1	PLAG1_like_zinc_finger_1%2C_transcript_variant_X10	1.49489	PLAGL1
chr1	21301723	21305723	0.944	10.5	0.956	11.05	0.702	10.73	0.569	11.42	PLAGL1	+	mRNA	XM_021084092.1	PLAG1_like_zinc_finger_1%2C_transcript_variant_X11	1.49489	PLAGL1
chr1	21301987	21305987	0.944	10.53	0.955	11.06	0.701	10.75	0.572	11.41	PLAGL1	+	mRNA	XM_005654368.3	PLAG1_like_zinc_finger_1%2C_transcript_variant_X1	1.49175	PLAGL1
chr2	66418162	66422162	0.867	11.48	0.876	11.68	0.544	11.15	0.583	11.69	LOC100521431	-	mRNA	XM_013990640.2	zinc_finger_protein_791-like%2C_transcript_variant_X1	1.54658	ZNF791
chr2	66418166	66422166	0.867	11.48	0.876	11.68	0.544	11.15	0.583	11.69	LOC100521431	-	mRNA	XM_021083735.1	zinc_finger_protein_791-like%2C_transcript_variant_X5	1.54658	ZNF791
chr3	4360874	4364874	0.824	11.93	0.862	10.62	0.601	9.62	0.576	12.23	LOC100520903	+	mRNA	XM_021086053.1	zinc_finger_protein_300-like%2C_transcript_variant_X1	1.43246	No identified human ortholog #
chr3	4360874	4364874	0.824	11.93	0.862	10.62	0.601	9.62	0.576	12.23	LOC100520903	+	mRNA	XM_021086054.1	zinc_finger_protein_300-like%2C_transcript_variant_X2	1.43246	No identified human ortholog
chr3	4360874	4364874	0.824	11.93	0.862	10.62	0.601	9.62	0.576	12.23	LOC100520903	+	mRNA	XM_021086058.1	zinc_finger_protein_300-like%2C_transcript_variant_X5	1.43246	No identified human ortholog
chr3	4360874	4364874	0.824	11.93	0.862	10.62	0.601	9.62	0.576	12.23	LOC100520903	+	mRNA	XM_021086060.1	zinc_finger_protein_300-like%2C_transcript_variant_X7	1.43246	No identified human ortholog
chr3	4360874	4364874	0.824	11.93	0.862	10.62	0.601	9.62	0.576	12.23	LOC100520903	+	mRNA	XM_021086061.1	zinc_finger_protein_300-like%2C_transcript_variant_X8	1.43246	No identified human ortholog
chr3	4360874	4364874	0.824	11.93	0.862	10.62	0.601	9.62	0.576	12.23	LOC100520903	+	mRNA	XM_021086062.1	zinc_finger_protein_300-like%2C_transcript_variant_X9	1.43246	No identified human ortholog
chr3	4360874	4364874	0.824	11.93	0.862	10.62	0.601	9.62	0.576	12.23	LOC100520903	+	mRNA	XM_021086063.1	zinc_finger_protein_300-like%2C_transcript_variant_X10	1.43246	No identified human ortholog
chr3	4360874	4364874	0.824	11.93	0.862	10.62	0.601	9.62	0.576	12.23	LOC100520903	+	mRNA	XM_021086064.1	zinc_finger_protein_300-like%2C_transcript_variant_X11	1.43246	No identified human ortholog
chr3	4360874	4364874	0.824	11.93	0.862	10.62	0.601	9.62	0.576	12.23	LOC100520903	+	mRNA	XM_021086065.1	zinc_finger_protein_300-like%2C_transcript_variant_X12	1.43246	No identified human ortholog
chr3	4360874	4364874	0.824	11.93	0.862	10.62	0.601	9.62	0.576	12.23	LOC100520903	+	mRNA	XM_021086066.1	zinc_finger_protein_300-like%2C_transcript_variant_X13	1.43246	No identified human ortholog
chr3	4361103	4365103	0.824	11.98	0.862	10.66	0.602	9.66	0.577	12.23	LOC100520903	+	mRNA	XM_021086055.1	zinc_finger_protein_300-like%2C_transcript_variant_X3	1.43003	No identified human ortholog
chr3	4361105	4365105	0.824	11.98	0.862	10.66	0.602	9.66	0.577	12.23	LOC100520903	+	mRNA	XM_021086059.1	zinc_finger_protein_300-like%2C_transcript_variant_X6	1.43003	No identified human ortholog
chr6	63024579	63028579	0.516	10.85	0.744	10.14	0.576	9.93	0.411	12.23	LOC100738280	-	mRNA	XM_013998920.2	zinc_finger_protein_132-like%2C_transcript_variant_X2	1.2766	ZNF132
chr6	63023941	63027941	0.505	10.74	0.738	10.17	0.553	10	0.387	12.27	LOC100738280	-	mRNA	XM_013998921.2	zinc_finger_protein_132-like%2C_transcript_variant_X3	1.32234	ZNF132
chr6	63023941	63027941	0.505	10.74	0.738	10.17	0.553	10	0.387	12.27	LOC100738280	-	mRNA	XM_021097422.1	zinc_finger_protein_132-like%2C_transcript_variant_X1	1.32234	ZNF132
chr6	46783132	46787132	0.421	9.53	0.434	9.37	0.325	8.37	0.349	9.91	LOC100739425	-	mRNA	XM_013998461.2	zinc_finger_protein_30_homolog%2C_transcript_variant_X9	1.26855	ZNF30
chr6	46784267	46788267	0.351	9.3	0.365	9.1	0.24	7.49	0.268	9.43	LOC100739425	-	mRNA	XM_013998457.2	zinc_finger_protein_30_homolog%2C_transcript_variant_X5	1.40945	ZNF30
chr6	46784267	46788267	0.351	9.3	0.365	9.1	0.24	7.49	0.268	9.43	LOC100739425	-	mRNA	XM_013998458.2	zinc_finger_protein_30_homolog%2C_transcript_variant_X7	1.40945	ZNF30
chr6	46784267	46788267	0.351	9.3	0.365	9.1	0.24	7.49	0.268	9.43	LOC100739425	-	mRNA	XM_013998459.2	zinc_finger_protein_30_homolog%2C_transcript_variant_X8	1.40945	ZNF30
chr6	46784277	46788277	0.351	9.3	0.365	9.1	0.24	7.49	0.268	9.43	LOC100739425	-	mRNA	XM_021097237.1	zinc_finger_protein_30_homolog%2C_transcript_variant_X2	1.40945	ZNF30
chr6	46784277	46788277	0.351	9.3	0.365	9.1	0.24	7.49	0.268	9.43	LOC100739425	-	mRNA	XM_021097238.1	zinc_finger_protein_30_homolog%2C_transcript_variant_X3	1.40945	ZNF30
chr6	46784285	46788285	0.351	9.3	0.365	9.1	0.24	7.49	0.268	9.43	LOC100739425	-	mRNA	XM_021097239.1	zinc_finger_protein_30_homolog%2C_transcript_variant_X6	1.40945	ZNF30
chr6	46784290	46788290	0.351	9.3	0.365	9.1	0.24	7.49	0.268	9.43	LOC100739425	-	mRNA	XM_013998456.2	zinc_finger_protein_30_homolog%2C_transcript_variant_X4	1.40945	ZNF30
chr3	6405622	6409622	0.203	10.38	0.193	10.85	0.163	9.81	0.154	12.51	LOC100522670	+	lncRNA	XR_002342252.1	zinc_finger_protein_789-like%2C_transcript_variant_X4	1.24921	ZNF789
chr3	6405622	6409622	0.203	10.38	0.193	10.85	0.163	9.81	0.154	12.51	LOC100522670	+	lncRNA	XR_002342251.1	zinc_finger_protein_789-like%2C_transcript_variant_X3	1.24921	ZNF789
chr3	6405622	6409622	0.203	10.38	0.193	10.85	0.163	9.81	0.154	12.51	LOC100522670	+	lncRNA	XR_002342254.1	zinc_finger_protein_789-like%2C_transcript_variant_X6	1.24921	ZNF789
chr3	6405622	6409622	0.203	10.38	0.193	10.85	0.163	9.81	0.154	12.51	LOC100522670	+	lncRNA	XR_002342257.1	zinc_finger_protein_789-like%2C_transcript_variant_X9	1.24921	ZNF789
chr3	6405622	6409622	0.203	10.38	0.193	10.85	0.163	9.81	0.154	12.51	LOC100522670	+	lncRNA	XR_002342253.1	zinc_finger_protein_789-like%2C_transcript_variant_X5	1.24921	ZNF789
chr6	81258103	81262103	0.16	9.82	0.118	13.02	0.111	9.56	0.115	11.25	ZNF436	-	mRNA	XM_021095521.1	zinc_finger_protein_436%2C_transcript_variant_X5	1.23009	ZNF436
chr6	45810304	45814304	0.154	13.33	0.142	12.25	0.122	11.33	0.113	11.89	ZNF529	+	mRNA	XM_013998445.2	zinc_finger_protein_529%2C_transcript_variant_X1	1.25957	ZNF529
chr6	45810421	45814421	0.154	13.33	0.142	12.25	0.122	11.33	0.113	11.89	ZNF529	+	mRNA	XM_013998444.2	zinc_finger_protein_529%2C_transcript_variant_X2	1.25957	ZNF529
chr12	34260716	34264716	0.152	10.59	0.127	13.03	0.111	9.77	0.114	12.04	VEZF1	-	mRNA	XM_021067270.1	vascular_endothelial_zinc_finger_1%2C_transcript_variant_X12	1.24	VEZF1
chr10	69293226	69297226	0.128	9.94	0.12	10.24	0.111	8.81	0.092	10.27	ZMYND11	-	mRNA	XM_005668256.3	zinc_finger_MYND-type_containing_11%2C_transcript_variant_X1	1.22167	ZMYND11
chr10	69293226	69297226	0.128	9.94	0.12	10.24	0.111	8.81	0.092	10.27	ZMYND11	-	mRNA	XM_005668260.3	zinc_finger_MYND-type_containing_11%2C_transcript_variant_X5	1.22167	ZMYND11
chr10	69293226	69297226	0.128	9.94	0.12	10.24	0.111	8.81	0.092	10.27	ZMYND11	-	mRNA	XM_005668262.3	zinc_finger_MYND-type_containing_11%2C_transcript_variant_X9	1.22167	ZMYND11
chr10	69293226	69297226	0.128	9.94	0.12	10.24	0.111	8.81	0.092	10.27	ZMYND11	-	mRNA	XM_005668265.3	zinc_finger_MYND-type_containing_11%2C_transcript_variant_X14	1.22167	ZMYND11
chr10	69293338	69297338	0.127	9.93	0.119	10.16	0.108	8.68	0.09	10.24	ZMYND11	-	mRNA	XM_005668261.2	zinc_finger_MYND-type_containing_11%2C_transcript_variant_X6	1.24242	ZMYND11
chr10	69293338	69297338	0.127	9.93	0.119	10.16	0.108	8.68	0.09	10.24	ZMYND11	-	mRNA	XM_005668263.3	zinc_finger_MYND-type_containing_11%2C_transcript_variant_X10	1.24242	ZMYND11
chr10	69293341	69297341	0.127	9.93	0.119	10.16	0.108	8.68	0.09	10.24	ZMYND11	-	mRNA	XM_003130850.5	zinc_finger_MYND-type_containing_11%2C_transcript_variant_X8	1.24242	ZMYND11
chr10	69293416	69297416	0.116	9.93	0.108	10.07	0.099	8.63	0.081	10.23	ZMYND11	-	mRNA	XM_005668258.3	zinc_finger_MYND-type_containing_11%2C_transcript_variant_X3	1.24444	ZMYND11
chr14	48091385	48095385	0.108	8.88	0.088	9.26	0.051	6.6	0.082	9.35	PATZ1	-	mRNA	XM_021073093.1	POZ/BTB_and_AT_hook_containing_zinc_finger_1	1.47368	PATZ1
chr6	60637533	60641533	0.103	8.97	0.057	10.44	0.054	8.13	0.078	9.48	ZNF667	+	mRNA	XM_005664886.3	zinc_finger_protein_667%2C_transcript_variant_X7	1.21212	ZNF667
chr6	60637537	60641537	0.103	8.97	0.057	10.44	0.054	8.13	0.078	9.48	ZNF667	+	lncRNA	XR_002344823.1	zinc_finger_protein_667%2C_transcript_variant_X19	1.21212	ZNF667
chr6	60637537	60641537	0.103	8.97	0.057	10.44	0.054	8.13	0.078	9.48	ZNF667	+	lncRNA	XR_002344824.1	zinc_finger_protein_667%2C_transcript_variant_X20	1.21212	ZNF667
chr6	60637537	60641537	0.103	8.97	0.057	10.44	0.054	8.13	0.078	9.48	ZNF667	+	lncRNA	XR_002344825.1	zinc_finger_protein_667%2C_transcript_variant_X21	1.21212	ZNF667
chr6	60637618	60641618	0.101	8.78	0.057	10.29	0.055	8.01	0.074	9.37	ZNF667	+	lncRNA	XR_002344827.1	zinc_finger_protein_667%2C_transcript_variant_X23	1.22481	ZNF667
chr6	60637630	60641630	0.101	8.78	0.057	10.29	0.055	8.01	0.074	9.37	ZNF667	+	mRNA	XM_021095078.1	zinc_finger_protein_667%2C_transcript_variant_X5	1.22481	ZNF667
chr6	60637041	60641041	0.091	9.24	0.042	10.7	0.041	8.28	0.067	9.56	ZNF667	+	mRNA	XM_021095074.1	zinc_finger_protein_667%2C_transcript_variant_X1	1.23148	ZNF667
chr15	115673380	115677380	0.079	9.26	0.049	10.7	0.048	10.64	0.057	9.75	IKZF2	-	mRNA	XM_021075996.1	IKAROS_family_zinc_finger_2%2C_transcript_variant_X28	1.21905	IKZF2
chr15	115673382	115677382	0.079	9.26	0.049	10.7	0.048	10.64	0.057	9.75	IKZF2	-	mRNA	XM_021075991.1	IKAROS_family_zinc_finger_2%2C_transcript_variant_X23	1.21905	IKZF2
chr15	115673382	115677382	0.079	9.26	0.049	10.7	0.048	10.64	0.057	9.75	IKZF2	-	mRNA	XM_021076001.1	IKAROS_family_zinc_finger_2%2C_transcript_variant_X33	1.21905	IKZF2
chr15	89840423	89844423	0.077	10.3	0.081	11.2	0.075	10.05	0.054	10.39	ZNF804A	+	mRNA	XM_021075928.1	zinc_finger_protein_804A%2C_transcript_variant_X1	1.22481	ZNF804A
chr15	115673421	115677421	0.076	9.31	0.047	10.97	0.046	10.64	0.054	9.73	IKZF2	-	mRNA	XM_021075997.1	IKAROS_family_zinc_finger_2%2C_transcript_variant_X29	1.23	IKZF2
chr15	115673440	115677440	0.074	9.42	0.045	11.22	0.045	10.62	0.052	9.7	IKZF2	-	mRNA	XM_021076000.1	IKAROS_family_zinc_finger_2%2C_transcript_variant_X32	1.2268	IKZF2
chr15	115673471	115677471	0.073	9.48	0.045	11.32	0.044	10.62	0.052	9.71	IKZF2	-	mRNA	XM_021075985.1	IKAROS_family_zinc_finger_2%2C_transcript_variant_X17	1.22917	IKZF2
chr15	115673472	115677472	0.073	9.48	0.045	11.32	0.044	10.62	0.052	9.71	IKZF2	-	mRNA	XM_021075981.1	IKAROS_family_zinc_finger_2%2C_transcript_variant_X13	1.22917	IKZF2
chr15	115673473	115677473	0.073	9.48	0.045	11.32	0.044	10.62	0.052	9.71	IKZF2	-	mRNA	XM_021075977.1	IKAROS_family_zinc_finger_2%2C_transcript_variant_X9	1.22917	IKZF2
chr15	115673478	115677478	0.073	9.48	0.045	11.32	0.044	10.62	0.052	9.71	IKZF2	-	mRNA	XM_021075972.1	IKAROS_family_zinc_finger_2%2C_transcript_variant_X4	1.22917	IKZF2
chr15	115673478	115677478	0.073	9.48	0.045	11.32	0.044	10.62	0.052	9.71	IKZF2	-	mRNA	XM_021075989.1	IKAROS_family_zinc_finger_2%2C_transcript_variant_X21	1.22917	IKZF2
chr15	115673540	115677540	0.073	9.48	0.045	11.32	0.044	10.62	0.052	9.71	IKZF2	-	mRNA	XM_021075990.1	IKAROS_family_zinc_finger_2%2C_transcript_variant_X22	1.22917	IKZF2
chr15	115673546	115677546	0.073	9.48	0.045	11.32	0.044	10.62	0.052	9.71	IKZF2	-	mRNA	XM_021075975.1	IKAROS_family_zinc_finger_2%2C_transcript_variant_X7	1.22917	IKZF2
chr4	59570860	59574860	0.062	7.62	0.054	9.15	0.036	8.27	0.043	9.51	ZFHX4	-	mRNA	XM_021089178.1	zinc_finger_homeobox_4%2C_transcript_variant_X2	1.46835	ZFHX4
chr15	115673951	115677951	0.058	9.42	0.036	11.54	0.03	10.63	0.032	9.49	IKZF2	-	mRNA	XM_021076003.1	IKAROS_family_zinc_finger_2%2C_transcript_variant_X35	1.51613	IKZF2
chr15	115673952	115677952	0.058	9.42	0.036	11.54	0.03	10.63	0.032	9.49	IKZF2	-	mRNA	XM_021075983.1	IKAROS_family_zinc_finger_2%2C_transcript_variant_X15	1.51613	IKZF2
chr15	115673954	115677954	0.058	9.42	0.036	11.54	0.03	10.63	0.032	9.49	IKZF2	-	mRNA	XM_021075969.1	IKAROS_family_zinc_finger_2%2C_transcript_variant_X1	1.51613	IKZF2
chr15	115673954	115677954	0.058	9.42	0.036	11.54	0.03	10.63	0.032	9.49	IKZF2	-	mRNA	XM_021075974.1	IKAROS_family_zinc_finger_2%2C_transcript_variant_X6	1.51613	IKZF2
chr15	115673954	115677954	0.058	9.42	0.036	11.54	0.03	10.63	0.032	9.49	IKZF2	-	mRNA	XM_021075979.1	IKAROS_family_zinc_finger_2%2C_transcript_variant_X11	1.51613	IKZF2
chr15	115673954	115677954	0.058	9.42	0.036	11.54	0.03	10.63	0.032	9.49	IKZF2	-	mRNA	XM_021075986.1	IKAROS_family_zinc_finger_2%2C_transcript_variant_X18	1.51613	IKZF2
chr18	52402044	52406044	0.057	7.09	0.022	9.21	0.014	7.11	0.038	8.39	GLI3	+	mRNA	XM_021078944.1	GLI_family_zinc_finger_3%2C_transcript_variant_X2	1.51923	GLI3
chr18	52401462	52405462	0.052	6.96	0.02	8.9	0.011	6.9	0.037	8.1	GLI3	+	mRNA	XM_021078943.1	GLI_family_zinc_finger_3%2C_transcript_variant_X1	1.5	GLI3
chr18	52401462	52405462	0.052	6.96	0.02	8.9	0.011	6.9	0.037	8.1	GLI3	+	mRNA	XM_021078945.1	GLI_family_zinc_finger_3%2C_transcript_variant_X3	1.5	GLI3
chr1	98013158	98017158	0.037	9.27	0.026	10.69	0.023	7.95	0.023	9.42	ZBTB7C	-	mRNA	XM_021092801.1	zinc_finger_and_BTB_domain_containing_7C%2C_transcript_variant_X2	1.36957	ZBTB7C
chr17	34883632	34887632	0.022	9.69	0.03	11.49	0.023	10.52	0.019	10.92	ZCCHC3	-	mRNA	XM_003134368.4	zinc_finger_CCHC-type_containing_3	1.2381	ZCCHC3
chr6	110120920	110124920	0.017	8.39	0.017	9.83	0.011	7.75	0.014	8.32	ZNF521	-	mRNA	XM_021097750.1	zinc_finger_protein_521	1.36	ZNF521
chr15	7498713	7502713	0.015	8.2	0.004	9.05	0.003	7.73	0.011	7.6	ZEB2	+	mRNA	XM_021076507.1	zinc_finger_E-box_binding_homeobox_2%2C_transcript_variant_X4	1.35714	ZEB2
chr15	7499475	7503475	0.011	7.39	0.004	7.98	0.002	7.18	0.01	7.68	ZEB2	+	mRNA	XM_021076505.1	zinc_finger_E-box_binding_homeobox_2%2C_transcript_variant_X2	1.25	ZEB2
chr15	7499645	7503645	0.011	7.53	0.004	7.97	0.002	7.15	0.01	7.78	ZEB2	+	mRNA	XM_021076504.1	zinc_finger_E-box_binding_homeobox_2%2C_transcript_variant_X1	1.25	ZEB2
Mean CpG coverage
max				13.33		13.03		11.33		12.51
min				6.96		7.97		6.6		7.6
median				9.935		10.7		9.81		10.27
average				10.0257		10.6232		9.5684		10.5968
# For LOC100520903 (ZNF300-like), a human orthologous gene was not identified, whereas the pig has a ZNF300 gene that has a human ortholog (ZNF300).

## Sheet: top88_transcripts_sort_by_PA1
chrom	start	end	PA1 mean methylation level	PA1 mean CpG coverage	PA2 mean methylation level	PA2 mean CpG coverage	CN1 mean methylation level	CN1 mean CpG coverage	CN2 mean methylation level	CN2 mean CpG coverage	gene	strand	RNA	transcript_id	description	methylation ratio (PA mean/ CN mean)	Human ortholog
chr1	21301118	21305118	0.951	9.91	0.961	11.13	0.718	10.36	0.594	11.44	PLAGL1	+	mRNA	XM_021084045.1	PLAG1_like_zinc_finger_1%2C_transcript_variant_X3	1.45732	PLAGL1
chr1	21301991	21305991	0.944	10.55	0.955	11.05	0.699	10.74	0.569	11.42	PLAGL1	+	mRNA	XM_005654371.3	PLAG1_like_zinc_finger_1%2C_transcript_variant_X14	1.49763	PLAGL1
chr1	21301991	21305991	0.944	10.55	0.955	11.05	0.699	10.74	0.569	11.42	PLAGL1	+	mRNA	XM_013984759.2	PLAG1_like_zinc_finger_1%2C_transcript_variant_X8	1.49763	PLAGL1
chr1	21301991	21305991	0.944	10.55	0.955	11.05	0.699	10.74	0.569	11.42	PLAGL1	+	mRNA	XM_013984767.2	PLAG1_like_zinc_finger_1%2C_transcript_variant_X20	1.49763	PLAGL1
chr1	21301991	21305991	0.944	10.55	0.955	11.05	0.699	10.74	0.569	11.42	PLAGL1	+	mRNA	XM_021084059.1	PLAG1_like_zinc_finger_1%2C_transcript_variant_X5	1.49763	PLAGL1
chr1	21301991	21305991	0.944	10.55	0.955	11.05	0.699	10.74	0.569	11.42	PLAGL1	+	mRNA	XM_021084067.1	PLAG1_like_zinc_finger_1%2C_transcript_variant_X7	1.49763	PLAGL1
chr1	21301991	21305991	0.944	10.55	0.955	11.05	0.699	10.74	0.569	11.42	PLAGL1	+	mRNA	XM_021084121.1	PLAG1_like_zinc_finger_1%2C_transcript_variant_X16	1.49763	PLAGL1
chr1	21301991	21305991	0.944	10.55	0.955	11.05	0.699	10.74	0.569	11.42	PLAGL1	+	mRNA	XM_021084192.1	PLAG1_like_zinc_finger_1%2C_transcript_variant_X27	1.49763	PLAGL1
chr1	21301996	21305996	0.944	10.55	0.955	11.05	0.699	10.74	0.569	11.42	PLAGL1	+	mRNA	XM_013984764.2	PLAG1_like_zinc_finger_1%2C_transcript_variant_X19	1.49763	PLAGL1
chr1	21301996	21305996	0.944	10.55	0.955	11.05	0.699	10.74	0.569	11.42	PLAGL1	+	mRNA	XM_021084171.1	PLAG1_like_zinc_finger_1%2C_transcript_variant_X23	1.49763	PLAGL1
chr1	21301997	21305997	0.944	10.55	0.955	11.05	0.699	10.74	0.569	11.42	PLAGL1	+	mRNA	XM_021084199.1	PLAG1_like_zinc_finger_1%2C_transcript_variant_X28	1.49763	PLAGL1
chr1	21301998	21305998	0.944	10.55	0.955	11.05	0.699	10.74	0.569	11.42	PLAGL1	+	mRNA	XM_021084176.1	PLAG1_like_zinc_finger_1%2C_transcript_variant_X24	1.49763	PLAGL1
chr1	21302001	21306001	0.944	10.55	0.955	11.05	0.699	10.74	0.569	11.42	PLAGL1	+	mRNA	XM_021084099.1	PLAG1_like_zinc_finger_1%2C_transcript_variant_X12	1.49763	PLAGL1
chr1	21302001	21306001	0.944	10.55	0.955	11.05	0.699	10.74	0.569	11.42	PLAGL1	+	mRNA	XM_021084114.1	PLAG1_like_zinc_finger_1%2C_transcript_variant_X15	1.49763	PLAGL1
chr1	21301722	21305722	0.944	10.5	0.956	11.05	0.702	10.73	0.569	11.42	PLAGL1	+	mRNA	XM_021084184.1	PLAG1_like_zinc_finger_1%2C_transcript_variant_X26	1.49489	PLAGL1
chr1	21301723	21305723	0.944	10.5	0.956	11.05	0.702	10.73	0.569	11.42	PLAGL1	+	mRNA	XM_013984762.2	PLAG1_like_zinc_finger_1%2C_transcript_variant_X18	1.49489	PLAGL1
chr1	21301723	21305723	0.944	10.5	0.956	11.05	0.702	10.73	0.569	11.42	PLAGL1	+	mRNA	XM_021084064.1	PLAG1_like_zinc_finger_1%2C_transcript_variant_X6	1.49489	PLAGL1
chr1	21301723	21305723	0.944	10.5	0.956	11.05	0.702	10.73	0.569	11.42	PLAGL1	+	mRNA	XM_021084080.1	PLAG1_like_zinc_finger_1%2C_transcript_variant_X9	1.49489	PLAGL1
chr1	21301723	21305723	0.944	10.5	0.956	11.05	0.702	10.73	0.569	11.42	PLAGL1	+	mRNA	XM_021084087.1	PLAG1_like_zinc_finger_1%2C_transcript_variant_X10	1.49489	PLAGL1
chr1	21301723	21305723	0.944	10.5	0.956	11.05	0.702	10.73	0.569	11.42	PLAGL1	+	mRNA	XM_021084092.1	PLAG1_like_zinc_finger_1%2C_transcript_variant_X11	1.49489	PLAGL1
chr1	21301987	21305987	0.944	10.53	0.955	11.06	0.701	10.75	0.572	11.41	PLAGL1	+	mRNA	XM_005654368.3	PLAG1_like_zinc_finger_1%2C_transcript_variant_X1	1.49175	PLAGL1
chr2	66418162	66422162	0.867	11.48	0.876	11.68	0.544	11.15	0.583	11.69	LOC100521431	-	mRNA	XM_013990640.2	zinc_finger_protein_791-like%2C_transcript_variant_X1	1.54658	ZNF791
chr2	66418166	66422166	0.867	11.48	0.876	11.68	0.544	11.15	0.583	11.69	LOC100521431	-	mRNA	XM_021083735.1	zinc_finger_protein_791-like%2C_transcript_variant_X5	1.54658	ZNF791
chr6	63024579	63028579	0.516	10.85	0.744	10.14	0.576	9.93	0.411	12.23	LOC100738280	-	mRNA	XM_013998920.2	zinc_finger_protein_132-like%2C_transcript_variant_X2	1.2766	ZNF132
chr6	63023941	63027941	0.505	10.74	0.738	10.17	0.553	10	0.387	12.27	LOC100738280	-	mRNA	XM_013998921.2	zinc_finger_protein_132-like%2C_transcript_variant_X3	1.32234	ZNF132
chr6	63023941	63027941	0.505	10.74	0.738	10.17	0.553	10	0.387	12.27	LOC100738280	-	mRNA	XM_021097422.1	zinc_finger_protein_132-like%2C_transcript_variant_X1	1.32234	ZNF132
chr6	46783132	46787132	0.421	9.53	0.434	9.37	0.325	8.37	0.349	9.91	LOC100739425	-	mRNA	XM_013998461.2	zinc_finger_protein_30_homolog%2C_transcript_variant_X9	1.26855	ZNF30
chr6	46784267	46788267	0.351	9.3	0.365	9.1	0.24	7.49	0.268	9.43	LOC100739425	-	mRNA	XM_013998457.2	zinc_finger_protein_30_homolog%2C_transcript_variant_X5	1.40945	ZNF30
chr6	46784267	46788267	0.351	9.3	0.365	9.1	0.24	7.49	0.268	9.43	LOC100739425	-	mRNA	XM_013998458.2	zinc_finger_protein_30_homolog%2C_transcript_variant_X7	1.40945	ZNF30
chr6	46784267	46788267	0.351	9.3	0.365	9.1	0.24	7.49	0.268	9.43	LOC100739425	-	mRNA	XM_013998459.2	zinc_finger_protein_30_homolog%2C_transcript_variant_X8	1.40945	ZNF30
chr6	46784277	46788277	0.351	9.3	0.365	9.1	0.24	7.49	0.268	9.43	LOC100739425	-	mRNA	XM_021097237.1	zinc_finger_protein_30_homolog%2C_transcript_variant_X2	1.40945	ZNF30
chr6	46784277	46788277	0.351	9.3	0.365	9.1	0.24	7.49	0.268	9.43	LOC100739425	-	mRNA	XM_021097238.1	zinc_finger_protein_30_homolog%2C_transcript_variant_X3	1.40945	ZNF30
chr6	46784285	46788285	0.351	9.3	0.365	9.1	0.24	7.49	0.268	9.43	LOC100739425	-	mRNA	XM_021097239.1	zinc_finger_protein_30_homolog%2C_transcript_variant_X6	1.40945	ZNF30
chr6	46784290	46788290	0.351	9.3	0.365	9.1	0.24	7.49	0.268	9.43	LOC100739425	-	mRNA	XM_013998456.2	zinc_finger_protein_30_homolog%2C_transcript_variant_X4	1.40945	ZNF30
chr3	6405622	6409622	0.203	10.38	0.193	10.85	0.163	9.81	0.154	12.51	LOC100522670	+	lncRNA	XR_002342252.1	zinc_finger_protein_789-like%2C_transcript_variant_X4	1.24921	ZNF789
chr3	6405622	6409622	0.203	10.38	0.193	10.85	0.163	9.81	0.154	12.51	LOC100522670	+	lncRNA	XR_002342251.1	zinc_finger_protein_789-like%2C_transcript_variant_X3	1.24921	ZNF789
chr3	6405622	6409622	0.203	10.38	0.193	10.85	0.163	9.81	0.154	12.51	LOC100522670	+	lncRNA	XR_002342254.1	zinc_finger_protein_789-like%2C_transcript_variant_X6	1.24921	ZNF789
chr3	6405622	6409622	0.203	10.38	0.193	10.85	0.163	9.81	0.154	12.51	LOC100522670	+	lncRNA	XR_002342257.1	zinc_finger_protein_789-like%2C_transcript_variant_X9	1.24921	ZNF789
chr3	6405622	6409622	0.203	10.38	0.193	10.85	0.163	9.81	0.154	12.51	LOC100522670	+	lncRNA	XR_002342253.1	zinc_finger_protein_789-like%2C_transcript_variant_X5	1.24921	ZNF789
chr6	81258103	81262103	0.16	9.82	0.118	13.02	0.111	9.56	0.115	11.25	ZNF436	-	mRNA	XM_021095521.1	zinc_finger_protein_436%2C_transcript_variant_X5	1.23009	ZNF436
chr6	45810304	45814304	0.154	13.33	0.142	12.25	0.122	11.33	0.113	11.89	ZNF529	+	mRNA	XM_013998445.2	zinc_finger_protein_529%2C_transcript_variant_X1	1.25957	ZNF529
chr6	45810421	45814421	0.154	13.33	0.142	12.25	0.122	11.33	0.113	11.89	ZNF529	+	mRNA	XM_013998444.2	zinc_finger_protein_529%2C_transcript_variant_X2	1.25957	ZNF529
chr12	34260716	34264716	0.152	10.59	0.127	13.03	0.111	9.77	0.114	12.04	VEZF1	-	mRNA	XM_021067270.1	vascular_endothelial_zinc_finger_1%2C_transcript_variant_X12	1.24	VEZF1
chr10	69293226	69297226	0.128	9.94	0.12	10.24	0.111	8.81	0.092	10.27	ZMYND11	-	mRNA	XM_005668256.3	zinc_finger_MYND-type_containing_11%2C_transcript_variant_X1	1.22167	ZMYND11
chr10	69293226	69297226	0.128	9.94	0.12	10.24	0.111	8.81	0.092	10.27	ZMYND11	-	mRNA	XM_005668260.3	zinc_finger_MYND-type_containing_11%2C_transcript_variant_X5	1.22167	ZMYND11
chr10	69293226	69297226	0.128	9.94	0.12	10.24	0.111	8.81	0.092	10.27	ZMYND11	-	mRNA	XM_005668262.3	zinc_finger_MYND-type_containing_11%2C_transcript_variant_X9	1.22167	ZMYND11
chr10	69293226	69297226	0.128	9.94	0.12	10.24	0.111	8.81	0.092	10.27	ZMYND11	-	mRNA	XM_005668265.3	zinc_finger_MYND-type_containing_11%2C_transcript_variant_X14	1.22167	ZMYND11
chr10	69293338	69297338	0.127	9.93	0.119	10.16	0.108	8.68	0.09	10.24	ZMYND11	-	mRNA	XM_005668261.2	zinc_finger_MYND-type_containing_11%2C_transcript_variant_X6	1.24242	ZMYND11
chr10	69293338	69297338	0.127	9.93	0.119	10.16	0.108	8.68	0.09	10.24	ZMYND11	-	mRNA	XM_005668263.3	zinc_finger_MYND-type_containing_11%2C_transcript_variant_X10	1.24242	ZMYND11
chr10	69293341	69297341	0.127	9.93	0.119	10.16	0.108	8.68	0.09	10.24	ZMYND11	-	mRNA	XM_003130850.5	zinc_finger_MYND-type_containing_11%2C_transcript_variant_X8	1.24242	ZMYND11
chr10	69293416	69297416	0.116	9.93	0.108	10.07	0.099	8.63	0.081	10.23	ZMYND11	-	mRNA	XM_005668258.3	zinc_finger_MYND-type_containing_11%2C_transcript_variant_X3	1.24444	ZMYND11
chr14	48091385	48095385	0.108	8.88	0.088	9.26	0.051	6.6	0.082	9.35	PATZ1	-	mRNA	XM_021073093.1	POZ/BTB_and_AT_hook_containing_zinc_finger_1	1.47368	PATZ1
chr6	60637533	60641533	0.103	8.97	0.057	10.44	0.054	8.13	0.078	9.48	ZNF667	+	mRNA	XM_005664886.3	zinc_finger_protein_667%2C_transcript_variant_X7	1.21212	ZNF667
chr6	60637537	60641537	0.103	8.97	0.057	10.44	0.054	8.13	0.078	9.48	ZNF667	+	lncRNA	XR_002344823.1	zinc_finger_protein_667%2C_transcript_variant_X19	1.21212	ZNF667
chr6	60637537	60641537	0.103	8.97	0.057	10.44	0.054	8.13	0.078	9.48	ZNF667	+	lncRNA	XR_002344824.1	zinc_finger_protein_667%2C_transcript_variant_X20	1.21212	ZNF667
chr6	60637537	60641537	0.103	8.97	0.057	10.44	0.054	8.13	0.078	9.48	ZNF667	+	lncRNA	XR_002344825.1	zinc_finger_protein_667%2C_transcript_variant_X21	1.21212	ZNF667
chr6	60637618	60641618	0.101	8.78	0.057	10.29	0.055	8.01	0.074	9.37	ZNF667	+	lncRNA	XR_002344827.1	zinc_finger_protein_667%2C_transcript_variant_X23	1.22481	ZNF667
chr6	60637630	60641630	0.101	8.78	0.057	10.29	0.055	8.01	0.074	9.37	ZNF667	+	mRNA	XM_021095078.1	zinc_finger_protein_667%2C_transcript_variant_X5	1.22481	ZNF667
chr6	60637041	60641041	0.091	9.24	0.042	10.7	0.041	8.28	0.067	9.56	ZNF667	+	mRNA	XM_021095074.1	zinc_finger_protein_667%2C_transcript_variant_X1	1.23148	ZNF667
chr15	115673380	115677380	0.079	9.26	0.049	10.7	0.048	10.64	0.057	9.75	IKZF2	-	mRNA	XM_021075996.1	IKAROS_family_zinc_finger_2%2C_transcript_variant_X28	1.21905	IKZF2
chr15	115673382	115677382	0.079	9.26	0.049	10.7	0.048	10.64	0.057	9.75	IKZF2	-	mRNA	XM_021075991.1	IKAROS_family_zinc_finger_2%2C_transcript_variant_X23	1.21905	IKZF2
chr15	115673382	115677382	0.079	9.26	0.049	10.7	0.048	10.64	0.057	9.75	IKZF2	-	mRNA	XM_021076001.1	IKAROS_family_zinc_finger_2%2C_transcript_variant_X33	1.21905	IKZF2
chr15	89840423	89844423	0.077	10.3	0.081	11.2	0.075	10.05	0.054	10.39	ZNF804A	+	mRNA	XM_021075928.1	zinc_finger_protein_804A%2C_transcript_variant_X1	1.22481	ZNF804A
chr15	115673421	115677421	0.076	9.31	0.047	10.97	0.046	10.64	0.054	9.73	IKZF2	-	mRNA	XM_021075997.1	IKAROS_family_zinc_finger_2%2C_transcript_variant_X29	1.23	IKZF2
chr15	115673440	115677440	0.074	9.42	0.045	11.22	0.045	10.62	0.052	9.7	IKZF2	-	mRNA	XM_021076000.1	IKAROS_family_zinc_finger_2%2C_transcript_variant_X32	1.2268	IKZF2
chr15	115673471	115677471	0.073	9.48	0.045	11.32	0.044	10.62	0.052	9.71	IKZF2	-	mRNA	XM_021075985.1	IKAROS_family_zinc_finger_2%2C_transcript_variant_X17	1.22917	IKZF2
chr15	115673472	115677472	0.073	9.48	0.045	11.32	0.044	10.62	0.052	9.71	IKZF2	-	mRNA	XM_021075981.1	IKAROS_family_zinc_finger_2%2C_transcript_variant_X13	1.22917	IKZF2
chr15	115673473	115677473	0.073	9.48	0.045	11.32	0.044	10.62	0.052	9.71	IKZF2	-	mRNA	XM_021075977.1	IKAROS_family_zinc_finger_2%2C_transcript_variant_X9	1.22917	IKZF2
chr15	115673478	115677478	0.073	9.48	0.045	11.32	0.044	10.62	0.052	9.71	IKZF2	-	mRNA	XM_021075972.1	IKAROS_family_zinc_finger_2%2C_transcript_variant_X4	1.22917	IKZF2
chr15	115673478	115677478	0.073	9.48	0.045	11.32	0.044	10.62	0.052	9.71	IKZF2	-	mRNA	XM_021075989.1	IKAROS_family_zinc_finger_2%2C_transcript_variant_X21	1.22917	IKZF2
chr15	115673540	115677540	0.073	9.48	0.045	11.32	0.044	10.62	0.052	9.71	IKZF2	-	mRNA	XM_021075990.1	IKAROS_family_zinc_finger_2%2C_transcript_variant_X22	1.22917	IKZF2
chr15	115673546	115677546	0.073	9.48	0.045	11.32	0.044	10.62	0.052	9.71	IKZF2	-	mRNA	XM_021075975.1	IKAROS_family_zinc_finger_2%2C_transcript_variant_X7	1.22917	IKZF2
chr4	59570860	59574860	0.062	7.62	0.054	9.15	0.036	8.27	0.043	9.51	ZFHX4	-	mRNA	XM_021089178.1	zinc_finger_homeobox_4%2C_transcript_variant_X2	1.46835	ZFHX4
chr15	115673951	115677951	0.058	9.42	0.036	11.54	0.03	10.63	0.032	9.49	IKZF2	-	mRNA	XM_021076003.1	IKAROS_family_zinc_finger_2%2C_transcript_variant_X35	1.51613	IKZF2
chr15	115673952	115677952	0.058	9.42	0.036	11.54	0.03	10.63	0.032	9.49	IKZF2	-	mRNA	XM_021075983.1	IKAROS_family_zinc_finger_2%2C_transcript_variant_X15	1.51613	IKZF2
chr15	115673954	115677954	0.058	9.42	0.036	11.54	0.03	10.63	0.032	9.49	IKZF2	-	mRNA	XM_021075969.1	IKAROS_family_zinc_finger_2%2C_transcript_variant_X1	1.51613	IKZF2
chr15	115673954	115677954	0.058	9.42	0.036	11.54	0.03	10.63	0.032	9.49	IKZF2	-	mRNA	XM_021075974.1	IKAROS_family_zinc_finger_2%2C_transcript_variant_X6	1.51613	IKZF2
chr15	115673954	115677954	0.058	9.42	0.036	11.54	0.03	10.63	0.032	9.49	IKZF2	-	mRNA	XM_021075979.1	IKAROS_family_zinc_finger_2%2C_transcript_variant_X11	1.51613	IKZF2
chr15	115673954	115677954	0.058	9.42	0.036	11.54	0.03	10.63	0.032	9.49	IKZF2	-	mRNA	XM_021075986.1	IKAROS_family_zinc_finger_2%2C_transcript_variant_X18	1.51613	IKZF2
chr18	52402044	52406044	0.057	7.09	0.022	9.21	0.014	7.11	0.038	8.39	GLI3	+	mRNA	XM_021078944.1	GLI_family_zinc_finger_3%2C_transcript_variant_X2	1.51923	GLI3
chr18	52401462	52405462	0.052	6.96	0.02	8.9	0.011	6.9	0.037	8.1	GLI3	+	mRNA	XM_021078943.1	GLI_family_zinc_finger_3%2C_transcript_variant_X1	1.5	GLI3
chr18	52401462	52405462	0.052	6.96	0.02	8.9	0.011	6.9	0.037	8.1	GLI3	+	mRNA	XM_021078945.1	GLI_family_zinc_finger_3%2C_transcript_variant_X3	1.5	GLI3
chr1	98013158	98017158	0.037	9.27	0.026	10.69	0.023	7.95	0.023	9.42	ZBTB7C	-	mRNA	XM_021092801.1	zinc_finger_and_BTB_domain_containing_7C%2C_transcript_variant_X2	1.36957	ZBTB7C
chr17	34883632	34887632	0.022	9.69	0.03	11.49	0.023	10.52	0.019	10.92	ZCCHC3	-	mRNA	XM_003134368.4	zinc_finger_CCHC-type_containing_3	1.2381	ZCCHC3
chr6	110120920	110124920	0.017	8.39	0.017	9.83	0.011	7.75	0.014	8.32	ZNF521	-	mRNA	XM_021097750.1	zinc_finger_protein_521	1.36	ZNF521
chr15	7498713	7502713	0.015	8.2	0.004	9.05	0.003	7.73	0.011	7.6	ZEB2	+	mRNA	XM_021076507.1	zinc_finger_E-box_binding_homeobox_2%2C_transcript_variant_X4	1.35714	ZEB2
chr15	7499475	7503475	0.011	7.39	0.004	7.98	0.002	7.18	0.01	7.68	ZEB2	+	mRNA	XM_021076505.1	zinc_finger_E-box_binding_homeobox_2%2C_transcript_variant_X2	1.25	ZEB2
chr15	7499645	7503645	0.011	7.53	0.004	7.97	0.002	7.15	0.01	7.78	ZEB2	+	mRNA	XM_021076504.1	zinc_finger_E-box_binding_homeobox_2%2C_transcript_variant_X1	1.25	ZEB2
Mean CpG coverage
max				13.33		13.03		11.33		12.51
min				6.96		7.97		6.6		7.6
median				9.755		10.91		10.205		10.235
average				9.76489		10.6227		9.56045		10.3741
