# Supplementary material for: Evolutionary lineage-specific genomic imprinting at the ZNF791 locus
Source: PLoS Genet. 2025 Jan 15;21(1):e1011532. doi: 10.1371/journal.pgen.1011532 (PMC11734915; doi:10.1371/journal.pgen.1011532)
Supplement: S3 Table — (XLSX) [file pgen.1011532.s026.xlsx]

## Sheet: accession
	S3 Table. Deposited data
	Species	Sequencing	Reference	GEO and other accession no.†	VCF file	Genome / LiftoverVcf
		1. WGBS, RNA-seq, and ChiP-seq (Fig. 1 - 3, 5, and 6)
	Pig	WGBS of pig parthenogenetic and biparental control embryos	This study	GSE263495	–	susScr11
		RNA-seq of pig parthenogenetic and biparental control embryos	This study	GSE263494
	Human	WGBS of human oocytes and sperm	[1]	GSE81233	–	GRCh38.p14/hg38
		WGBS of human tissues	[2]	GSE17312
		RNA-seq of human oocytes	[3]	GSE85632
		H3K4me3 of human oocytes and embryos	[4]	GSE124718
	Mouse	WGBS for C57BL/6J mouse oocytes and sperm	[5]	GSE56697	–	GRCm39/mm39
		WGBS of mouse adult tissues	[6]	Mouse ENCODE [GSE187995 (brain), GSE188068 (heart), GSE188027 (liver), GSE187979 (lung), and GSE188220 (kidney)]
		RNA-seq and H3K4me3 for C57BL/6N mouse oocytes	[7]	GSE71434
		H3K36me3 for C57BL/6J mouse oocytes	[8]	GSE112622
	Rat	WGBS for rat oocytes and sperm		PRJDB6764	–	rn7
		WGBS for rat brain	[9]	GSE99272
		WGBS for rat liver	[10]	GSE89919
	Pig	WGBS of pig oocytes and sperm	[11]	GSE143850	–	susScr11
		WGBS of pig tissues	[12]	GSE157045 (skeletal muscle), PRJEB42772 (fetal brain and liver)
		RNA-seq of pig oocytes	[13]	CRA004237 from Genome Sequence Archive (GSA)
		H3K4me3, H3K36me2, and H3K36me3 of pig oocytes	[14]	GSE163620
		H3K4me3 of pig 4-cell, 8-cell, and blastocyst embryos	[13]	GSE163709
	Cattle	WGBS of cattle oocytes and sperm	[11]	GSE143850	–	bosTau9
		WGBS of cattle tissues		GSE180592
		RNA-seq, H3K4me3, H3K36me2, and H3K36me3 of cattle oocytes and embryos	[14]	GSE163620
	Crab-eating macaque	WGBS of crab-eating macaque tissues	[15]	GSE159347	–	macFas5
	Chimpanzee	WGBS of chimpanzee tissue (brain)	[16]	GSE151768	–	panTro6
		WGBS of chimpanzee tissue (heart, liver, lung)	[17]	GSE112356
	Rhesus monkey	WGBS of rhesus monkey brain	[18]	GSE77124	–	rheMac8
		WGBS of rhesus monkey blood	[19]	GSE115065
	Gibbon	WGBS of gibbon blood	[19]	GSE115065	–	Asia_NLE_v1
	Horse	WGBS of horse placenta	[20]	GSE63330	–	equCab3
	Dog	WGBS of dog skin fibroblast	[21]	GSE74225	–	canFam3
	Sheep	WGBS of sheep skeletal muscle	[22]	PRJNA622418	–	oriAri4
	Goat	WGBS of goat skin	[23]	SRR5574289 and SRR5574293 from NCBI SRA	–	CHIR_1.0
		2. WGS (or WES) and RNA-seq from the same individuals (Fig. 4)
	Human	Exome-seq and RNA-seq of human lung		PRJNA395106	https://ftp.ncbi.nih.gov/snp/.redesign/latest_release/VCF/GCF_000001405.40.gz	GRCh38.p14/hg38
		WGS and RNA-seq of human liver	[24]	hum0158.v2 from the NBDC Human Database††
	Rhesus monkey	WGS and RNA-seq of rhesus monkey tissues	[25]	GSE34426, GSE42857, and SRP039366 from NCBI SRA	http://ftp.ebi.ac.uk/pub/databases/eva/rs_releases/release_4/by_species/macaca_mulatta/Mmul_8.0.1/GCA_000772875.3_current_ids.vcf.gz	rheMac8
		WGS and RNA-seq of lymphoblastoid cell line (LCL)	[26]	PRJNA563344
	Chimpanzee	WGS and RNA-seq of lymphoblastoid cell line (LCL)	[26]	PRJNA563344	http://ftp.ebi.ac.uk/pub/databases/eva/rs_releases/release_5/by_species/pan_troglodytes/GCA_000001515.5/9598_GCA_000001515.5_current_ids.vcf.gz (panTro5)	Picard LiftoverVcf to panTro6
	Mouse	WGS of C57BL/6J	[27]	PRJNA705216	http://ftp.ebi.ac.uk/pub/databases/eva/rs_releases/release_2/by_species/mus_musculus/GRCm38.p4/GCA_000001635.6_current_ids.vcf.gz (GRCm38/mm10)	Picard LiftoverVcf to GRCm39/mm39
		WGS of CAST/EiJ	[28]	ERP000042
		RNA-seq of offspring of reciprocal crosses of CAST/EiJ and C57BL/6J	[29]	SRP020526
		RNA-seq of offspring of reciprocal crosses of CAST/EiJ and C57BL/6J	[30]	GSE70484
		RNA-seq of offspring of reciprocal crosses of CAST/EiJ and C57BL/6J	[31]	GSE22131
	Dog	WGS and RNA-seq of dog tissues	[32]	PRJNA396033 (associated with BarkBase, http://www.BarkBase.org)	http://ftp.ebi.ac.uk/pub/databases/eva/rs_releases/release_4/by_species/canis_lupus_familiaris/GCA_000002285.2/GCA_000002285.2_current_ids.vcf.gz	canFam3
	Pig	WGS and RNA-seq of pig tissues	[33]	PRJNA309108, GSE77776	http://ftp.ebi.ac.uk/pub/databases/eva/rs_releases/release_2/by_species/sus_scrofa/Sscrofa11.1/GCA_000003025.6_current_ids.vcf.gz	susScr11
		WGS and RNA-seq of pig brain	[34]	CNP0001045 (WGS), CNP0000483 (RNA-seq)
	Cattle	WGS and RNA-seq of cattle tissues	[35]	ERP118133 at European Nucleotide Archive (ENA)	http://ftp.ebi.ac.uk/pub/databases/eva/rs_releases/release_4/by_species/bos_taurus/ARSUCD1.2/GCA_002263795.2_current_ids.vcf.gz	bosTau9
		WES and RNA-seq of cattle tissues	[36]	GSE62160 (WES), GSE62159 (RNA-seq)
	†Downloaded from NCBI Gene Expression Omnibus (GEO) unless otherwise stated.
	††Controlled access. Permssion to access data was obtained.
	Reference
	1. Zhu P, Guo H, Ren Y, Hou Y, Dong J, Li R, Lian Y, Fan X, Hu B, Gao Y, et al. 2018. Single-cell DNA methylome sequencing of human preimplantation embryos. Nat Genet 50:12-19.
	2. Bernstein BE, Stamatoyannopoulos JA, Costello JF, Ren B, Milosavljevic A, Meissner A, Kellis M, Marra MA, Beaudet AL, Ecker JR, et al. 2010. The NIH Roadmap Epigenomics Mapping Consortium. Nat Biotechnol 28:1045-1048.
	3. Hendrickson PG, Doráis JA, Grow EJ, Whiddon JL et al. Conserved roles of mouse DUX and human DUX4 in activating cleavage-stage genes and MERVL/HERVL retrotransposons. Nat Genet 2017 Jun;49(6):925-934.
	4. Xia W, Xu J, Yu G, Yao G, Xu K, Ma X, Zhang N, Liu B, Li T, Lin Z, et al. 2019. Resetting histone modifications during human parental-to-zygotic transition. Science 365:353-360.
	5. Wang L, Zhang J, Duan J, Gao X, Zhu W, Lu X, Yang L, Zhang J, Li G, Ci W, et al. 2014. Programming and inheritance of parental DNA methylomes in mammals. Cell 157:979-991.
	6. Luo Y, Hitz BC, Gabdank I, Hilton JA, Kagda MS, Lam B, Myers Z, Sud P, Jou J, Lin K, et al. 2020. New developments on the Encyclopedia of DNA Elements (ENCODE) data portal. Nucleic Acids Res 48:D882-D889.
	7. Zhang B, Zheng H, Huang B, Li W, Xiang Y, Peng X, Ming J, Wu X, Zhang Y, Xu Q, et al. 2016. Allelic reprogramming of the histone modification H3K4me3 in early mammalian development. Nature 537:553-557.
	8. Brind'Amour J, Kobayashi H, Richard Albert J, Shirane K, Sakashita A, Kamio A, Bogutz A, Koike T, Karimi MM, Lefebvre L, et al. 2018. LTR retrotransposons transcribed in oocytes drive species-specific and heritable changes in DNA methylation. Nat Commun 9:3331.
	9. Vogel Ciernia A, Laufer BI, Dunaway KW, Mordaunt CE, Coulson RL, Totah TS, Stolzenberg DS, Frahm JC, Singh-Taylor A, Baram TZ, et al. 2018. Experience-dependent neuroplasticity of the developing hypothalamus: integrative epigenomic approaches. Epigenetics 13:318-330.
	10. Sun H, Wang N, Nie X, Zhao L, Li Q, Cang Z, Chen C, Lu M, Cheng J, Zhai H, et al. 2017. Lead Exposure Induces Weight Gain in Adult Rats, Accompanied by DNA Hypermethylation. PLoS One 12:e0169958.
	11. Ivanova E, Canovas S, Garcia-Martinez S, Romar R, Lopes JS, Rizos D, Sanchez-Calabuig MJ, Krueger F, Andrews S, Perez-Sanz F, et al. 2020. DNA methylation changes during preimplantation development reveal inter-species differences and reprogramming events at imprinted genes. Clin Epigenetics 12:64.
	12. Yang Y, Fan X, Yan J, Chen M, Zhu M, Tang Y, Liu S, Tang Z. 2021. A comprehensive epigenome atlas reveals DNA methylation regulating skeletal muscle development. Nucleic Acids Res 49:1313-1329.
	13. Bu G, Zhu W, Liu X, Zhang J, Yu L, Zhou K, Wang S, Li Z, Fan Z, Wang T, et al. 2022. Coordination of zygotic genome activation entry and exit by H3K4me3 and H3K27me3 in porcine early embryos. Genome Res.
	14. Lu X, Zhang Y, Wang L, Wang L, Wang H, Xu Q, Xiang Y, Chen C, Kong F, Xia W, et al. 2021. Evolutionary epigenomic analyses in mammalian early embryos reveal species-specific innovations and conserved principles of imprinting. Sci Adv 7:eabi6178.
	15. Chu C, Zhang W, Kang Y, Si C, Ji W, Niu Y, Zhang Y. 2021. Analysis of developmental imprinting dynamics in primates using SNP-free methods to identify imprinting defects in cloned placenta. Dev Cell 56:2826-2840 e2827.
	16. Blake LE, Roux J, Hernando-Herraez I, Banovich NE, Perez RG, Hsiao CJ, Eres I, Cuevas C, Marques-Bonet T, Gilad Y. 2020. A comparison of gene expression and DNA methylation patterns across tissues and species. Genome Res 30:250-262.
	17. Jeong H, Mendizabal I, Berto S, Chatterjee P, Layman T, Usui N, Toriumi K, Douglas C, Singh D, Huh I, et al. 2021. Evolution of DNA methylation in the human brain. Nat Commun 12:2021.
	18. Mendizabal I, Shi L, Keller TE, Konopka G, Preuss TM, Hsieh TF, Hu E, Zhang Z, Su B, Yi SV. 2016. Comparative Methylome Analyses Identify Epigenetic Regulatory Loci of Human Brain Evolution. Mol Biol Evol 33:2947-2959.
	19. Lazar NH, Nevonen KA, O'Connell B, McCann C, O'Neill RJ, Green RE, Meyer TJ, Okhovat M, Carbone L. 2018. Epigenetic maintenance of topological domains in the highly rearranged gibbon genome. Genome Res 28:983-997.
	20. Schroeder DI, Jayashankar K, Douglas KC, Thirkill TL, York D, Dickinson PJ, Williams LE, Samollow PB, Ross PJ, Bannasch DL, et al. 2015. Early Developmental and Evolutionary Origins of Gene Body DNA Methylation Patterns in Mammalian Placentas. PLoS Genet 11:e1005442.
	21. Jeong YH, Lu H, Park CH, Li M, Luo H, Kim JJ, Liu S, Ko KH, Huang S, Hwang IS, et al. 2016. Stochastic anomaly of methylome but persistent SRY hypermethylation in disorder of sex development in canine somatic cell nuclear transfer. Sci Rep 6:31088.
	22. Fan Y, Liang Y, Deng K, Zhang Z, Zhang G, Zhang Y, Wang F. 2020. Analysis of DNA methylation profiles during sheep skeletal muscle development using whole-genome bisulfite sequencing. BMC Genomics 21:327.
	23. Li C, Li Y, Zhou G, Gao Y, Ma S, Chen Y, Song J, Wang X. 2018. Whole-genome bisulfite sequencing of goat skins identifies signatures associated with hair cycling. BMC Genomics 19:638.
	24. Fujimoto A, Furuta M, Totoki Y, Tsunoda T, Kato M, Shiraishi Y, Tanaka H, Taniguchi H, Kawakami Y, Ueno M, et al. 2016. Whole-genome mutational landscape and characterization of noncoding and structural mutations in liver cancer. Nat Genet 48:500-509.
	25. Yang XZ, Chen JY, Liu CJ, Peng J, Wee YR, Han X, Wang C, Zhong X, Shen QS, Liu H, et al. 2015. Selectively Constrained RNA Editing Regulation Crosstalks with piRNA Biogenesis in Primates. Mol Biol Evol 32:3143-3157.
	26. Garcia-Perez R, Esteller-Cucala P, Mas G, Lobon I, Di Carlo V, Riera M, Kuhlwilm M, Navarro A, Blancher A, Di Croce L, et al. 2021. Epigenomic profiling of primate lymphoblastoid cell lines reveals the evolutionary patterns of epigenetic activities in gene regulatory architectures. Nat Commun 12:3116.
	27. Mortazavi M, Ren Y, Saini S, Antaki D, St Pierre CL, Williams A, Sohni A, Wilkinson MF, Gymrek M, Sebat J, et al. 2022. SNPs, short tandem repeats, and structural variants are responsible for differential gene expression across C57BL/6 and C57BL/10 substrains. Cell Genom 2.
	28. Keane TM, Goodstadt L, Danecek P, White MA, Wong K, Yalcin B, Heger A, Agam A, Slater G, Goodson M, et al. 2011. Mouse genomic variation and its effect on phenotypes and gene regulation. Nature 477:289-294.
	29. Babak T, DeVeale B, Tsang EK, Zhou Y, Li X, Smith KS, Kukurba KR, Zhang R, Li JB, van der Kooy D, et al. 2015. Genetic conflict reflected in tissue-specific maps of genomic imprinting in human and mouse. Nat Genet 47:544-549.
	30. Bonthuis PJ, Huang WC, Stacher Horndli CN, Ferris E, Cheng T, Gregg C. 2015. Noncanonical Genomic Imprinting Effects in Offspring. Cell Rep 12:979-991.
	31. Gregg C, Zhang J, Weissbourd B, Luo S, Schroth GP, Haig D, Dulac C. 2010. High-resolution analysis of parent-of-origin allelic expression in the mouse brain. Science 329:643-648.
	32. Megquier K, Genereux DP, Hekman J, Swofford R, Turner-Maier J, Johnson J, Alonso J, Li X, Morrill K, Anguish LJ, et al. 2019. BarkBase: Epigenomic Annotation of Canine Genomes. Genes (Basel) 10.
	33. Li M, Chen L, Tian S, Lin Y et al. Comprehensive variation discovery and recovery of missing sequence in the pig genome using multiple de novo assemblies. Genome Res 2017 May;27(5):865-874.
	34. Huang J, Lin L, Dong Z, Yang L, Zheng T, Gu W, Zhang Y, Yin T, Sjostedt E, Mulder J, et al. 2021. A porcine brain-wide RNA editing landscape. Commun Biol 4:717.
	35. Dorji J, Vander Jagt CJ, Garner JB, Marett LC, Mason BA, Reich CM, Xiang R, Clark EL, Cocks BG, Chamberlain AJ, et al. 2020. Expression of mitochondrial protein genes encoded by nuclear and mitochondrial genomes correlate with energy metabolism in dairy cattle. BMC Genomics 21:720.
	36. Moran B, Cummins SB, Creevey CJ, Butler ST. 2016. Transcriptomics of liver and muscle in Holstein cows genetically divergent for fertility highlight differences in nutrient partitioning and inflammation processes. BMC Genomics 17:603.
