# Supplementary material for: Evolutionary lineage-specific genomic imprinting at the ZNF791 locus
Source: PLoS Genet. 2025 Jan 15;21(1):e1011532. doi: 10.1371/journal.pgen.1011532 (PMC11734915; doi:10.1371/journal.pgen.1011532)
Supplement: S5 Table — (XLSX) [file pgen.1011532.s028.xlsx]

## Sheet: Sheet1
	S5 Table. Individual-matched analyses of genomic DNA and RNA-seq read counts on informative SNPs.
	SNP	Genomic coordinate	rs ID	Allele		Specise/ breed (strain)	gDNA		gDNA	Tissue1 (mRNA)		Tissue2 (mRNA)		Tissue3 (mRNA)		Tissue4 (mRNA)		Tissue5 (mRNA)		Tissue6 (mRNA)		Tissue7 (mRNA)		Accession number, Run ID, Individual ID#2	Reference
		& Transcript: Exon		Ref	Alt		Ref	Alt	HET	Ref	Alt	Ref	Alt	Ref	Alt	Ref	Alt	Ref	Alt	Ref	Alt	Ref	Alt
	1	chr19:12,629,495	rs74931289	G	A	human 1	64 (52%)	60 (48%)	Ο	Lu 31 (53%)	Lu 27 (47%)	-	-	-	-	-	-	-	-	-	-	-	-	WES (PRJNA395106): SRR5882140 (N1)
																								RNA-seq (PRJNA395106): SRR5882464 (N_1_RNA)
						human 2	47 (49%)	48 (51%)	Ο	Lu 25 (42%)	Lu 35 (58%)	-	-	-	-	-	-	-	-	-	-	-	-	WES (PRJNA395106): SRR5882141 (N2)
																								RNA-seq (PRJNA395106): SRR5882465 (N_2_RNA)
						human 3	50 (58%)	36 (42%)	Ο	Lu 29 (50%)	Lu 29 (50%)	-	-	-	-	-	-	-	-	-	-	-	-	WES (PRJNA395106): SRR5882143 (N4)
																								RNA-seq (PRJNA395106): SRR5882459 (N_4_RNA)
						human 4	56 (53%)	50 (47%)	Ο	Lu 11 (37%)	Lu 19 (63%)	-	-	-	-	-	-	-	-	-	-	-	-	WES (PRJNA395106): SRR5882137 (N6)
																								RNA-seq (PRJNA395106): SRR5882461 (N_6_RNA)
						human 5	52 (54%)	44 (46%)	Ο	Lu 19 (49%)	Lu 20 (51%)	-	-	-	-	-	-	-	-	-	-	-	-	WES (PRJNA395106): SRR5882144 (N12)
																								RNA-seq (PRJNA395106): SRR5882163 (N_12_RNA)
						human 6	32 (43%)	43 (57%)	Ο	Lu 14 (37%)	Lu 24 (63%)	-	-	-	-	-	-	-	-	-	-	-	-	WES (PRJNA395106): SRR5882448 (N17)
																								RNA-seq (PRJNA395106): SRR5882167 (N_17_RNA)
						human 7	66 (57%)	49 (43%)	Ο	Lu 18 (64%)	Lu 10 (36%)	-	-	-	-	-	-	-	-	-	-	-	-	WES (PRJNA395106): SRR5882449 (N18)
																								RNA-seq (PRJNA395106): SRR5882166 (N_18_RNA)
						human 8	53 (69%)	24 (31%)	Ο	Lu 30 (73%)	Lu 11 (27%)	-	-	-	-	-	-	-	-	-	-	-	-	WES (PRJNA395106): SRR5882450 (N19)
																								RNA-seq (PRJNA395106): SRR5882165 (N_19_RNA)
	2	chr19:12,629,289	rs79706280	A	T	human 9	20 (59%)	14 (41%)	Ο	-	-	Li 6 (50%)	Li 6 (50%)	-	-	-	-	-	-	-	-	-	-	WGS (hum0158.v2, JGAS000151): RK001_B01 #3
																								RNA-seq (hum0158.v2, JGAS000151): icgc_rna_RNA_RK001_liver
						human 10	15 (60%)	10 (40%)	Ο	-	-	Li 7 (33%)	Li 14 (67%)	-	-	-	-	-	-	-	-	-	-	WGS (hum0158.v2, JGAS000151): RK057_B01
																								RNA-seq (hum0158.v2, JGAS000151): icgc_rna_RNA_RK057_liver
						human 11	14 (52%)	13 (48%)	Ο	-	-	Li 7 (47%)	Li 8 (53%)	-	-	-	-	-	-	-	-	-	-	WGS (hum0158.v2, JGAS000151): RK058_B01
																								RNA-seq (hum0158.v2, JGAS000151): icgc_rna_RNA_RK058_liver
						human 12	18 (39%)	28 (61%)	Ο	-	-	Li 12 (63%)	Li 7 (37%)	-	-	-	-	-	-	-	-	-	-	WGS (hum0158.v2, JGAS000151): RK060_B01
																								RNA-seq (hum0158.v2, JGAS000151): icgc_rna_RNA_RK060_liver
						human 13	31 (62%)	18 (36%)	Ο	-	-	Li 9 (45%)	Li 11 (55%)	-	-	-	-	-	-	-	-	-	-	WGS (hum0158.v2, JGAS000151): RK075_B01
																								RNA-seq (hum0158.v2, JGAS000151): icgc_rna_RNA_RK075_liver
	1	chr19:12,575,982	rs194297649	T	C	rhesus monkey 1	10 (50%)	10 (50%)	Ο	Cx 21 (57%)	Cx 16 (43%)	Cm 22 (44%)	Cm 28 (56%)	Li 5 (45%)	Li 6 (55%)	Ad 8 (38%)	Ad 13 (62%)	Sp 8 (50%)	Sp 8 (50%)	-	-	-	-	WGS (SRP039366): SRR1636014, SRR1636872	[1]
																								RNA-seq (GSE34426, GSE42857): Cx, SRR389100; Cm, SRR630492; Li, SRR389101; Ad, SRR389099; Sp, SRR1778441
	2	chr19:12,571,765	rs305774744	A	G	rhesus monkey 2	17 (59%)	12 (41%)	Ο	LCL 152 (63%)	LCL 92 (37%)	-	-	-	-	-	-	-	-	-	-	-	-	WGS (PRJNA563344): SRR10091850	[2]
																								RNA-seq (PRJNA563344): SRR10078947, SRR10097559, SRR10094034
						rhesus monkey 3	9 (43%)	12 (57%)	Ο	LCL 112 (52%)	LCL 102 (48%)	-	-	-	-	-	-	-	-	-	-	-	-	WGS (PRJNA563344): SRR10091849
																								RNA-seq (PRJNA563344): SRR10078946, SRR10097558, SRR10094033
	1	chr19:13,203,022	rs3367472390	A	G	chimpanzee 1	13 (45%)	16 (55%)	Ο	LCL 110 (46%)	LCL 128 (54%)	-	-	-	-	-	-	-	-	-	-	-	-	WGS (PRJNA563344): SRR10084605	[2]
																								RNA-seq (PRJNA563344): SRR10078953, SRR10097565, SR10094040
	2	chr19:13,204,439	rs3363451730	T	C	chimpanzee 2	6 (50%)	5 (42%)	Ο	LCL 52 (45%)	LCL 64 (55%)	-	-	-	-	-	-	-	-	-	-	-	-	WGS (PRJNA563344): SRR10084604
																								RNA-seq (PRJNA563344): SRR10078952, SRR10097564, SRR10094039
	1	chr8:85,836,675	rs33372801	A	C	mouse CAST/EiJ	0	28 (100%)	-	F1i: EB 3 (33%)	F1i: EB 6 (67%)	F1r: EB 4 (36%)	F1r: EB 7 (64%)	F1i: Sr 7 (54%)	F1i: Sr 6 (46%)	F1r: Sr 5 (63%)	F1r: Sr 3 (38%)	-	-	-	-	-	-	WGS CAST/EiJ (ERP000042)	[3]
																								WGS C57BL/6J (PRJNA705216): SRR13827902	[4]
						mouse C57BL/6J	38 (97%)	1 (3%)	-															RNA-seq (SRP020526): EB (SRR823457,SRR823455), Sr (SRR823500, SRR823493)	[5]
	2	chr8:85,846,280	rs33462945	C	G	mouse CAST/EiJ	0	31 (100%)#1	-	F1i: AN 4 (67%)	F1i: AN 2 (33%)	F1r: AN 5 (42%)	F1r: AN 7 (58%)	F1i: DN 7 (47%)	F1i: DN 8 (53%)	F1r: DN 4 (36%)	F1r: DN 7 (64%)	F1i: Li 4 (50%)	F1i: Li 4 (50%)	F1r: Li 3 (60%)	F1r: Li 2 (40%)	-	-	RNA-seq (GSE70484)#1: CAST/EiJ parent (SRR2086294)	[6]
																								RNA-seq (GSE70484)#1: C57BL/6J Parent (SRR2086299)
						mouse C57BL/6J	11 (100%)#1	0	-															RNA-seq (GSE70484): AN (SRR2086225, SRR2086215), DN (SRR2086242, SRR2086233), Li (SRR2086260, SRR2086252)
	1	chr8:85,836,675	rs33372801	A	C	mouse CAST/EiJ	0	4 (100%)#1	-	F1i: Ht 3 (43%)	F1i: Ht 4 (57%)	F1r: Ht 5 (45%)	F1r: Ht 6 (55%)	-	-	-	-	-	-	-	-	-	-	RNA-seq (GSE22131)#1: CAST/EiJ parent (GSM563767)	[7]
																								RNA-seq (GSE22131)#1: C57BL/6J parent (GSM563768)
						mouse C57BL/6J	7 (100%)#1	0	-															RNA-seq (GSE22131): Ht (GSM563773, GSM563778)
	1	chr20:49,473,186	rs852216690	A	G	Dog 1	22 (47%)	25 (53%)	Ο	Sp 0	Sp 8 (100%)	RV 0	RV 11 (100%)	Ki 0	Ki 9 (100%)	LA 0	LA 14 (100%)	BM 0	BM 8 (100%)	Ca 0	Ca 9 (100%)	-	-	WGS (PRJNA396033): SRR9001402	[8]
																								RNA-seq (PRJNA396033): SRR8996986, SRR8996991, SRR8997005, SRR8997007, SRR8997013, SRR8997016
	2	chr20:49,473,048	NR	T	G	Dog 2	22 (55%)	18 (45%)	Ο	Ca 0	Ca 6 (100%)	RV 0	RV 21 (100%)	Lu 0	Lu 16 (100%)	Pa 0	Pa 6 (100%)	TG 1 (2%)	TG 49 (98%)	SI 0	SI 31 (100%)	-	-	WGS (PRJNA396033): SRR9001404
																								RNA-seq (PRJNA396033): SRR8996962, SRR8996973, SRR8996980, SRR8996982, SRR8997051, SRR8997056
	3	chr20:49,472,254	NR	A	C	Dog 3	21 (50%)	21 (50%)	Ο	Ca 20 (100%)	Ca 0	Ad 11 (100%)	Ad 0	LV 15 (100%)	LV 0	LN 15 (100%)	LN 0	RA 26 (100%)	RA 0	Sp 15 (100%)	Sp 0	-	-	WGS (PRJNA396033): SRR9001406
																								RNA-seq (PRJNA396033): SRR5889309, SRR5889326, SRR5889336, SRR5889339, SRR5889342, SRR5889347
	1	chr2:66,420,008	rs324188723	C	T	Pig 1	8 (53%)	7 (47%)	Ο	Li 0	Li 21 (100%)	Lu 0	Lu 8 (100%)	Ki 0	Ki 10 (100%)	Ad 0	Ad 3 (100%)	-	-	-	-	-	-	WGS (PRJNA309108): SRR3123382	[9]
																								RNA-seq (GSE77776): SRR3160049, SRR3160051, SRR3160052, SRR3160055
	1	chr2:66,420,008	rs324188723	C	T	Pig 2	43 (51%)	42 (49%)	Ο	Cm 13 (100%)	Cm 0	Cx 21 (95%)	Cx 1 (5%)	Hc 24 (100%)	Hc 0	Ht 25 (93%)	Ht 2 (7%)	Md 30 (100%)	Md 0	Th 14 (100%)	Th 0	-	-	WGS (CNP0001045): CNR0285832	[10]
																								RNA-seq (CNP0000483): CNR0090077, CNR0090079, CNR0090088, CNR0090090, CNR0090100, CNR0090102
	2	chr2:66,400,072	rs328777340	G	A	Pig 3	7 (35%)	13 (65%)	Ο	He 0	He 3 (100%)	Li 0	Li 21 (100%)	Sp 0	Sp 5 (100%)	Lu 0	Lu 11 (100%)	Ki 0	Ki 7 (100%)					WGS (PRJNA309108): SRR3123367	[9]
																								RNA-seq (GSE77776): SRR3160038, SRR3160039, SRR3160040, SRR3160041, SRR3160042
	1	chr7:12,894,603	rs136190559	C	A	Cow 1	8 (35%)	15 (65%)	Ο	Ar 1 (6%)	Ar 15 (94%)	Ki 0	Ki 6 (100%)	He 0	He 4 (100%)	Mu 0	Mu 4 (100%)	Li 0	Li 4 (100%)	Ma 0	Ma 4 (100%)	-	-	WGS (ERP118133 (PRJEB35127)): SAMEA4447814	[11]
																								RNA-seq (ERP118133 (PRJEB35127)): Ar, SAMEA4447835; Ki, SAMEA4447765; He, SAMEA4447809; Mu, SAMEA4447816; Li, SAMEA4447814; Ma, SAMEA4447762
	2	chr7:12,897,474	rs469244900	T	A	Cow 2	33 (39%)	51 (61%)	Ο	-	-	-	-	-	-	-	-	Li 0	Li 12 (100%)	-	-	-	-	WES (GSE62160): SRR1607698	[12]
																								RNA-seq (GSE62159): SRR1607570, SRR1607571, SRR1607572
						Cow 3	27 (46%)	32 (54%)	Ο	-	-	-	-	-	-	-	-	Li 0	Li 5 (100%)	-	-	-	-	WES (GSE62160): SRR1607705
																								RNA-seq (GSE62159): SRR1607591, SRR1607592, SRR1607593
						Cow 4	35 (50%)	35 (50%)	Ο	-	-	-	-	-	-	-	-	Li 15 (100%)	Li 0	-	-	-	-	WES (GSE62160): SRR1607700
																								RNA-seq (GSE62159): SRR1607576, SRR1607577, SRR1607578
						Cow 5	27 (36%)	32 (54%)	Ο	-	-	-	-	-	-	-	-	Li 9 (100%)	Li 0	-	-	-	-	WES (GSE62160): SRR1607706
																								RNA-seq (GSE62159): SRR1607594, SRR1607595, SRR1607596
	3	chr7:12,898,039	rs207933045	A	T	Cow 3	14 (61%)	9 (39%)	Ο	-	-	-	-	-	-	-	-	Li 0	Li 10 (100%)	-	-	-	-	WES (GSE62160) SRR1607705	[12]
																								RNA-seq (GSE62159) SRR1607591, SRR1607592, SRR1607593
						Cow 3	14 (61%)	9 (39%)	Ο	-	-	-	-	-	-	Mu 0	Mu 9 (100%)	-	-	-	-	-	-	WES (GSE62160) SRR1607705
																								RNA-seq (GSE62159): SRR1607639, SRR1607640, SRR1607641
						Cow 6	13 (57%)	10 (43%)	Ο	-	-	-	-	-	-	-	-	Li 0	Li 11 (100%)	-	-	-	-	WES (GSE62160): SRR1607699
																								RNA-seq (GSE62159): SRR1607573, SRR1607574, SRR1607575
						Cow 6	13 (57%)	10 (43%)	Ο	-	-	-	-	-	-	Mu 0	Mu 7 (100%)	-	-	-	-	-	-	WES (GSE62160): SRR1607699
																								RNA-seq (GSE62159): SRR1607621, SRR1607622, SRR1607623
	Ref, reference allele; Alt, alternative allele; NR, HET, heterozygous SNP; no record; LCL, lymphoblastoid cell line
	#1Only exceptions not using genomic DNA (gDNA) but using mRNA by virtue of reciprocal crosses in mice to determine biallelic expression.
	#2Data are from NCBI/GEO repository, except CNP0001045 and CNP0000483 datasets from CNGB Sequence Archive (CNSA). Accession numbers (e.g., GSE, SRP) and run IDs (e.g., SRR) are listed. For technical replicates that were concatenated in this study, sample IDs (e.g., GSM, SAMEA) are listed.
	#3https://humandbs.biosciencedbc.jp/en/hum0158-v2
	Reference
	1. Yang XZ, Chen JY, Liu CJ, Peng J, Wee YR, Han X, Wang C, Zhong X, Shen QS, Liu H, et al. 2015. Selectively Constrained RNA Editing Regulation Crosstalks with piRNA Biogenesis in Primates. Mol Biol Evol 32:3143-3157.
	2. Garcia-Perez R, Esteller-Cucala P, Mas G, Lobon I, Di Carlo V, Riera M, Kuhlwilm M, Navarro A, Blancher A, Di Croce L, et al. 2021. Epigenomic profiling of primate lymphoblastoid cell lines reveals the evolutionary patterns of epigenetic activities in gene regulatory architectures. Nat Commun 12:3116.
	3. Keane TM, Goodstadt L, Danecek P, White MA, Wong K, Yalcin B, Heger A, Agam A, Slater G, Goodson M, et al. 2011. Mouse genomic variation and its effect on phenotypes and gene regulation. Nature 477:289-294.
	4. Mortazavi M, Ren Y, Saini S, Antaki D, St Pierre CL, Williams A, Sohni A, Wilkinson MF, Gymrek M, Sebat J, et al. 2022. SNPs, short tandem repeats, and structural variants are responsible for differential gene expression across C57BL/6 and C57BL/10 substrains. Cell Genom 2.
	5. Babak T, DeVeale B, Tsang EK, Zhou Y, Li X, Smith KS, Kukurba KR, Zhang R, Li JB, van der Kooy D, et al. 2015. Genetic conflict reflected in tissue-specific maps of genomic imprinting in human and mouse. Nat Genet 47:544-549.
	6. Bonthuis PJ, Huang WC, Stacher Horndli CN, Ferris E, Cheng T, Gregg C. 2015. Noncanonical Genomic Imprinting Effects in Offspring. Cell Rep 12:979-991.
	7. Gregg C, Zhang J, Weissbourd B, Luo S, Schroth GP, Haig D, Dulac C. 2010. High-resolution analysis of parent-of-origin allelic expression in the mouse brain. Science 329:643-648.
	8. Megquier K, Genereux DP, Hekman J, Swofford R, Turner-Maier J, Johnson J, Alonso J, Li X, Morrill K, Anguish LJ, et al. 2019. BarkBase: Epigenomic Annotation of Canine Genomes. Genes (Basel) 10.
	9. Li M, Chen L, Tian S, Lin Y et al. Comprehensive variation discovery and recovery of missing sequence in the pig genome using multiple de novo assemblies. Genome Res 2017 May;27(5):865-874.
	10. Huang J, Lin L, Dong Z, Yang L, Zheng T, Gu W, Zhang Y, Yin T, Sjostedt E, Mulder J, et al. 2021. A porcine brain-wide RNA editing landscape. Commun Biol 4:717.
	11. Dorji J, Vander Jagt CJ, Garner JB, Marett LC, Mason BA, Reich CM, Xiang R, Clark EL, Cocks BG, Chamberlain AJ, et al. 2020. Expression of mitochondrial protein genes encoded by nuclear and mitochondrial genomes correlate with energy metabolism in dairy cattle. BMC Genomics 21:720.
	12. Moran B, Cummins SB, Creevey CJ, Butler ST. 2016. Transcriptomics of liver and muscle in Holstein cows genetically divergent for fertility highlight differences in nutrient partitioning and inflammation processes. BMC Genomics 17:603.
