# Supplementary material for: Evolutionary lineage-specific genomic imprinting at the ZNF791 locus
Source: PLoS Genet. 2025 Jan 15;21(1):e1011532. doi: 10.1371/journal.pgen.1011532 (PMC11734915; doi:10.1371/journal.pgen.1011532)
Supplement: S6 Table — (XLSX) [file pgen.1011532.s029.xlsx]

## Sheet: MA1583.2 (ZFP57)
S6 Table. FIMO analyses of binding motifs
motif_id	motif_alt_id	sequence_name	start	stop	strand	score	p-value	q-value	matched_sequence
MA1583.2	ZFP57	bosTau9_CGI	133	139	+	11.2143	8e-05	0.0189	TGCCGCG
MA1583.2	ZFP57	bosTau9_CGI	307	313	+	11.2143	8e-05	0.0189	TGCCGCG
MA1583.2	ZFP57	bosTau9_CGI	310	316	-	11.2143	8e-05	0.0189	TGCCGCG
MA1583.2	ZFP57	bosTau9_CGI	339	345	+	11.2143	8e-05	0.0189	TGCCGCG
MA1583.2	ZFP57	bosTau9_CGI	385	391	+	11.2143	8e-05	0.0189	TGCCGCG
MA1583.2	ZFP57	bosTau9_CGI	393	399	-	7.29592	0.000471	0.0832	TCCCGCA
MA1583.2	ZFP57	bosTau9_CGI	521	527	+	5.96939	0.000857	0.0909	TGCCGTG
MA1583.2	ZFP57	bosTau9_CGI	69	75	-	5.7449	0.0009	0.091	TGCGGCT
MA1583.2	ZFP57	canFam3_CGI	878	884	-	13.7449	4.39e-05	0.0189	TGCCGCA
MA1583.2	ZFP57	canFam3_CGI	146	152	+	11.2143	8e-05	0.0189	TGCCGCG
MA1583.2	ZFP57	canFam3_CGI	315	321	+	11.2143	8e-05	0.0189	TGCCGCG
MA1583.2	ZFP57	canFam3_CGI	723	729	+	7.29592	0.000471	0.0832	TCCCGCA
MA1583.2	ZFP57	canFam3_CGI	85	91	+	6.05102	0.000759	0.0895	GGCCGCG
MA1583.2	ZFP57	canFam3_CGI	82	88	-	6.05102	0.000759	0.0895	GGCCGCG
MA1583.2	ZFP57	canFam3_CGI	318	324	-	6.05102	0.000759	0.0895	GGCCGCG
MA1583.2	ZFP57	canFam3_CGI	402	408	-	6.05102	0.000759	0.0895	GGCCGCG
MA1583.2	ZFP57	CHIR_1.0_CGI	5	11	+	11.2143	8e-05	0.0189	TGCCGCG
MA1583.2	ZFP57	CHIR_1.0_CGI	8	14	-	11.2143	8e-05	0.0189	TGCCGCG
MA1583.2	ZFP57	CHIR_1.0_CGI	39	45	+	11.2143	8e-05	0.0189	TGCCGCG
MA1583.2	ZFP57	CHIR_1.0_CGI	93	99	-	7.29592	0.000471	0.0832	TCCCGCA
MA1583.2	ZFP57	CHIR_1.0_CGI	327	333	+	6.05102	0.000759	0.0895	GGCCGCG
MA1583.2	ZFP57	CHIR_1.0_CGI	221	227	+	5.96939	0.000857	0.0909	TGCCGTG
MA1583.2	ZFP57	equCab3_CGI	125	131	+	11.2143	8e-05	0.0189	TGCCGCG
MA1583.2	ZFP57	equCab3_CGI	319	325	-	11.2143	8e-05	0.0189	TGCCGCG
MA1583.2	ZFP57	equCab3_CGI	145	151	+	8.58163	0.000284	0.0602	GGCCGCA
MA1583.2	ZFP57	equCab3_CGI	544	550	+	6.05102	0.000759	0.0895	GGCCGCG
MA1583.2	ZFP57	oviAri4_CGI	133	139	+	11.2143	8e-05	0.0189	TGCCGCG
MA1583.2	ZFP57	oviAri4_CGI	324	330	+	11.2143	8e-05	0.0189	TGCCGCG
MA1583.2	ZFP57	oviAri4_CGI	378	384	-	7.29592	0.000471	0.0832	TCCCGCA
MA1583.2	ZFP57	oviAri4_CGI	506	512	+	5.96939	0.000857	0.0909	TGCCGTG
MA1583.2	ZFP57	oviAri4_CGI	69	75	-	5.7449	0.0009	0.091	TGCGGCT
MA1583.2	ZFP57	susScr11_CGI	66	72	+	11.2143	8e-05	0.0189	TGCCGCG
MA1583.2	ZFP57	susScr11_CGI	237	243	-	11.2143	8e-05	0.0189	TGCCGCG
MA1583.2	ZFP57	susScr11_CGI	268	274	+	11.2143	8e-05	0.0189	TGCCGCG
MA1583.2	ZFP57	susScr11_CGI	536	542	+	6.05102	0.000759	0.0895	GGCCGCG
MA1583.2	ZFP57	susScr11_CGI	484	490	-	5.96939	0.000857	0.0909	TGCCGTG
Green highlights indicate sites with q-value < 0.05.

## Sheet: ZNF445 TO
motif_id	motif_alt_id	sequence_name	start	stop	strand	score	p-value	q-value	matched_sequence
ZNF445_TO	–	bosTau9_CGI	531	551	+	-18.8085	0.000455	0.795	GAGTGACAGCAGGCCGGAGGT
ZNF445_TO	–	bosTau9_CGI	166	186	+	-25.0851	0.0014	0.802	GGGTCCGAAGTTGACCACGGG
ZNF445_TO	–	bosTau9_CGI	62	82	+	-31.3511	0.00382	0.802	CAGACACAGCCGCAGCGGTGA
ZNF445_TO	–	bosTau9_CGI	478	498	-	-32.0638	0.00426	0.802	CAATCAGGGGAGTCGCCGGTT
ZNF445_TO	–	bosTau9_CGI	203	223	+	-32.3191	0.00443	0.802	CACGGCCAGTTCCAGCAGGTC
ZNF445_TO	–	bosTau9_CGI	442	462	+	-32.5851	0.00461	0.802	CACTGGAGCGTGGCCTACAGG
ZNF445_TO	–	bosTau9_CGI	463	483	+	-34.9894	0.00655	0.802	CGCTCACACGTACGTAACCGG
ZNF445_TO	–	bosTau9_CGI	65	85	-	-35.3191	0.00686	0.802	TGCTCACCGCTGCGGCTGTGT
ZNF445_TO	–	bosTau9_CGI	251	271	+	-35.4787	0.00701	0.802	CTCTCCCAGCTCACCATTTTT
ZNF445_TO	–	bosTau9_CGI	266	286	-	-36.6383	0.00823	0.812	GAAGCCAAGAAACCAAAAAAT
ZNF445_TO	–	bosTau9_CGI	50	70	+	-36.9362	0.00857	0.812	CACAACCTGGAGCAGACACAG
ZNF445_TO	–	bosTau9_CGI	188	208	+	-37.2872	0.00899	0.812	AGGCCCAGGTCCCACCACGGC
ZNF445_TO	–	bosTau9_CGI	187	207	+	-37.2979	0.009	0.812	GAGGCCCAGGTCCCACCACGG
ZNF445_TO	–	bosTau9_CGI	254	274	-	-37.4362	0.00917	0.812	CCAAAAAATGGTGAGCTGGGA
ZNF445_TO	–	bosTau9_CGI	178	198	+	-38.2553	0.0102	0.829	GACCACGGGGAGGCCCAGGTC
ZNF445_TO	–	bosTau9_CGI	431	451	-	-38.3085	0.0103	0.829	CGCTCCAGTGTCGGGCGTGGG
ZNF445_TO	–	bosTau9_CGI	209	229	+	-38.9574	0.0112	0.829	CAGTTCCAGCAGGTCCCTCAG
ZNF445_TO	–	bosTau9_CGI	103	123	-	-39.3617	0.0119	0.829	CGGACTCAGCGGGCAGTTGGG
ZNF445_TO	–	bosTau9_CGI	347	367	-	-40.0957	0.0131	0.836	CCTTAAAAGGCTGCGGTGGCT
ZNF445_TO	–	bosTau9_CGI	328	348	+	-40.7766	0.0143	0.836	CACTGACAGGATGCCGCGGAG
ZNF445_TO	–	bosTau9_CGI	218	238	+	-40.8511	0.0144	0.836	CAGGTCCCTCAGCCCCCTTCT
ZNF445_TO	–	bosTau9_CGI	100	120	+	-42.6277	0.0181	0.872	GGTCCCAACTGCCCGCTGAGT
ZNF445_TO	–	bosTau9_CGI	85	105	-	-42.7447	0.0184	0.872	GGGACCCGGGGCGGCCTCTCT
ZNF445_TO	–	bosTau9_CGI	322	342	+	-42.7872	0.0185	0.872	AGGTCACACTGACAGGATGCC
ZNF445_TO	–	bosTau9_CGI	315	335	+	-43.3404	0.0198	0.872	CAAGCACAGGTCACACTGACA
ZNF445_TO	–	bosTau9_CGI	72	92	+	-44.7872	0.0235	0.872	CGCAGCGGTGAGCAGAGAGGC
ZNF445_TO	–	bosTau9_CGI	144	164	-	-44.7872	0.0235	0.872	CGGACCCGAGTCCACCCACCC
ZNF445_TO	–	bosTau9_CGI	367	387	+	-44.7979	0.0236	0.872	GACACAGAGAAGGGGATCTGC
ZNF445_TO	–	bosTau9_CGI	219	239	+	-44.9362	0.0239	0.872	AGGTCCCTCAGCCCCCTTCTT
ZNF445_TO	–	bosTau9_CGI	177	197	+	-45.0745	0.0243	0.872	TGACCACGGGGAGGCCCAGGT
ZNF445_TO	–	bosTau9_CGI	469	489	-	-45.2447	0.0248	0.872	GAGTCGCCGGTTACGTACGTG
ZNF445_TO	–	bosTau9_CGI	519	539	-	-45.4043	0.0253	0.872	CTGTCACTCAGGCACGGCAGG
ZNF445_TO	–	bosTau9_CGI	99	119	+	-45.4574	0.0254	0.872	GGGTCCCAACTGCCCGCTGAG
ZNF445_TO	–	bosTau9_CGI	483	503	-	-46.3723	0.0282	0.872	CTGTCCAATCAGGGGAGTCGC
ZNF445_TO	–	bosTau9_CGI	222	242	-	-46.6915	0.0293	0.872	TGGAAGAAGGGGGCTGAGGGA
ZNF445_TO	–	bosTau9_CGI	157	177	+	-46.8191	0.0297	0.872	CGGGTCCGCGGGTCCGAAGTT
ZNF445_TO	–	bosTau9_CGI	162	182	-	-47.0745	0.0306	0.872	TGGTCAACTTCGGACCCGCGG
ZNF445_TO	–	bosTau9_CGI	241	261	+	-47.117	0.0307	0.872	CAACACCCGGCTCTCCCAGCT
ZNF445_TO	–	bosTau9_CGI	27	47	-	-47.2979	0.0313	0.872	GTGTCCACGGAGAGGGTTGTA
ZNF445_TO	–	bosTau9_CGI	82	102	+	-47.3085	0.0314	0.872	AGCAGAGAGGCCGCCCCGGGT
ZNF445_TO	–	bosTau9_CGI	514	534	+	-47.4362	0.0318	0.872	CCCGCCCTGCCGTGCCTGAGT
ZNF445_TO	–	bosTau9_CGI	448	468	-	-47.8085	0.0332	0.872	TGAGCGCCTGTAGGCCACGCT
ZNF445_TO	–	bosTau9_CGI	210	230	+	-47.883	0.0335	0.872	AGTTCCAGCAGGTCCCTCAGC
ZNF445_TO	–	bosTau9_CGI	346	366	+	-48.0638	0.0341	0.872	GAGCCACCGCAGCCTTTTAAG
ZNF445_TO	–	bosTau9_CGI	121	141	+	-48.4255	0.0355	0.872	CCGTGCACTGCGTGCCGCGCT
ZNF445_TO	–	bosTau9_CGI	114	134	-	-48.5745	0.0361	0.872	CACGCAGTGCACGGACTCAGC
ZNF445_TO	–	bosTau9_CGI	517	537	-	-48.5745	0.0361	0.872	GTCACTCAGGCACGGCAGGGC
ZNF445_TO	–	bosTau9_CGI	386	406	-	-49.6809	0.0408	0.903	CATTCGCTCCCGCAGCGCGGC
ZNF445_TO	–	bosTau9_CGI	33	53	+	-50.1064	0.0427	0.903	CCTCTCCGTGGACACCACACA
ZNF445_TO	–	bosTau9_CGI	316	336	-	-50.1596	0.0429	0.903	CTGTCAGTGTGACCTGTGCTT
ZNF445_TO	–	bosTau9_CGI	5	25	-	-50.3191	0.0437	0.903	CGGGACAATCGTGACTCAGTA
ZNF445_TO	–	bosTau9_CGI	376	396	-	-50.7447	0.0457	0.903	CGCAGCGCGGCAGATCCCCTT
ZNF445_TO	–	bosTau9_CGI	304	324	+	-51.5532	0.0498	0.91	GACTGCCGCGGCAAGCACAGG
ZNF445_TO	–	bosTau9_CGI	227	247	+	-51.5851	0.05	0.91	CAGCCCCCTTCTTCCAACACC
ZNF445_TO	–	canFam3_CGI	565	585	-	-19.3723	0.000505	0.795	GGGAACAGGTTGCAGCCCACT
ZNF445_TO	–	canFam3_CGI	357	377	+	-22.9894	0.000977	0.802	CGCCTCCCGGAGCCTCTCAGG
ZNF445_TO	–	canFam3_CGI	660	680	+	-23.266	0.00103	0.802	GGACAAAAGTGACCTCACAGT
ZNF445_TO	–	canFam3_CGI	176	196	+	-23.5213	0.00107	0.802	GACTCCAGAGTGCACCGCGGG
ZNF445_TO	–	canFam3_CGI	812	832	+	-24.2553	0.00122	0.802	GGGAGGTGTGAGCCCCACAGT
ZNF445_TO	–	canFam3_CGI	630	650	+	-28.266	0.00235	0.802	CGCGCAACCGTGACCCTTCGT
ZNF445_TO	–	canFam3_CGI	716	736	-	-28.9255	0.00261	0.802	GACTCCCTGCGGGACGATGGT
ZNF445_TO	–	canFam3_CGI	896	916	+	-29.8617	0.00303	0.802	GAAAACCGAAAACCGGTCAGT
ZNF445_TO	–	canFam3_CGI	23	43	-	-31.6915	0.00402	0.802	AGGGGACAGTCGTGCCTCGGT
ZNF445_TO	–	canFam3_CGI	597	617	+	-31.7872	0.00408	0.802	CGCTGCCTTGGACCCGAAGGC
ZNF445_TO	–	canFam3_CGI	541	561	-	-31.9149	0.00416	0.802	CAAGCAAGGTCGCCTCAAAGA
ZNF445_TO	–	canFam3_CGI	516	536	+	-32.6702	0.00467	0.802	GACTGACAGCGGGCCGGAGGT
ZNF445_TO	–	canFam3_CGI	390	410	-	-33.0106	0.00491	0.802	CTGGCCGCGGAGCCGCGCATC
ZNF445_TO	–	canFam3_CGI	572	592	+	-33.2766	0.00511	0.802	TGCAACCTGTTCCCGCCCAGG
ZNF445_TO	–	canFam3_CGI	189	209	-	-34.4681	0.00608	0.802	GGGACCCGGCCTCCCCGCGGT
ZNF445_TO	–	canFam3_CGI	10	30	+	-35.6277	0.00716	0.802	ACGAACCCGGGGGACCGAGGC
ZNF445_TO	–	canFam3_CGI	649	669	+	-36.3404	0.0079	0.812	GTCACAAACACGGACAAAAGT
ZNF445_TO	–	canFam3_CGI	454	474	-	-36.617	0.0082	0.812	GAGCCGCCGGAACCGTACGTG
ZNF445_TO	–	canFam3_CGI	654	674	-	-37.3191	0.00903	0.812	AGGTCACTTTTGTCCGTGTTT
ZNF445_TO	–	canFam3_CGI	858	878	+	-37.8936	0.00976	0.829	TGCTCGCATGTGAGAAACATT
ZNF445_TO	–	canFam3_CGI	107	127	-	-39.0745	0.0114	0.829	CGGCCGCCGGGGCCCCCGTGT
ZNF445_TO	–	canFam3_CGI	696	716	+	-39.2979	0.0118	0.829	TGGTTCCATTTTGATCTTTGA
ZNF445_TO	–	canFam3_CGI	463	483	-	-39.6596	0.0123	0.836	CAATCCGGGGAGCCGCCGGAA
ZNF445_TO	–	canFam3_CGI	305	325	-	-39.8298	0.0126	0.836	CGGCCGCGGCAATCGGATGGT
ZNF445_TO	–	canFam3_CGI	691	711	-	-40.1489	0.0132	0.836	GATCAAAATGGAACCATCATC
ZNF445_TO	–	canFam3_CGI	103	123	+	-40.4681	0.0137	0.836	CAGGACACGGGGGCCCCGGCG
ZNF445_TO	–	canFam3_CGI	228	248	+	-40.5319	0.0138	0.836	CGGTCCCACCGGCCCCCGGCC
ZNF445_TO	–	canFam3_CGI	460	480	+	-40.7447	0.0142	0.836	CGGTTCCGGCGGCTCCCCGGA
ZNF445_TO	–	canFam3_CGI	552	572	-	-41.0745	0.0148	0.845	AGCCCACTGGCCAAGCAAGGT
ZNF445_TO	–	canFam3_CGI	816	836	-	-41.0745	0.0148	0.845	CAGGACTGTGGGGCTCACACC
ZNF445_TO	–	canFam3_CGI	289	309	+	-41.1383	0.015	0.845	GGGTAGCGGGTCGGCCACCAT
ZNF445_TO	–	canFam3_CGI	243	263	-	-41.5319	0.0158	0.855	CGGGGCCAGGAGTCGGGCCGG
ZNF445_TO	–	canFam3_CGI	851	871	-	-41.8191	0.0163	0.862	CTCACATGCGAGCACCCGAGG
ZNF445_TO	–	canFam3_CGI	249	269	+	-42.5	0.0178	0.872	CGACTCCTGGCCCCGCACACT
ZNF445_TO	–	canFam3_CGI	283	303	-	-42.7766	0.0184	0.872	GCCGACCCGCTACCCCAGAGA
ZNF445_TO	–	canFam3_CGI	651	671	+	-42.9149	0.0188	0.872	CACAAACACGGACAAAAGTGA
ZNF445_TO	–	canFam3_CGI	104	124	+	-43.117	0.0192	0.872	AGGACACGGGGGCCCCGGCGG
ZNF445_TO	–	canFam3_CGI	805	825	-	-43.3191	0.0197	0.872	GGCTCACACCTCCCACGAAGC
ZNF445_TO	–	canFam3_CGI	786	806	+	-43.3723	0.0198	0.872	CGCAGTCCTGGGGCACTTAGC
ZNF445_TO	–	canFam3_CGI	379	399	+	-43.5957	0.0204	0.872	CGGCGAGAGGTGATGCGCGGC
ZNF445_TO	–	canFam3_CGI	625	645	-	-43.9043	0.0212	0.872	GGGTCACGGTTGCGCGAGTGG
ZNF445_TO	–	canFam3_CGI	659	679	+	-44.0532	0.0216	0.872	CGGACAAAAGTGACCTCACAG
ZNF445_TO	–	canFam3_CGI	172	192	-	-44.1702	0.0219	0.872	CGGTGCACTCTGGAGTCTGGG
ZNF445_TO	–	canFam3_CGI	35	55	+	-44.2447	0.0221	0.872	CTGTCCCCTGACGACCCTCCC
ZNF445_TO	–	canFam3_CGI	58	78	+	-44.266	0.0221	0.872	CGGTCATCGCCCGACCCAGGG
ZNF445_TO	–	canFam3_CGI	528	548	-	-44.3723	0.0224	0.872	CTCAAAGACGTGACCTCCGGC
ZNF445_TO	–	canFam3_CGI	13	33	-	-44.734	0.0234	0.872	CGTGCCTCGGTCCCCCGGGTT
ZNF445_TO	–	canFam3_CGI	412	432	-	-44.7553	0.0234	0.872	CGGGGACTGTGTGCCGTCGCT
ZNF445_TO	–	canFam3_CGI	790	810	-	-44.7872	0.0235	0.872	CGAAGCTAAGTGCCCCAGGAC
ZNF445_TO	–	canFam3_CGI	438	458	+	-44.9149	0.0239	0.872	CACAGCGCGTCGCCCGCACGT
ZNF445_TO	–	canFam3_CGI	631	651	+	-45.1489	0.0245	0.872	GCGCAACCGTGACCCTTCGTC
ZNF445_TO	–	canFam3_CGI	692	712	-	-45.4255	0.0253	0.872	AGATCAAAATGGAACCATCAT
ZNF445_TO	–	canFam3_CGI	869	889	+	-46.0106	0.0271	0.872	GAGAAACATTGCGGCAAAAAA
ZNF445_TO	–	canFam3_CGI	448	468	+	-46.0638	0.0273	0.872	CGCCCGCACGTACGGTTCCGG
ZNF445_TO	–	canFam3_CGI	848	868	+	-46.2021	0.0277	0.872	AAGCCTCGGGTGCTCGCATGT
ZNF445_TO	–	canFam3_CGI	417	437	+	-46.3511	0.0282	0.872	CGGCACACAGTCCCCGCCGTC
ZNF445_TO	–	canFam3_CGI	671	691	+	-46.5213	0.0287	0.872	ACCTCACAGTGCGTCATAATG
ZNF445_TO	–	canFam3_CGI	155	175	-	-46.5319	0.0287	0.872	TGGGGACCCGAGGCCGCTGGT
ZNF445_TO	–	canFam3_CGI	713	733	+	-46.8723	0.0299	0.872	TTGACCATCGTCCCGCAGGGA
ZNF445_TO	–	canFam3_CGI	583	603	+	-47.4787	0.032	0.872	CCCGCCCAGGACGACGCTGCC
ZNF445_TO	–	canFam3_CGI	903	923	-	-47.4787	0.032	0.872	GAATCACACTGACCGGTTTTC
ZNF445_TO	–	canFam3_CGI	363	383	-	-47.5	0.0321	0.872	CGCCGCCCTGAGAGGCTCCGG
ZNF445_TO	–	canFam3_CGI	755	775	-	-47.6383	0.0326	0.872	CATACAAAGAGTGGGGTTGGG
ZNF445_TO	–	canFam3_CGI	179	199	-	-47.6702	0.0327	0.872	CTCCCCGCGGTGCACTCTGGA
ZNF445_TO	–	canFam3_CGI	604	624	+	-47.7553	0.033	0.872	TTGGACCCGAAGGCCGCCAGG
ZNF445_TO	–	canFam3_CGI	154	174	-	-47.9255	0.0336	0.872	GGGGACCCGAGGCCGCTGGTG
ZNF445_TO	–	canFam3_CGI	407	427	+	-48.1489	0.0345	0.872	CCAGCAGCGACGGCACACAGT
ZNF445_TO	–	canFam3_CGI	151	171	+	-48.1702	0.0345	0.872	CGCCACCAGCGGCCTCGGGTC
ZNF445_TO	–	canFam3_CGI	881	901	+	-48.1915	0.0346	0.872	GGCAAAAAACCACCCGAAAAC
ZNF445_TO	–	canFam3_CGI	424	444	+	-48.3936	0.0354	0.872	CAGTCCCCGCCGTCCACAGCG
ZNF445_TO	–	canFam3_CGI	665	685	-	-48.8298	0.0371	0.876	GACGCACTGTGAGGTCACTTT
ZNF445_TO	–	canFam3_CGI	166	186	+	-48.9468	0.0376	0.882	CGGGTCCCCAGACTCCAGAGT
ZNF445_TO	–	canFam3_CGI	521	541	-	-49.0319	0.038	0.882	ACGTGACCTCCGGCCCGCTGT
ZNF445_TO	–	canFam3_CGI	97	117	-	-49.0426	0.038	0.882	GGCCCCCGTGTCCTGCCCCGT
ZNF445_TO	–	canFam3_CGI	553	573	-	-49.1064	0.0383	0.882	CAGCCCACTGGCCAAGCAAGG
ZNF445_TO	–	canFam3_CGI	748	768	+	-49.383	0.0395	0.901	GCGACCTCCCAACCCCACTCT
ZNF445_TO	–	canFam3_CGI	792	812	-	-49.5532	0.0402	0.901	CACGAAGCTAAGTGCCCCAGG
ZNF445_TO	–	canFam3_CGI	864	884	-	-49.6383	0.0406	0.903	TGCCGCAATGTTTCTCACATG
ZNF445_TO	–	canFam3_CGI	605	625	+	-49.6702	0.0407	0.903	TGGACCCGAAGGCCGCCAGGC
ZNF445_TO	–	canFam3_CGI	676	696	-	-49.7872	0.0412	0.903	ATCATCATTATGACGCACTGT
ZNF445_TO	–	canFam3_CGI	18	38	+	-49.8936	0.0417	0.903	GGGGGACCGAGGCACGACTGT
ZNF445_TO	–	canFam3_CGI	828	848	-	-50.266	0.0434	0.903	TCGGGCCTGGTCCAGGACTGT
ZNF445_TO	–	canFam3_CGI	661	681	+	-50.4468	0.0443	0.903	GACAAAAGTGACCTCACAGTG
ZNF445_TO	–	canFam3_CGI	218	238	+	-50.4574	0.0443	0.903	CGGTTCCAGCCGGTCCCACCG
ZNF445_TO	–	canFam3_CGI	683	703	-	-50.4894	0.0445	0.903	TGGAACCATCATCATTATGAC
ZNF445_TO	–	canFam3_CGI	763	783	+	-50.7234	0.0456	0.903	CACTCTTTGTATGGAAAGAGT
ZNF445_TO	–	canFam3_CGI	122	142	+	-50.7872	0.0459	0.903	CGGCCGGCCGGACCCCGCGCT
ZNF445_TO	–	canFam3_CGI	685	705	+	-50.7979	0.046	0.903	CATAATGATGATGGTTCCATT
ZNF445_TO	–	canFam3_CGI	771	791	+	-50.9468	0.0467	0.903	GTATGGAAAGAGTCTCGCAGT
ZNF445_TO	–	canFam3_CGI	525	545	+	-50.9894	0.0469	0.903	CGGGCCGGAGGTCACGTCTTT
ZNF445_TO	–	canFam3_CGI	197	217	+	-51.0532	0.0473	0.903	GAGGCCGGGTCCCGCCACGGC
ZNF445_TO	–	canFam3_CGI	546	566	-	-51.0532	0.0473	0.903	CTGGCCAAGCAAGGTCGCCTC
ZNF445_TO	–	canFam3_CGI	212	232	+	-51.0638	0.0473	0.903	CACGGCCGGTTCCAGCCGGTC
ZNF445_TO	–	canFam3_CGI	280	300	+	-51.0638	0.0473	0.903	CGCTCTCTGGGGTAGCGGGTC
ZNF445_TO	–	canFam3_CGI	542	562	-	-51.1064	0.0475	0.903	CCAAGCAAGGTCGCCTCAAAG
ZNF445_TO	–	canFam3_CGI	3	23	+	-51.117	0.0476	0.903	CCCGCGCACGAACCCGGGGGA
ZNF445_TO	–	canFam3_CGI	566	586	-	-51.1596	0.0478	0.903	CGGGAACAGGTTGCAGCCCAC
ZNF445_TO	–	canFam3_CGI	480	500	-	-51.1915	0.048	0.903	GGGCCTCGCGAACCGTCCAAT
ZNF445_TO	–	canFam3_CGI	323	343	-	-51.3723	0.0489	0.904	GGGCGCCGTGACCCCCGCCGG
ZNF445_TO	–	canFam3_CGI	888	908	+	-51.383	0.0489	0.904	AACCACCCGAAAACCGAAAAC
ZNF445_TO	–	canFam3_CGI	54	74	-	-51.5106	0.0496	0.91	GGGTCGGGCGATGACCGCGGG
ZNF445_TO	–	canFam3_CGI	655	675	-	-51.5745	0.0499	0.91	GAGGTCACTTTTGTCCGTGTT
ZNF445_TO	–	CHIR_1.0_CGI	231	251	+	-18.8085	0.000455	0.795	GAGTGACAGCAGGCCGGAGGT
ZNF445_TO	–	CHIR_1.0_CGI	309	329	+	-29.8723	0.00303	0.802	CACTGCATTGAACCAGATGGC
ZNF445_TO	–	CHIR_1.0_CGI	256	276	-	-30.4787	0.00333	0.802	AGGTCAAGGTCCGAGCAAAGA
ZNF445_TO	–	CHIR_1.0_CGI	47	67	-	-34.9362	0.0065	0.802	CCTTAAAAGGCTCCCGTGGCT
ZNF445_TO	–	CHIR_1.0_CGI	163	183	+	-34.9894	0.00655	0.802	CGCTCACACGTACGTAACCGG
ZNF445_TO	–	CHIR_1.0_CGI	292	312	-	-37.2021	0.00889	0.812	AGTGACCATGGAGGGGACAGT
ZNF445_TO	–	CHIR_1.0_CGI	131	151	-	-38.3085	0.0103	0.829	CGCTCCAGTGTCGGGCGTGGG
ZNF445_TO	–	CHIR_1.0_CGI	46	66	+	-38.6277	0.0108	0.829	GAGCCACGGGAGCCTTTTAAG
ZNF445_TO	–	CHIR_1.0_CGI	291	311	-	-40.5745	0.0139	0.836	GTGACCATGGAGGGGACAGTT
ZNF445_TO	–	CHIR_1.0_CGI	316	336	+	-40.617	0.014	0.836	TTGAACCAGATGGCCGCGAGG
ZNF445_TO	–	CHIR_1.0_CGI	288	308	+	-40.6702	0.0141	0.836	CGGAACTGTCCCCTCCATGGT
ZNF445_TO	–	CHIR_1.0_CGI	263	283	-	-41.2234	0.0151	0.848	CCCTGCCAGGTCAAGGTCCGA
ZNF445_TO	–	CHIR_1.0_CGI	142	162	+	-41.7021	0.0161	0.855	CACTGGAGCGTCGCCTACAGG
ZNF445_TO	–	CHIR_1.0_CGI	138	158	+	-42.234	0.0172	0.872	CCGACACTGGAGCGTCGCCTA
ZNF445_TO	–	CHIR_1.0_CGI	153	173	+	-42.5745	0.018	0.872	CGCCTACAGGCGCTCACACGT
ZNF445_TO	–	CHIR_1.0_CGI	297	317	+	-43.4681	0.0201	0.872	CCCCTCCATGGTCACTGCATT
ZNF445_TO	–	CHIR_1.0_CGI	169	189	-	-45.2447	0.0248	0.872	GAGTCGCCGGTTACGTACGTG
ZNF445_TO	–	CHIR_1.0_CGI	219	239	-	-45.4043	0.0253	0.872	CTGTCACTCAGGCACGGCAGG
ZNF445_TO	–	CHIR_1.0_CGI	324	344	+	-45.6596	0.026	0.872	GATGGCCGCGAGGCCCTCACG
ZNF445_TO	–	CHIR_1.0_CGI	267	287	-	-46.0745	0.0273	0.872	GCCTCCCTGCCAGGTCAAGGT
ZNF445_TO	–	CHIR_1.0_CGI	240	260	+	-46.9043	0.03	0.872	CAGGCCGGAGGTCACGTCTTT
ZNF445_TO	–	CHIR_1.0_CGI	86	106	-	-47.0106	0.0303	0.872	CATTCGCTCCCGCAGCGCAGC
ZNF445_TO	–	CHIR_1.0_CGI	44	64	+	-47.2234	0.0311	0.872	CGGAGCCACGGGAGCCTTTTA
ZNF445_TO	–	CHIR_1.0_CGI	183	203	-	-47.4149	0.0318	0.872	CTGTCCAATCGGGAGAGTCGC
ZNF445_TO	–	CHIR_1.0_CGI	214	234	+	-47.4362	0.0318	0.872	CCCGCCCTGCCGTGCCTGAGT
ZNF445_TO	–	CHIR_1.0_CGI	20	40	+	-47.4787	0.032	0.872	AGGTCACACTGACAGAGGATG
ZNF445_TO	–	CHIR_1.0_CGI	72	92	-	-47.4787	0.032	0.872	GCGCAGCAGTTCCCCCTCTCC
ZNF445_TO	–	CHIR_1.0_CGI	243	263	-	-47.5957	0.0324	0.872	AGCAAAGACGTGACCTCCGGC
ZNF445_TO	–	CHIR_1.0_CGI	274	294	+	-47.7872	0.0331	0.872	CCTGGCAGGGAGGCCGGAACT
ZNF445_TO	–	CHIR_1.0_CGI	189	209	+	-48.4362	0.0356	0.872	CTCCCGATTGGACAGCTCGCA
ZNF445_TO	–	CHIR_1.0_CGI	217	237	-	-48.5745	0.0361	0.872	GTCACTCAGGCACGGCAGGGC
ZNF445_TO	–	CHIR_1.0_CGI	4	24	+	-48.6809	0.0365	0.875	CTGCCGCGGCAAGCGCAGGTC
ZNF445_TO	–	CHIR_1.0_CGI	303	323	-	-48.8298	0.0371	0.876	TGGTTCAATGCAGTGACCATG
ZNF445_TO	–	CHIR_1.0_CGI	298	318	-	-49.5319	0.0401	0.901	CAATGCAGTGACCATGGAGGG
ZNF445_TO	–	CHIR_1.0_CGI	313	333	-	-50.0851	0.0426	0.903	CGCGGCCATCTGGTTCAATGC
ZNF445_TO	–	CHIR_1.0_CGI	178	198	-	-50.5106	0.0446	0.903	CAATCGGGAGAGTCGCCGGTT
ZNF445_TO	–	CHIR_1.0_CGI	28	48	+	-50.9894	0.0469	0.903	CTGACAGAGGATGCCGCGGAG
ZNF445_TO	–	CHIR_1.0_CGI	16	36	-	-51.1064	0.0475	0.903	CTCTGTCAGTGTGACCTGCGC
ZNF445_TO	–	equCab3_CGI	632	652	+	-28.7553	0.00254	0.802	CGCACACAGACACTTCAAAGG
ZNF445_TO	–	equCab3_CGI	576	596	+	-29.9362	0.00306	0.802	CGCTGCATTGAACCACCAGGC
ZNF445_TO	–	equCab3_CGI	767	787	-	-32.6809	0.00467	0.802	CAGGCGCGCGGAGCCCACGGG
ZNF445_TO	–	equCab3_CGI	54	74	+	-33.5638	0.00533	0.802	CGCTCCCGCGGGCCCCGCACC
ZNF445_TO	–	equCab3_CGI	748	768	-	-33.6809	0.00542	0.802	GGACCCGTTGAAGACCCCAGT
ZNF445_TO	–	equCab3_CGI	523	543	-	-34.0957	0.00576	0.802	AAGGCAAGGTCGGCTCAAAGA
ZNF445_TO	–	equCab3_CGI	244	264	-	-34.2234	0.00587	0.802	GGACCCCAGAAACCGGAAAAT
ZNF445_TO	–	equCab3_CGI	437	457	-	-35.4149	0.00695	0.802	GAGTCGCCGGAAACGTACGTG
ZNF445_TO	–	equCab3_CGI	643	663	+	-36.5106	0.00809	0.812	ACTTCAAAGGGACCTCACCAT
ZNF445_TO	–	equCab3_CGI	18	38	+	-36.7128	0.00831	0.812	CGGACCCCGGGGACCCAGGCC
ZNF445_TO	–	equCab3_CGI	41	61	-	-38.2021	0.0102	0.829	CGGGAGCGTCCGCAGGACGGT
ZNF445_TO	–	equCab3_CGI	630	650	+	-38.3936	0.0104	0.829	CACGCACACAGACACTTCAAA
ZNF445_TO	–	equCab3_CGI	496	516	-	-38.7872	0.011	0.829	CCCTGCCTGCTGTCACTCAGG
ZNF445_TO	–	equCab3_CGI	609	629	+	-38.883	0.0111	0.829	CCCAGAACTGTGACCCTTCCT
ZNF445_TO	–	equCab3_CGI	583	603	+	-39.2447	0.0117	0.829	TTGAACCACCAGGCCCCGAGG
ZNF445_TO	–	equCab3_CGI	369	389	+	-39.8298	0.0126	0.836	CGCGACCGGAGCGCCCACGGA
ZNF445_TO	–	equCab3_CGI	219	239	+	-39.8723	0.0127	0.836	CCGCCACCCGGCCCGCACACT
ZNF445_TO	–	equCab3_CGI	282	302	+	-40.2234	0.0133	0.836	GACTACCACGGCCAGTGCAGG
ZNF445_TO	–	equCab3_CGI	314	334	+	-40.8723	0.0145	0.836	GAGTACGCGGCAGAGCCACCT
ZNF445_TO	–	equCab3_CGI	482	502	+	-40.8723	0.0145	0.836	CCCGCCCCCTCGCGCCTGAGT
ZNF445_TO	–	equCab3_CGI	510	530	-	-41.6489	0.016	0.855	CTCAAAGACTTGCCCCCTGCC
ZNF445_TO	–	equCab3_CGI	194	214	-	-42.4894	0.0178	0.872	CAGAGCGGAGGGCCGGTCGGA
ZNF445_TO	–	equCab3_CGI	660	680	-	-42.5426	0.0179	0.872	CAGGCTCATTGTGACGTATGG
ZNF445_TO	–	equCab3_CGI	757	777	-	-42.8191	0.0185	0.872	GAGCCCACGGGACCCGTTGAA
ZNF445_TO	–	equCab3_CGI	294	314	+	-42.9255	0.0188	0.872	CAGTGCAGGTCACAGCGACAG
ZNF445_TO	–	equCab3_CGI	659	679	-	-43.2128	0.0195	0.872	AGGCTCATTGTGACGTATGGT
ZNF445_TO	–	equCab3_CGI	681	701	-	-43.3617	0.0198	0.872	TAGTCAAAGATCAAACGGAGC
ZNF445_TO	–	equCab3_CGI	379	399	+	-43.4043	0.0199	0.872	GCGCCCACGGACCAGCACGCA
ZNF445_TO	–	equCab3_CGI	431	451	+	-43.4362	0.02	0.872	CGCCCCCACGTACGTTTCCGG
ZNF445_TO	–	equCab3_CGI	763	783	+	-43.9681	0.0213	0.872	GGGTCCCGTGGGCTCCGCGCG
ZNF445_TO	–	equCab3_CGI	56	76	+	-43.9894	0.0214	0.872	CTCCCGCGGGCCCCGCACCGT
ZNF445_TO	–	equCab3_CGI	238	258	-	-44.2447	0.0221	0.872	CAGAAACCGGAAAATGGTGAG
ZNF445_TO	–	equCab3_CGI	580	600	-	-44.9574	0.024	0.872	CGGGGCCTGGTGGTTCAATGC
ZNF445_TO	–	equCab3_CGI	350	370	-	-45.0957	0.0244	0.872	CGTAGCTGGTCGCCCGTCGCT
ZNF445_TO	–	equCab3_CGI	357	377	+	-45.2979	0.025	0.872	GGCGACCAGCTACGCGACCGG
ZNF445_TO	–	equCab3_CGI	300	320	+	-45.617	0.0259	0.872	AGGTCACAGCGACAGAGTACG
ZNF445_TO	–	equCab3_CGI	503	523	+	-46.234	0.0278	0.872	GACAGCAGGCAGGGGGCAAGT
ZNF445_TO	–	equCab3_CGI	321	341	-	-46.3723	0.0282	0.872	AAGCCTCAGGTGGCTCTGCCG
ZNF445_TO	–	equCab3_CGI	451	471	-	-46.3723	0.0282	0.872	CTGTCCAATCAGGGGAGTCGC
ZNF445_TO	–	equCab3_CGI	499	519	+	-46.7553	0.0295	0.872	GAGTGACAGCAGGCAGGGGGC
ZNF445_TO	–	equCab3_CGI	324	344	+	-46.8404	0.0298	0.872	CAGAGCCACCTGAGGCTTCTG
ZNF445_TO	–	equCab3_CGI	190	210	+	-46.8511	0.0298	0.872	CCGTTCCGACCGGCCCTCCGC
ZNF445_TO	–	equCab3_CGI	33	53	+	-46.9574	0.0302	0.872	CAGGCCCAACCGTCCTGCGGA
ZNF445_TO	–	equCab3_CGI	264	284	+	-47.5426	0.0322	0.872	CCCAGCCAGTCACCCTCCGAC
ZNF445_TO	–	equCab3_CGI	1	21	+	-47.7766	0.0331	0.872	CGCAGCCCCTCCGCGCACGGA
ZNF445_TO	–	equCab3_CGI	13	33	-	-48.3404	0.0352	0.872	GGGTCCCCGGGGTCCGTGCGC
ZNF445_TO	–	equCab3_CGI	104	124	-	-48.4468	0.0356	0.872	CGCAGCCGGGACCCCTGTCCT
ZNF445_TO	–	equCab3_CGI	638	658	+	-48.5745	0.0361	0.872	CAGACACTTCAAAGGGACCTC
ZNF445_TO	–	equCab3_CGI	700	720	+	-48.7128	0.0367	0.875	TATCACCAGCGGGCAATCATC
ZNF445_TO	–	equCab3_CGI	191	211	+	-48.734	0.0367	0.875	CGTTCCGACCGGCCCTCCGCT
ZNF445_TO	–	equCab3_CGI	446	466	-	-48.7872	0.037	0.876	CAATCAGGGGAGTCGCCGGAA
ZNF445_TO	–	equCab3_CGI	68	88	+	-48.9574	0.0377	0.882	CCGCACCGTGTAGGGAGAGGC
ZNF445_TO	–	equCab3_CGI	453	473	+	-49.117	0.0383	0.882	GACTCCCCTGATTGGACAGTT
ZNF445_TO	–	equCab3_CGI	403	423	+	-49.4894	0.0399	0.901	CACACCGTCCACGCCGTTATC
ZNF445_TO	–	equCab3_CGI	373	393	-	-49.5	0.04	0.901	CTGGTCCGTGGGCGCTCCGGT
ZNF445_TO	–	equCab3_CGI	730	750	+	-49.5319	0.0401	0.901	CCACCCCGGTCCCTGCTCACT
ZNF445_TO	–	equCab3_CGI	773	793	-	-49.8404	0.0415	0.903	GAGAGCCAGGCGCGCGGAGCC
ZNF445_TO	–	equCab3_CGI	25	45	+	-49.8511	0.0415	0.903	CGGGGACCCAGGCCCAACCGT
ZNF445_TO	–	equCab3_CGI	195	215	+	-50.0106	0.0422	0.903	CCGACCGGCCCTCCGCTCTGT
ZNF445_TO	–	equCab3_CGI	570	590	-	-50.0638	0.0425	0.903	TGGTTCAATGCAGCGTCCTTG
ZNF445_TO	–	equCab3_CGI	331	351	-	-50.4362	0.0442	0.903	CTGCCTTCAGAAGCCTCAGGT
ZNF445_TO	–	equCab3_CGI	722	742	-	-50.6383	0.0452	0.903	GGGACCGGGGTGGCGGCGGGA
ZNF445_TO	–	equCab3_CGI	388	408	+	-50.766	0.0458	0.903	GACCAGCACGCAGTCCACACC
ZNF445_TO	–	equCab3_CGI	270	290	+	-50.9149	0.0466	0.903	CAGTCACCCTCCGACTACCAC
ZNF445_TO	–	equCab3_CGI	665	685	+	-50.9362	0.0467	0.903	CGTCACAATGAGCCTGGCTCC
ZNF445_TO	–	equCab3_CGI	610	630	-	-50.9574	0.0468	0.903	GAGGAAGGGTCACAGTTCTGG
ZNF445_TO	–	equCab3_CGI	554	574	+	-50.9894	0.0469	0.903	CAGAACCTGTCCTCTGCAAGG
ZNF445_TO	–	equCab3_CGI	391	411	+	-51.0106	0.047	0.903	CAGCACGCAGTCCACACCGTC
ZNF445_TO	–	equCab3_CGI	97	117	-	-51.0532	0.0473	0.903	GGGACCCCTGTCCTCGCCGTC
ZNF445_TO	–	equCab3_CGI	98	118	-	-51.1064	0.0475	0.903	CGGGACCCCTGTCCTCGCCGT
ZNF445_TO	–	equCab3_CGI	250	270	+	-51.2447	0.0482	0.904	CGGTTTCTGGGGTCCCCAGCC
ZNF445_TO	–	equCab3_CGI	30	50	-	-51.2766	0.0484	0.904	GCAGGACGGTTGGGCCTGGGT
ZNF445_TO	–	equCab3_CGI	62	82	+	-51.3191	0.0486	0.904	CGGGCCCCGCACCGTGTAGGG
ZNF445_TO	–	equCab3_CGI	231	251	-	-51.3723	0.0489	0.904	CGGAAAATGGTGAGTGTGCGG
ZNF445_TO	–	equCab3_CGI	599	619	+	-51.5	0.0495	0.91	CGAGGCCACGCCCAGAACTGT
ZNF445_TO	–	oviAri4_CGI	516	536	+	-18.8085	0.000455	0.795	GAGTGACAGCAGGCCGGAGGT
ZNF445_TO	–	oviAri4_CGI	166	186	+	-25.0851	0.0014	0.802	GGGTCCGAAGTTGACCACGGG
ZNF445_TO	–	oviAri4_CGI	65	85	-	-27.3298	0.00203	0.802	TGCTCACCGCTGCGGCTATGT
ZNF445_TO	–	oviAri4_CGI	203	223	+	-32.3191	0.00443	0.802	CACGGCCAGTTCCAGCAGGTC
ZNF445_TO	–	oviAri4_CGI	144	164	-	-32.9681	0.00488	0.802	CGGACCCAAGACCACCGACCC
ZNF445_TO	–	oviAri4_CGI	332	352	-	-34.9362	0.0065	0.802	CCTTAAAAGGCTCCCGTGGCT
ZNF445_TO	–	oviAri4_CGI	448	468	+	-34.9894	0.00655	0.802	CGCTCACACGTACGTAACCGG
ZNF445_TO	–	oviAri4_CGI	288	308	+	-35.5745	0.00711	0.802	CAGTCATCCACTCCACAAAGT
ZNF445_TO	–	oviAri4_CGI	266	286	-	-36.6383	0.00823	0.812	GAAGCCAAGAAACCAAAAAAT
ZNF445_TO	–	oviAri4_CGI	50	70	+	-36.9362	0.00857	0.812	CACAACCTGGAGCAGACATAG
ZNF445_TO	–	oviAri4_CGI	254	274	-	-37.4362	0.00917	0.812	CCAAAAAATGGTGAGCTGGGG
ZNF445_TO	–	oviAri4_CGI	241	261	+	-38.1809	0.0101	0.829	CAACACCCGGCTCCCCCAGCT
ZNF445_TO	–	oviAri4_CGI	416	436	-	-38.3085	0.0103	0.829	CGCTCCAGTGTCGGGCGTGGG
ZNF445_TO	–	oviAri4_CGI	331	351	+	-38.6277	0.0108	0.829	GAGCCACGGGAGCCTTTTAAG
ZNF445_TO	–	oviAri4_CGI	209	229	+	-38.9574	0.0112	0.829	CAGTTCCAGCAGGTCCCTCAG
ZNF445_TO	–	oviAri4_CGI	103	123	-	-39.3617	0.0119	0.829	CGGACTCAGCGGGCAGTTGGG
ZNF445_TO	–	oviAri4_CGI	296	316	+	-40.2021	0.0132	0.836	CACTCCACAAAGTCACACTGA
ZNF445_TO	–	oviAri4_CGI	62	82	+	-40.383	0.0136	0.836	CAGACATAGCCGCAGCGGTGA
ZNF445_TO	–	oviAri4_CGI	427	447	+	-41.7021	0.0161	0.855	CACTGGAGCGTCGCCTACAGG
ZNF445_TO	–	oviAri4_CGI	423	443	+	-42.234	0.0172	0.872	CCGACACTGGAGCGTCGCCTA
ZNF445_TO	–	oviAri4_CGI	438	458	+	-42.5745	0.018	0.872	CGCCTACAGGCGCTCACACGT
ZNF445_TO	–	oviAri4_CGI	100	120	+	-42.6277	0.0181	0.872	GGTCCCAACTGCCCGCTGAGT
ZNF445_TO	–	oviAri4_CGI	305	325	+	-43.3936	0.0199	0.872	AAGTCACACTGACAGAGGATG
ZNF445_TO	–	oviAri4_CGI	152	172	-	-44.2979	0.0222	0.872	CGGACCCGCGGACCCAAGACC
ZNF445_TO	–	oviAri4_CGI	72	92	+	-44.7872	0.0235	0.872	CGCAGCGGTGAGCAGAGAGGC
ZNF445_TO	–	oviAri4_CGI	454	474	-	-45.2447	0.0248	0.872	GAGTCGCCGGTTACGTACGTG
ZNF445_TO	–	oviAri4_CGI	504	524	-	-45.4043	0.0253	0.872	CTGTCACTCAGGCACGGCAGG
ZNF445_TO	–	oviAri4_CGI	99	119	+	-45.4574	0.0254	0.872	GGGTCCCAACTGCCCGCTGAG
ZNF445_TO	–	oviAri4_CGI	251	271	+	-45.9149	0.0268	0.872	CTCCCCCAGCTCACCATTTTT
ZNF445_TO	–	oviAri4_CGI	188	208	+	-46.117	0.0274	0.872	AGGCCCGGGTCCCACCACGGC
ZNF445_TO	–	oviAri4_CGI	178	198	+	-46.4255	0.0284	0.872	GACCACGGGGAGGCCCGGGTC
ZNF445_TO	–	oviAri4_CGI	371	391	-	-47.0106	0.0303	0.872	CATTCGCTCCCGCAGCGCAGC
ZNF445_TO	–	oviAri4_CGI	162	182	-	-47.0745	0.0306	0.872	TGGTCAACTTCGGACCCGCGG
ZNF445_TO	–	oviAri4_CGI	329	349	+	-47.2234	0.0311	0.872	CGGAGCCACGGGAGCCTTTTA
ZNF445_TO	–	oviAri4_CGI	27	47	-	-47.2979	0.0313	0.872	GTGTCCACGGAGAGGGTTGTA
ZNF445_TO	–	oviAri4_CGI	468	488	-	-47.4149	0.0318	0.872	CTGTCCAATCGGGAGAGTCGC
ZNF445_TO	–	oviAri4_CGI	499	519	+	-47.4362	0.0318	0.872	CCCGCCCTGCCGTGCCTGAGT
ZNF445_TO	–	oviAri4_CGI	53	73	-	-47.5638	0.0323	0.872	CGGCTATGTCTGCTCCAGGTT
ZNF445_TO	–	oviAri4_CGI	218	238	+	-47.5638	0.0323	0.872	CAGGTCCCTCAGCCCTAGTCT
ZNF445_TO	–	oviAri4_CGI	227	247	+	-47.5745	0.0323	0.872	CAGCCCTAGTCTTCCAACACC
ZNF445_TO	–	oviAri4_CGI	242	262	+	-47.8191	0.0332	0.872	AACACCCGGCTCCCCCAGCTC
ZNF445_TO	–	oviAri4_CGI	187	207	+	-47.8723	0.0334	0.872	GAGGCCCGGGTCCCACCACGG
ZNF445_TO	–	oviAri4_CGI	210	230	+	-47.883	0.0335	0.872	AGTTCCAGCAGGTCCCTCAGC
ZNF445_TO	–	oviAri4_CGI	121	141	+	-48.4255	0.0355	0.872	CCGTGCACTGCGTGCCGCGCT
ZNF445_TO	–	oviAri4_CGI	474	494	+	-48.4362	0.0356	0.872	CTCCCGATTGGACAGCTCGCA
ZNF445_TO	–	oviAri4_CGI	138	158	-	-48.4468	0.0356	0.872	CAAGACCACCGACCCCGAGCG
ZNF445_TO	–	oviAri4_CGI	114	134	-	-48.5745	0.0361	0.872	CACGCAGTGCACGGACTCAGC
ZNF445_TO	–	oviAri4_CGI	502	522	-	-48.5745	0.0361	0.872	GTCACTCAGGCACGGCAGGGC
ZNF445_TO	–	oviAri4_CGI	137	157	-	-49.1809	0.0386	0.884	AAGACCACCGACCCCGAGCGC
ZNF445_TO	–	oviAri4_CGI	86	106	-	-49.7872	0.0412	0.903	TGGGACCCGGAGCGGCCTCTC
ZNF445_TO	–	oviAri4_CGI	33	53	+	-50.1064	0.0427	0.903	CCTCTCCGTGGACACCACACA
ZNF445_TO	–	oviAri4_CGI	253	273	-	-50.1064	0.0427	0.903	CAAAAAATGGTGAGCTGGGGG
ZNF445_TO	–	oviAri4_CGI	248	268	+	-50.1489	0.0429	0.903	CGGCTCCCCCAGCTCACCATT
ZNF445_TO	–	oviAri4_CGI	5	25	-	-50.3191	0.0437	0.903	CGGGACAATCGTGACTCAGTA
ZNF445_TO	–	oviAri4_CGI	463	483	-	-50.5106	0.0446	0.903	CAATCGGGAGAGTCGCCGGTT
ZNF445_TO	–	oviAri4_CGI	191	211	-	-50.9149	0.0466	0.903	CTGGCCGTGGTGGGACCCGGG
ZNF445_TO	–	oviAri4_CGI	313	333	+	-50.9894	0.0469	0.903	CTGACAGAGGATGCCGCGGAG
ZNF445_TO	–	oviAri4_CGI	80	100	+	-51.0745	0.0474	0.903	TGAGCAGAGAGGCCGCTCCGG
ZNF445_TO	–	oviAri4_CGI	301	321	-	-51.1277	0.0476	0.903	CTCTGTCAGTGTGACTTTGTG
ZNF445_TO	–	oviAri4_CGI	94	114	-	-51.1809	0.0479	0.903	CGGGCAGTTGGGACCCGGAGC
ZNF445_TO	–	susScr11_CGI	539	559	-	-19.8723	0.000554	0.795	CAGTTCCATGAGGGCGTCGCG
ZNF445_TO	–	susScr11_CGI	29	49	-	-26.0319	0.00164	0.802	CGCTAGCGGTTGGAGCCTAGG
ZNF445_TO	–	susScr11_CGI	518	538	+	-27.2234	0.00199	0.802	CACTGCATTGAACCATAAGGC
ZNF445_TO	–	susScr11_CGI	451	471	-	-28.3723	0.00239	0.802	CAAAGACACGACCCCCAACCT
ZNF445_TO	–	susScr11_CGI	47	67	-	-29.3298	0.00278	0.802	CACATACTGTAGGGGCTCCGC
ZNF445_TO	–	susScr11_CGI	181	201	-	-29.5532	0.00288	0.802	CCGAAAAATGGTGAGTTAGGG
ZNF445_TO	–	susScr11_CGI	73	93	-	-30.1596	0.00317	0.802	CAGACCCGGGTGCACCGGCAG
ZNF445_TO	–	susScr11_CGI	466	486	-	-31.6915	0.00402	0.802	GTGACAAGGTCAGCGCAAAGA
ZNF445_TO	–	susScr11_CGI	473	493	-	-32.4468	0.00451	0.802	CACTGCCGTGACAAGGTCAGC
ZNF445_TO	–	susScr11_CGI	42	62	+	-32.5426	0.00458	0.802	CGCTAGCGGAGCCCCTACAGT
ZNF445_TO	–	susScr11_CGI	283	303	+	-32.6064	0.00462	0.802	GACCGCCTTTAACCGCACGGA
ZNF445_TO	–	susScr11_CGI	438	458	-	-32.9468	0.00486	0.802	CCCAACCTGCTGTCACTCAGG
ZNF445_TO	–	susScr11_CGI	386	406	-	-33.3085	0.00513	0.802	CAATCAGGGGTGTCGCCGGTT
ZNF445_TO	–	susScr11_CGI	258	278	+	-33.3511	0.00517	0.802	TGATACAGGATGCCGCGCAGC
ZNF445_TO	–	susScr11_CGI	95	115	+	-34.8085	0.00638	0.802	GAGTCCAGAGTTGACCGTGGG
ZNF445_TO	–	susScr11_CGI	296	316	+	-34.8298	0.0064	0.802	CGCACGGATCTACCGCGCGGG
ZNF445_TO	–	susScr11_CGI	550	570	+	-35.0106	0.00657	0.802	CATGGAACTGTGACCCTTCTT
ZNF445_TO	–	susScr11_CGI	545	565	-	-35.3085	0.00685	0.802	GGGTCACAGTTCCATGAGGGC
ZNF445_TO	–	susScr11_CGI	277	297	-	-36.3404	0.0079	0.812	CGGTTAAAGGCGGTCGGTGGC
ZNF445_TO	–	susScr11_CGI	472	492	+	-36.5532	0.00813	0.812	CGCTGACCTTGTCACGGCAGT
ZNF445_TO	–	susScr11_CGI	349	369	-	-37.0638	0.00872	0.812	CGCTCCAGTGATGGGCGTGGG
ZNF445_TO	–	susScr11_CGI	435	455	+	-37.7234	0.00954	0.829	CTGCCTGAGTGACAGCAGGTT
ZNF445_TO	–	susScr11_CGI	168	188	+	-38.8404	0.0111	0.829	CCTGACACCTGGCCCCTAACT
ZNF445_TO	–	susScr11_CGI	15	35	+	-39.3936	0.0119	0.829	AAAGGAAAGGCCGCCCTAGGC
ZNF445_TO	–	susScr11_CGI	488	508	-	-39.9043	0.0127	0.836	GGGACAGTTCTGGCCCACTGC
ZNF445_TO	–	susScr11_CGI	404	424	+	-40.1277	0.0131	0.836	TTGGACAGTTAGACGCAAGGC
ZNF445_TO	–	susScr11_CGI	116	136	+	-41.5745	0.0158	0.855	GAGGCCCGGGTCCCGCCACGG
ZNF445_TO	–	susScr11_CGI	360	380	+	-41.6277	0.0159	0.855	CACTGGAGCGTCGCCCACACG
ZNF445_TO	–	susScr11_CGI	226	246	+	-41.6596	0.016	0.855	CCCACGACTGTCGCGGCAAGT
ZNF445_TO	–	susScr11_CGI	128	148	+	-43.1277	0.0193	0.872	CCGCCACGGTTGGTCCCAACC
ZNF445_TO	–	susScr11_CGI	383	403	+	-43.3511	0.0198	0.872	CGTAACCGGCGACACCCCTGA
ZNF445_TO	–	susScr11_CGI	54	74	+	-43.6064	0.0204	0.872	CCCTACAGTATGTGCCGCGCT
ZNF445_TO	–	susScr11_CGI	249	269	+	-44.1064	0.0217	0.872	CGTTCACAGTGATACAGGATG
ZNF445_TO	–	susScr11_CGI	429	449	-	-44.234	0.022	0.872	CTGTCACTCAGGCAGGAAGGG
ZNF445_TO	–	susScr11_CGI	117	137	+	-44.5638	0.0229	0.872	AGGCCCGGGTCCCGCCACGGT
ZNF445_TO	–	susScr11_CGI	441	461	+	-45.117	0.0244	0.872	GAGTGACAGCAGGTTGGGGGT
ZNF445_TO	–	susScr11_CGI	371	391	+	-45.4255	0.0253	0.872	CGCCCACACGTACGTAACCGG
ZNF445_TO	–	susScr11_CGI	10	30	+	-45.734	0.0263	0.872	CAGTGAAAGGAAAGGCCGCCC
ZNF445_TO	–	susScr11_CGI	445	465	+	-45.7872	0.0264	0.872	GACAGCAGGTTGGGGGTCGTG
ZNF445_TO	–	susScr11_CGI	41	61	+	-45.9362	0.0269	0.872	CCGCTAGCGGAGCCCCTACAG
ZNF445_TO	–	susScr11_CGI	500	520	-	-46.0106	0.0271	0.872	GTGTCCGCGGAGGGGACAGTT
ZNF445_TO	–	susScr11_CGI	468	488	-	-46.3404	0.0281	0.872	CCGTGACAAGGTCAGCGCAAA
ZNF445_TO	–	susScr11_CGI	391	411	-	-46.3723	0.0282	0.872	CTGTCCAATCAGGGGTGTCGC
ZNF445_TO	–	susScr11_CGI	5	25	+	-46.5745	0.0289	0.872	CGCAGCAGTGAAAGGAAAGGC
ZNF445_TO	–	susScr11_CGI	366	386	-	-46.883	0.0299	0.872	TACGTACGTGTGGGCGACGCT
ZNF445_TO	–	susScr11_CGI	70	90	+	-47.3511	0.0315	0.872	GCGCTGCCGGTGCACCCGGGT
ZNF445_TO	–	susScr11_CGI	142	162	-	-47.7021	0.0328	0.872	GGGGCGGAGGGACCGGTTGGG
ZNF445_TO	–	susScr11_CGI	423	443	-	-48.0319	0.034	0.872	CTCAGGCAGGAAGGGCGGGGC
ZNF445_TO	–	susScr11_CGI	16	36	+	-48.0638	0.0341	0.872	AAGGAAAGGCCGCCCTAGGCT
ZNF445_TO	–	susScr11_CGI	193	213	-	-48.0957	0.0343	0.872	GAAGCTGAGAAACCGAAAAAT
ZNF445_TO	–	susScr11_CGI	169	189	+	-48.1809	0.0346	0.872	CTGACACCTGGCCCCTAACTC
ZNF445_TO	–	susScr11_CGI	110	130	-	-48.4255	0.0355	0.872	CGGGACCCGGGCCTCCCCACG
ZNF445_TO	–	susScr11_CGI	533	553	+	-48.6277	0.0363	0.874	TAAGGCCGCGACGCCCTCATG
ZNF445_TO	–	susScr11_CGI	413	433	+	-49.0745	0.0381	0.882	TAGACGCAAGGCCCCGCCCTT
ZNF445_TO	–	susScr11_CGI	91	111	-	-49.1277	0.0384	0.882	CGGTCAACTCTGGACTCTCAG
ZNF445_TO	–	susScr11_CGI	342	362	+	-49.5319	0.0401	0.901	CACACCACCCACGCCCATCAC
ZNF445_TO	–	susScr11_CGI	17	37	-	-50.2128	0.0432	0.903	GAGCCTAGGGCGGCCTTTCCT
ZNF445_TO	–	susScr11_CGI	275	295	+	-50.3936	0.044	0.903	CAGCCACCGACCGCCTTTAAC
ZNF445_TO	–	susScr11_CGI	507	527	-	-50.4149	0.0441	0.903	CAATGCAGTGTCCGCGGAGGG
ZNF445_TO	–	susScr11_CGI	238	258	+	-50.5106	0.0446	0.903	GCGGCAAGTGCCGTTCACAGT
ZNF445_TO	–	susScr11_CGI	202	222	-	-50.7553	0.0458	0.903	GATAACCCGGAAGCTGAGAAA
ZNF445_TO	–	susScr11_CGI	56	76	+	-50.9468	0.0467	0.903	CTACAGTATGTGCCGCGCTGC
ZNF445_TO	–	susScr11_CGI	525	545	+	-51.3085	0.0486	0.904	TTGAACCATAAGGCCGCGACG
ZNF445_TO	–	susScr11_CGI	497	517	+	-51.4362	0.0492	0.907	CAGAACTGTCCCCTCCGCGGA

## Sheet: ZNF445 TR
motif_id	motif_alt_id	sequence_name	start	stop	strand	score	p-value	q-value	matched_sequence
ZNF445_TR	–	bosTau9_CGI	264	292	+	-53.4362	0.00224	0.965	CCATTTTTTGGTTTCTTGGCTTCCCAGTC
ZNF445_TR	–	bosTau9_CGI	209	237	+	-56.0106	0.00314	0.965	CAGTTCCAGCAGGTCCCTCAGCCCCCTTC
ZNF445_TR	–	bosTau9_CGI	251	279	+	-61.7766	0.00644	0.965	CTCTCCCAGCTCACCATTTTTTGGTTTCT
ZNF445_TR	–	bosTau9_CGI	219	247	+	-62.6277	0.00713	0.965	AGGTCCCTCAGCCCCCTTCTTCCAACACC
ZNF445_TR	–	bosTau9_CGI	272	300	+	-63.2872	0.00769	0.965	TGGTTTCTTGGCTTCCCAGTCATCCACTC
ZNF445_TR	–	bosTau9_CGI	343	371	-	-64.3191	0.00866	0.965	GTGTCCTTAAAAGGCTGCGGTGGCTCCGC
ZNF445_TR	–	bosTau9_CGI	409	437	+	-64.5745	0.00891	0.965	AACCAGCACGCAGTCCACGCCACCCACGC
ZNF445_TR	–	bosTau9_CGI	278	306	+	-64.734	0.00907	0.965	CTTGGCTTCCCAGTCATCCACTCCCCGAC
ZNF445_TR	–	bosTau9_CGI	441	469	+	-65.3723	0.00975	0.965	ACACTGGAGCGTGGCCTACAGGCGCTCAC
ZNF445_TR	–	bosTau9_CGI	481	509	-	-66.0426	0.0105	0.965	TGCGAGCTGTCCAATCAGGGGAGTCGCCG
ZNF445_TR	–	bosTau9_CGI	6	34	-	-68.0957	0.0132	0.965	GGGTTGTAACGGGACAATCGTGACTCAGT
ZNF445_TR	–	bosTau9_CGI	401	429	+	-68.1596	0.0133	0.965	CGAATGGGAACCAGCACGCAGTCCACGCC
ZNF445_TR	–	bosTau9_CGI	8	36	+	-69.5319	0.0154	0.965	TGAGTCACGATTGTCCCGTTACAACCCTC
ZNF445_TR	–	bosTau9_CGI	242	270	+	-70.2021	0.0166	0.965	AACACCCGGCTCTCCCAGCTCACCATTTT
ZNF445_TR	–	bosTau9_CGI	356	384	+	-70.4681	0.017	0.965	AGCCTTTTAAGGACACAGAGAAGGGGATC
ZNF445_TR	–	bosTau9_CGI	177	205	+	-71.1596	0.0183	0.965	TGACCACGGGGAGGCCCAGGTCCCACCAC
ZNF445_TR	–	bosTau9_CGI	459	487	-	-71.2021	0.0184	0.965	GTCGCCGGTTACGTACGTGTGAGCGCCTG
ZNF445_TR	–	bosTau9_CGI	231	259	+	-71.4787	0.0189	0.965	CCCCTTCTTCCAACACCCGGCTCTCCCAG
ZNF445_TR	–	bosTau9_CGI	254	282	+	-72.5319	0.0211	0.965	TCCCAGCTCACCATTTTTTGGTTTCTTGG
ZNF445_TR	–	bosTau9_CGI	149	177	-	-73.0106	0.0221	0.965	AACTTCGGACCCGCGGACCCGAGTCCACC
ZNF445_TR	–	bosTau9_CGI	349	377	-	-73.3191	0.0228	0.965	TTCTCTGTGTCCTTAAAAGGCTGCGGTGG
ZNF445_TR	–	bosTau9_CGI	263	291	+	-73.7553	0.0238	0.965	ACCATTTTTTGGTTTCTTGGCTTCCCAGT
ZNF445_TR	–	bosTau9_CGI	1	29	+	-73.9149	0.0242	0.965	CGAATACTGAGTCACGATTGTCCCGTTAC
ZNF445_TR	–	bosTau9_CGI	392	420	-	-74.383	0.0253	0.965	TGCGTGCTGGTTCCCATTCGCTCCCGCAG
ZNF445_TR	–	bosTau9_CGI	2	30	+	-74.766	0.0263	0.965	GAATACTGAGTCACGATTGTCCCGTTACA
ZNF445_TR	–	bosTau9_CGI	306	334	+	-75.883	0.0293	0.965	CTGCCGCGGCAAGCACAGGTCACACTGAC
ZNF445_TR	–	bosTau9_CGI	73	101	+	-76.4681	0.0309	0.965	GCAGCGGTGAGCAGAGAGGCCGCCCCGGG
ZNF445_TR	–	bosTau9_CGI	207	235	-	-76.7766	0.0319	0.965	AGGGGGCTGAGGGACCTGCTGGAACTGGC
ZNF445_TR	–	bosTau9_CGI	268	296	-	-77.2128	0.0332	0.965	GGATGACTGGGAAGCCAAGAAACCAAAAA
ZNF445_TR	–	bosTau9_CGI	465	493	+	-77.9894	0.0357	0.965	CTCACACGTACGTAACCGGCGACTCCCCT
ZNF445_TR	–	bosTau9_CGI	64	92	-	-78.2872	0.0368	0.965	GCCTCTCTGCTCACCGCTGCGGCTGTGTC
ZNF445_TR	–	bosTau9_CGI	304	332	+	-78.4255	0.0372	0.965	GACTGCCGCGGCAAGCACAGGTCACACTG
ZNF445_TR	–	bosTau9_CGI	344	372	-	-78.7234	0.0383	0.965	TGTGTCCTTAAAAGGCTGCGGTGGCTCCG
ZNF445_TR	–	bosTau9_CGI	201	229	+	-78.7447	0.0384	0.965	ACCACGGCCAGTTCCAGCAGGTCCCTCAG
ZNF445_TR	–	bosTau9_CGI	25	53	-	-78.8404	0.0387	0.965	TGTGTGGTGTCCACGGAGAGGGTTGTAAC
ZNF445_TR	–	bosTau9_CGI	82	110	+	-79.2128	0.0401	0.965	AGCAGAGAGGCCGCCCCGGGTCCCAACTG
ZNF445_TR	–	bosTau9_CGI	362	390	+	-79.2447	0.0402	0.965	TTAAGGACACAGAGAAGGGGATCTGCCGC
ZNF445_TR	–	bosTau9_CGI	514	542	+	-79.383	0.0407	0.965	CCCGCCCTGCCGTGCCTGAGTGACAGCAG
ZNF445_TR	–	bosTau9_CGI	22	50	+	-79.4043	0.0408	0.965	CCCGTTACAACCCTCTCCGTGGACACCAC
ZNF445_TR	–	bosTau9_CGI	493	521	+	-79.7021	0.0419	0.965	TGATTGGACAGCTCGCAAGGCCCCGCCCT
ZNF445_TR	–	bosTau9_CGI	361	389	-	-79.7872	0.0422	0.965	CGGCAGATCCCCTTCTCTGTGTCCTTAAA
ZNF445_TR	–	bosTau9_CGI	447	475	-	-79.8936	0.0426	0.965	GTACGTGTGAGCGCCTGTAGGCCACGCTC
ZNF445_TR	–	bosTau9_CGI	273	301	+	-80.3511	0.0445	0.971	GGTTTCTTGGCTTCCCAGTCATCCACTCC
ZNF445_TR	–	bosTau9_CGI	318	346	-	-80.6277	0.0456	0.973	CCGCGGCATCCTGTCAGTGTGACCTGTGC
ZNF445_TR	–	bosTau9_CGI	51	79	+	-81.1489	0.0477	0.977	ACAACCTGGAGCAGACACAGCCGCAGCGG
ZNF445_TR	–	canFam3_CGI	898	926	+	-42.2021	0.000445	0.965	AAACCGAAAACCGGTCAGTGTGATTCCCG
ZNF445_TR	–	canFam3_CGI	865	893	-	-47.9149	0.00104	0.965	GTGGTTTTTTGCCGCAATGTTTCTCACAT
ZNF445_TR	–	canFam3_CGI	691	719	-	-51.2872	0.00168	0.965	TGGTCAAAGATCAAAATGGAACCATCATC
ZNF445_TR	–	canFam3_CGI	778	806	+	-53.0851	0.00214	0.965	AAGAGTCTCGCAGTCCTGGGGCACTTAGC
ZNF445_TR	–	canFam3_CGI	708	736	-	-54.4787	0.00257	0.965	GACTCCCTGCGGGACGATGGTCAAAGATC
ZNF445_TR	–	canFam3_CGI	544	572	-	-54.8723	0.00271	0.965	AGCCCACTGGCCAAGCAAGGTCGCCTCAA
ZNF445_TR	–	canFam3_CGI	680	708	+	-56.0532	0.00315	0.965	TGCGTCATAATGATGATGGTTCCATTTTG
ZNF445_TR	–	canFam3_CGI	687	715	+	-56.8298	0.00348	0.965	TAATGATGATGGTTCCATTTTGATCTTTG
ZNF445_TR	–	canFam3_CGI	649	677	+	-58.4574	0.00428	0.965	GTCACAAACACGGACAAAAGTGACCTCAC
ZNF445_TR	–	canFam3_CGI	694	722	-	-60.6277	0.00561	0.965	CGATGGTCAAAGATCAAAATGGAACCATC
ZNF445_TR	–	canFam3_CGI	891	919	+	-63.5957	0.00797	0.965	CACCCGAAAACCGAAAACCGGTCAGTGTG
ZNF445_TR	–	canFam3_CGI	864	892	-	-63.7447	0.00811	0.965	TGGTTTTTTGCCGCAATGTTTCTCACATG
ZNF445_TR	–	canFam3_CGI	668	696	-	-63.9468	0.0083	0.965	ATCATCATTATGACGCACTGTGAGGTCAC
ZNF445_TR	–	canFam3_CGI	258	286	+	-64.4043	0.00874	0.965	GCCCCGCACACTCACCATCGCTCGCTCTC
ZNF445_TR	–	canFam3_CGI	714	742	+	-65.1064	0.00946	0.965	TGACCATCGTCCCGCAGGGAGTCGTCTGC
ZNF445_TR	–	canFam3_CGI	250	278	+	-65.1489	0.00951	0.965	GACTCCTGGCCCCGCACACTCACCATCGC
ZNF445_TR	–	canFam3_CGI	364	392	-	-65.2872	0.00966	0.965	ATCACCTCTCGCCGCCCTGAGAGGCTCCG
ZNF445_TR	–	canFam3_CGI	893	921	-	-65.7447	0.0102	0.965	ATCACACTGACCGGTTTTCGGTTTTCGGG
ZNF445_TR	–	canFam3_CGI	574	602	+	-66.9149	0.0116	0.965	CAACCTGTTCCCGCCCAGGACGACGCTGC
ZNF445_TR	–	canFam3_CGI	664	692	-	-67.0851	0.0118	0.965	TCATTATGACGCACTGTGAGGTCACTTTT
ZNF445_TR	–	canFam3_CGI	751	779	+	-67.0957	0.0118	0.965	ACCTCCCAACCCCACTCTTTGTATGGAAA
ZNF445_TR	–	canFam3_CGI	149	177	+	-67.1277	0.0119	0.965	CGCGCCACCAGCGGCCTCGGGTCCCCAGA
ZNF445_TR	–	canFam3_CGI	543	571	-	-68.0638	0.0131	0.965	GCCCACTGGCCAAGCAAGGTCGCCTCAAA
ZNF445_TR	–	canFam3_CGI	885	913	+	-68.9149	0.0144	0.965	AAAAACCACCCGAAAACCGAAAACCGGTC
ZNF445_TR	–	canFam3_CGI	186	214	+	-68.9362	0.0145	0.965	TGCACCGCGGGGAGGCCGGGTCCCGCCAC
ZNF445_TR	–	canFam3_CGI	606	634	+	-68.9894	0.0145	0.965	GGACCCGAAGGCCGCCAGGCCACTCGCGC
ZNF445_TR	–	canFam3_CGI	692	720	-	-69.5106	0.0154	0.965	ATGGTCAAAGATCAAAATGGAACCATCAT
ZNF445_TR	–	canFam3_CGI	549	577	+	-69.6596	0.0156	0.965	GCGACCTTGCTTGGCCAGTGGGCTGCAAC
ZNF445_TR	–	canFam3_CGI	777	805	+	-69.7447	0.0158	0.965	AAAGAGTCTCGCAGTCCTGGGGCACTTAG
ZNF445_TR	–	canFam3_CGI	732	760	+	-70.383	0.0169	0.965	GAGTCGTCTGCCCACCGCGACCTCCCAAC
ZNF445_TR	–	canFam3_CGI	623	651	+	-70.8936	0.0178	0.965	GGCCACTCGCGCAACCGTGACCCTTCGTC
ZNF445_TR	–	canFam3_CGI	829	857	+	-70.8936	0.0178	0.965	CAGTCCTGGACCAGGCCCGAAGCCTCGGG
ZNF445_TR	–	canFam3_CGI	762	790	+	-71.6702	0.0193	0.965	CCACTCTTTGTATGGAAAGAGTCTCGCAG
ZNF445_TR	–	canFam3_CGI	700	728	+	-72.0532	0.0201	0.965	TCCATTTTGATCTTTGACCATCGTCCCGC
ZNF445_TR	–	canFam3_CGI	627	655	-	-72.1915	0.0204	0.965	TTGTGACGAAGGGTCACGGTTGCGCGAGT
ZNF445_TR	–	canFam3_CGI	348	376	+	-72.2979	0.0206	0.965	CGGCGGCGGCGCCTCCCGGAGCCTCTCAG
ZNF445_TR	–	canFam3_CGI	877	905	-	-72.3511	0.0207	0.965	TTCGGTTTTCGGGTGGTTTTTTGCCGCAA
ZNF445_TR	–	canFam3_CGI	568	596	-	-72.8298	0.0217	0.965	TCGTCCTGGGCGGGAACAGGTTGCAGCCC
ZNF445_TR	–	canFam3_CGI	368	396	+	-72.9255	0.0219	0.965	GCCTCTCAGGGCGGCGAGAGGTGATGCGC
ZNF445_TR	–	canFam3_CGI	897	925	+	-73.0745	0.0223	0.965	AAAACCGAAAACCGGTCAGTGTGATTCCC
ZNF445_TR	–	canFam3_CGI	707	735	+	-73.617	0.0235	0.965	TGATCTTTGACCATCGTCCCGCAGGGAGT
ZNF445_TR	–	canFam3_CGI	667	695	-	-74.0957	0.0246	0.965	TCATCATTATGACGCACTGTGAGGTCACT
ZNF445_TR	–	canFam3_CGI	262	290	+	-74.5319	0.0257	0.965	CGCACACTCACCATCGCTCGCTCTCTGGG
ZNF445_TR	–	canFam3_CGI	819	847	-	-74.7128	0.0261	0.965	CGGGCCTGGTCCAGGACTGTGGGGCTCAC
ZNF445_TR	–	canFam3_CGI	6	34	-	-74.8085	0.0264	0.965	TCGTGCCTCGGTCCCCCGGGTTCGTGCGC
ZNF445_TR	–	canFam3_CGI	776	804	-	-75.1809	0.0273	0.965	TAAGTGCCCCAGGACTGCGAGACTCTTTC
ZNF445_TR	–	canFam3_CGI	420	448	-	-75.5426	0.0283	0.965	GACGCGCTGTGGACGGCGGGGACTGTGTG
ZNF445_TR	–	canFam3_CGI	24	52	-	-75.6489	0.0286	0.965	AGGGTCGTCAGGGGACAGTCGTGCCTCGG
ZNF445_TR	–	canFam3_CGI	313	341	+	-75.9362	0.0294	0.965	ATTGCCGCGGCCGGCGGGGGTCACGGCGC
ZNF445_TR	–	canFam3_CGI	671	699	+	-76.0638	0.0298	0.965	ACCTCACAGTGCGTCATAATGATGATGGT
ZNF445_TR	–	canFam3_CGI	677	705	+	-76.2766	0.0304	0.965	CAGTGCGTCATAATGATGATGGTTCCATT
ZNF445_TR	–	canFam3_CGI	684	712	-	-76.4468	0.0309	0.965	AGATCAAAATGGAACCATCATCATTATGA
ZNF445_TR	–	canFam3_CGI	581	609	+	-76.5	0.031	0.965	TTCCCGCCCAGGACGACGCTGCCTTGGAC
ZNF445_TR	–	canFam3_CGI	423	451	+	-76.5319	0.0311	0.965	ACAGTCCCCGCCGTCCACAGCGCGTCGCC
ZNF445_TR	–	canFam3_CGI	763	791	+	-76.6064	0.0313	0.965	CACTCTTTGTATGGAAAGAGTCTCGCAGT
ZNF445_TR	–	canFam3_CGI	272	300	+	-76.617	0.0314	0.965	CCATCGCTCGCTCTCTGGGGTAGCGGGTC
ZNF445_TR	–	canFam3_CGI	737	765	+	-76.7447	0.0318	0.965	GTCTGCCCACCGCGACCTCCCAACCCCAC
ZNF445_TR	–	canFam3_CGI	693	721	+	-76.9043	0.0322	0.965	TGATGGTTCCATTTTGATCTTTGACCATC
ZNF445_TR	–	canFam3_CGI	170	198	-	-77.3511	0.0336	0.965	TCCCCGCGGTGCACTCTGGAGTCTGGGGA
ZNF445_TR	–	canFam3_CGI	858	886	+	-77.7234	0.0349	0.965	TGCTCGCATGTGAGAAACATTGCGGCAAA
ZNF445_TR	–	canFam3_CGI	686	714	+	-77.9043	0.0355	0.965	ATAATGATGATGGTTCCATTTTGATCTTT
ZNF445_TR	–	canFam3_CGI	610	638	-	-78.0213	0.0358	0.965	GGTTGCGCGAGTGGCCTGGCGGCCTTCGG
ZNF445_TR	–	canFam3_CGI	575	603	+	-78.1277	0.0362	0.965	AACCTGTTCCCGCCCAGGACGACGCTGCC
ZNF445_TR	–	canFam3_CGI	719	747	+	-78.5	0.0375	0.965	ATCGTCCCGCAGGGAGTCGTCTGCCCACC
ZNF445_TR	–	canFam3_CGI	634	662	-	-78.883	0.0389	0.965	TCCGTGTTTGTGACGAAGGGTCACGGTTG
ZNF445_TR	–	canFam3_CGI	689	717	+	-79.1489	0.0398	0.965	ATGATGATGGTTCCATTTTGATCTTTGAC
ZNF445_TR	–	canFam3_CGI	676	704	+	-79.3298	0.0405	0.965	ACAGTGCGTCATAATGATGATGGTTCCAT
ZNF445_TR	–	canFam3_CGI	726	754	-	-79.8936	0.0426	0.965	AGGTCGCGGTGGGCAGACGACTCCCTGCG
ZNF445_TR	–	canFam3_CGI	793	821	-	-79.9149	0.0427	0.965	CACACCTCCCACGAAGCTAAGTGCCCCAG
ZNF445_TR	–	canFam3_CGI	753	781	-	-80.234	0.044	0.971	TCTTTCCATACAAAGAGTGGGGTTGGGAG
ZNF445_TR	–	canFam3_CGI	852	880	-	-80.3617	0.0445	0.971	GCAATGTTTCTCACATGCGAGCACCCGAG
ZNF445_TR	–	canFam3_CGI	643	671	-	-80.4468	0.0448	0.973	TCACTTTTGTCCGTGTTTGTGACGAAGGG
ZNF445_TR	–	canFam3_CGI	388	416	-	-80.5319	0.0452	0.973	TCGCTGCTGGCCGCGGAGCCGCGCATCAC
ZNF445_TR	–	canFam3_CGI	879	907	-	-80.7447	0.046	0.973	TTTTCGGTTTTCGGGTGGTTTTTTGCCGC
ZNF445_TR	–	canFam3_CGI	444	472	-	-80.7979	0.0463	0.973	GCCGCCGGAACCGTACGTGCGGGCGACGC
ZNF445_TR	–	canFam3_CGI	681	709	-	-80.8191	0.0464	0.973	TCAAAATGGAACCATCATCATTATGACGC
ZNF445_TR	–	canFam3_CGI	363	391	-	-80.8511	0.0465	0.973	TCACCTCTCGCCGCCCTGAGAGGCTCCGG
ZNF445_TR	–	canFam3_CGI	400	428	+	-81.0638	0.0474	0.977	TCCGCGGCCAGCAGCGACGGCACACAGTC
ZNF445_TR	–	canFam3_CGI	757	785	-	-81.1809	0.0479	0.977	AGACTCTTTCCATACAAAGAGTGGGGTTG
ZNF445_TR	–	canFam3_CGI	662	690	+	-81.2234	0.048	0.977	ACAAAAGTGACCTCACAGTGCGTCATAAT
ZNF445_TR	–	canFam3_CGI	845	873	-	-81.2766	0.0483	0.977	TTCTCACATGCGAGCACCCGAGGCTTCGG
ZNF445_TR	–	canFam3_CGI	352	380	-	-81.3298	0.0485	0.978	CGCCCTGAGAGGCTCCGGGAGGCGCCGCC
ZNF445_TR	–	canFam3_CGI	516	544	+	-81.5745	0.0495	0.981	GACTGACAGCGGGCCGGAGGTCACGTCTT
ZNF445_TR	–	CHIR_1.0_CGI	289	317	-	-50.6596	0.00154	0.965	AATGCAGTGACCATGGAGGGGACAGTTCC
ZNF445_TR	–	CHIR_1.0_CGI	49	77	-	-54.2553	0.0025	0.965	CTCTCCGTGTCCTTAAAAGGCTCCCGTGG
ZNF445_TR	–	CHIR_1.0_CGI	244	272	-	-61.9574	0.00658	0.965	CAAGGTCCGAGCAAAGACGTGACCTCCGG
ZNF445_TR	–	CHIR_1.0_CGI	109	137	+	-64.5745	0.00891	0.965	AACCAGCACGCAGTCCACGCCACCCACGC
ZNF445_TR	–	CHIR_1.0_CGI	288	316	+	-64.7021	0.00904	0.965	CGGAACTGTCCCCTCCATGGTCACTGCAT
ZNF445_TR	–	CHIR_1.0_CGI	229	257	-	-64.9255	0.00927	0.965	GACGTGACCTCCGGCCTGCTGTCACTCAG
ZNF445_TR	–	CHIR_1.0_CGI	165	193	+	-66.2447	0.0107	0.965	CTCACACGTACGTAACCGGCGACTCTCCC
ZNF445_TR	–	CHIR_1.0_CGI	61	89	-	-66.766	0.0114	0.965	CAGCAGTTCCCCCTCTCCGTGTCCTTAAA
ZNF445_TR	–	CHIR_1.0_CGI	101	129	+	-68.1596	0.0133	0.965	CGAATGGGAACCAGCACGCAGTCCACGCC
ZNF445_TR	–	CHIR_1.0_CGI	159	187	-	-71.2021	0.0184	0.965	GTCGCCGGTTACGTACGTGTGAGCGCCTG
ZNF445_TR	–	CHIR_1.0_CGI	26	54	+	-72.266	0.0205	0.965	CACTGACAGAGGATGCCGCGGAGCCACGG
ZNF445_TR	–	CHIR_1.0_CGI	141	169	+	-72.9468	0.022	0.965	ACACTGGAGCGTCGCCTACAGGCGCTCAC
ZNF445_TR	–	CHIR_1.0_CGI	43	71	-	-73.8617	0.0241	0.965	GTGTCCTTAAAAGGCTCCCGTGGCTCCGC
ZNF445_TR	–	CHIR_1.0_CGI	40	68	-	-73.9255	0.0242	0.965	TCCTTAAAAGGCTCCCGTGGCTCCGCGGC
ZNF445_TR	–	CHIR_1.0_CGI	92	120	-	-74.383	0.0253	0.965	TGCGTGCTGGTTCCCATTCGCTCCCGCAG
ZNF445_TR	–	CHIR_1.0_CGI	35	63	+	-75.4149	0.028	0.965	AGGATGCCGCGGAGCCACGGGAGCCTTTT
ZNF445_TR	–	CHIR_1.0_CGI	171	199	-	-75.5319	0.0283	0.965	CCAATCGGGAGAGTCGCCGGTTACGTACG
ZNF445_TR	–	CHIR_1.0_CGI	277	305	-	-75.8191	0.0291	0.965	ATGGAGGGGACAGTTCCGGCCTCCCTGCC
ZNF445_TR	–	CHIR_1.0_CGI	259	287	-	-75.8511	0.0292	0.965	GCCTCCCTGCCAGGTCAAGGTCCGAGCAA
ZNF445_TR	–	CHIR_1.0_CGI	181	209	-	-76	0.0296	0.965	TGCGAGCTGTCCAATCGGGAGAGTCGCCG
ZNF445_TR	–	CHIR_1.0_CGI	273	301	+	-77.2234	0.0332	0.965	ACCTGGCAGGGAGGCCGGAACTGTCCCCT
ZNF445_TR	–	CHIR_1.0_CGI	265	293	+	-77.7447	0.0349	0.965	GGACCTTGACCTGGCAGGGAGGCCGGAAC
ZNF445_TR	–	CHIR_1.0_CGI	75	103	-	-77.9468	0.0356	0.965	TCGCTCCCGCAGCGCAGCAGTTCCCCCTC
ZNF445_TR	–	CHIR_1.0_CGI	79	107	-	-78.2872	0.0368	0.965	CCATTCGCTCCCGCAGCGCAGCAGTTCCC
ZNF445_TR	–	CHIR_1.0_CGI	264	292	-	-78.7234	0.0383	0.965	TTCCGGCCTCCCTGCCAGGTCAAGGTCCG
ZNF445_TR	–	CHIR_1.0_CGI	72	100	-	-79.0213	0.0394	0.965	CTCCCGCAGCGCAGCAGTTCCCCCTCTCC
ZNF445_TR	–	CHIR_1.0_CGI	214	242	+	-79.383	0.0407	0.965	CCCGCCCTGCCGTGCCTGAGTGACAGCAG
ZNF445_TR	–	CHIR_1.0_CGI	32	60	-	-79.5532	0.0413	0.965	AGGCTCCCGTGGCTCCGCGGCATCCTCTG
ZNF445_TR	–	CHIR_1.0_CGI	16	44	-	-79.6277	0.0416	0.965	GCGGCATCCTCTGTCAGTGTGACCTGCGC
ZNF445_TR	–	CHIR_1.0_CGI	315	343	+	-80.5319	0.0452	0.973	ATTGAACCAGATGGCCGCGAGGCCCTCAC
ZNF445_TR	–	CHIR_1.0_CGI	233	261	-	-81.4681	0.0491	0.979	CAAAGACGTGACCTCCGGCCTGCTGTCAC
ZNF445_TR	–	equCab3_CGI	32	60	+	-43.3404	0.00053	0.965	CCAGGCCCAACCGTCCTGCGGACGCTCCC
ZNF445_TR	–	equCab3_CGI	647	675	-	-51.2128	0.00166	0.965	TCATTGTGACGTATGGTGAGGTCCCTTTG
ZNF445_TR	–	equCab3_CGI	241	269	+	-53.5426	0.00228	0.965	ACCATTTTCCGGTTTCTGGGGTCCCCAGC
ZNF445_TR	–	equCab3_CGI	296	324	-	-58.4894	0.0043	0.965	GCCGCGTACTCTGTCGCTGTGACCTGCAC
ZNF445_TR	–	equCab3_CGI	600	628	+	-60.3617	0.00543	0.965	GAGGCCACGCCCAGAACTGTGACCCTTCC
ZNF445_TR	–	equCab3_CGI	699	727	+	-60.5	0.00552	0.965	CTATCACCAGCGGGCAATCATCTTCCCGC
ZNF445_TR	–	equCab3_CGI	622	650	+	-61.0426	0.0059	0.965	CCCTTCCTCACGCACACAGACACTTCAAA
ZNF445_TR	–	equCab3_CGI	689	717	+	-61.1702	0.00599	0.965	TGATCTTTGACTATCACCAGCGGGCAATC
ZNF445_TR	–	equCab3_CGI	632	660	+	-61.2021	0.00601	0.965	CGCACACAGACACTTCAAAGGGACCTCAC
ZNF445_TR	–	equCab3_CGI	380	408	+	-62.2553	0.00682	0.965	CGCCCACGGACCAGCACGCAGTCCACACC
ZNF445_TR	–	equCab3_CGI	656	684	+	-62.8191	0.00729	0.965	CTCACCATACGTCACAATGAGCCTGGCTC
ZNF445_TR	–	equCab3_CGI	427	455	-	-63.1277	0.00755	0.965	GTCGCCGGAAACGTACGTGGGGGCGACAC
ZNF445_TR	–	equCab3_CGI	353	381	-	-64.0426	0.00839	0.965	CGCTCCGGTCGCGTAGCTGGTCGCCCGTC
ZNF445_TR	–	equCab3_CGI	692	720	+	-65.2766	0.00965	0.965	TCTTTGACTATCACCAGCGGGCAATCATC
ZNF445_TR	–	equCab3_CGI	693	721	-	-65.3191	0.00969	0.965	AGATGATTGCCCGCTGGTGATAGTCAAAG
ZNF445_TR	–	equCab3_CGI	676	704	-	-65.883	0.0103	0.965	TGATAGTCAAAGATCAAACGGAGCCAGGC
ZNF445_TR	–	equCab3_CGI	563	591	+	-66.9894	0.0117	0.965	TCCTCTGCAAGGACGCTGCATTGAACCAC
ZNF445_TR	–	equCab3_CGI	734	762	+	-68.7128	0.0141	0.965	CCCGGTCCCTGCTCACTGGGGTCTTCAAC
ZNF445_TR	–	equCab3_CGI	719	747	+	-68.7234	0.0141	0.965	TCTTCCCGCCGCCACCCCGGTCCCTGCTC
ZNF445_TR	–	equCab3_CGI	633	661	+	-69.3191	0.0151	0.965	GCACACAGACACTTCAAAGGGACCTCACC
ZNF445_TR	–	equCab3_CGI	374	402	-	-70.0532	0.0163	0.965	GACTGCGTGCTGGTCCGTGGGCGCTCCGG
ZNF445_TR	–	equCab3_CGI	560	588	+	-70.266	0.0167	0.965	CTGTCCTCTGCAAGGACGCTGCATTGAAC
ZNF445_TR	–	equCab3_CGI	536	564	+	-70.5106	0.0171	0.965	CTTGCCTTGGCCGCGGGCCAGAACCTGTC
ZNF445_TR	–	equCab3_CGI	327	355	+	-70.7021	0.0175	0.965	AGCCACCTGAGGCTTCTGAAGGCAGCGAC
ZNF445_TR	–	equCab3_CGI	45	73	+	-70.8723	0.0178	0.965	TCCTGCGGACGCTCCCGCGGGCCCCGCAC
ZNF445_TR	–	equCab3_CGI	284	312	+	-71.0745	0.0182	0.965	CTACCACGGCCAGTGCAGGTCACAGCGAC
ZNF445_TR	–	equCab3_CGI	461	489	+	-71.5213	0.019	0.965	TGATTGGACAGTTCACAAGGCCCCGCCCC
ZNF445_TR	–	equCab3_CGI	718	746	+	-72.0213	0.02	0.965	ATCTTCCCGCCGCCACCCCGGTCCCTGCT
ZNF445_TR	–	equCab3_CGI	654	682	+	-72.4255	0.0209	0.965	ACCTCACCATACGTCACAATGAGCCTGGC
ZNF445_TR	–	equCab3_CGI	671	699	+	-72.4574	0.0209	0.965	AATGAGCCTGGCTCCGTTTGATCTTTGAC
ZNF445_TR	–	equCab3_CGI	695	723	+	-73.4468	0.0231	0.965	TTGACTATCACCAGCGGGCAATCATCTTC
ZNF445_TR	–	equCab3_CGI	322	350	-	-73.6489	0.0236	0.965	TGCCTTCAGAAGCCTCAGGTGGCTCTGCC
ZNF445_TR	–	equCab3_CGI	246	274	-	-74.3617	0.0253	0.965	GACTGGCTGGGGACCCCAGAAACCGGAAA
ZNF445_TR	–	equCab3_CGI	324	352	-	-74.8936	0.0266	0.965	GCTGCCTTCAGAAGCCTCAGGTGGCTCTG
ZNF445_TR	–	equCab3_CGI	663	691	+	-74.9255	0.0267	0.965	TACGTCACAATGAGCCTGGCTCCGTTTGA
ZNF445_TR	–	equCab3_CGI	397	425	+	-74.9362	0.0267	0.965	GCAGTCCACACCGTCCACGCCGTTATCCG
ZNF445_TR	–	equCab3_CGI	318	346	+	-75.1277	0.0272	0.965	ACGCGGCAGAGCCACCTGAGGCTTCTGAA
ZNF445_TR	–	equCab3_CGI	497	525	-	-75.4787	0.0281	0.965	AGACTTGCCCCCTGCCTGCTGTCACTCAG
ZNF445_TR	–	equCab3_CGI	642	670	+	-75.4787	0.0281	0.965	CACTTCAAAGGGACCTCACCATACGTCAC
ZNF445_TR	–	equCab3_CGI	82	110	-	-75.4894	0.0282	0.965	CTGTCCTCGCCGTCACCGCGCCGCCTCTC
ZNF445_TR	–	equCab3_CGI	194	222	+	-75.5106	0.0282	0.965	TCCGACCGGCCCTCCGCTCTGTCCCCCGC
ZNF445_TR	–	equCab3_CGI	667	695	-	-75.6915	0.0287	0.965	AAGATCAAACGGAGCCAGGCTCATTGTGA
ZNF445_TR	–	equCab3_CGI	686	714	-	-75.7553	0.0289	0.965	TGCCCGCTGGTGATAGTCAAAGATCAAAC
ZNF445_TR	–	equCab3_CGI	616	644	-	-76.1383	0.03	0.965	GTGTCTGTGTGCGTGAGGAAGGGTCACAG
ZNF445_TR	–	equCab3_CGI	668	696	-	-76.4362	0.0308	0.965	AAAGATCAAACGGAGCCAGGCTCATTGTG
ZNF445_TR	–	equCab3_CGI	550	578	-	-76.4574	0.0309	0.965	GCGTCCTTGCAGAGGACAGGTTCTGGCCC
ZNF445_TR	–	equCab3_CGI	650	678	+	-76.7128	0.0317	0.965	AGGGACCTCACCATACGTCACAATGAGCC
ZNF445_TR	–	equCab3_CGI	77	105	-	-76.7447	0.0318	0.965	CTCGCCGTCACCGCGCCGCCTCTCCCTAC
ZNF445_TR	–	equCab3_CGI	321	349	-	-77.1064	0.0329	0.965	GCCTTCAGAAGCCTCAGGTGGCTCTGCCG
ZNF445_TR	–	equCab3_CGI	44	72	+	-77.3617	0.0337	0.965	GTCCTGCGGACGCTCCCGCGGGCCCCGCA
ZNF445_TR	–	equCab3_CGI	278	306	-	-77.6383	0.0346	0.965	GTGACCTGCACTGGCCGTGGTAGTCGGAG
ZNF445_TR	–	equCab3_CGI	585	613	+	-77.734	0.0349	0.965	GAACCACCAGGCCCCGAGGCCACGCCCAG
ZNF445_TR	–	equCab3_CGI	702	730	+	-78.0213	0.0358	0.965	TCACCAGCGGGCAATCATCTTCCCGCCGC
ZNF445_TR	–	equCab3_CGI	499	527	-	-78.0851	0.0361	0.965	AAAGACTTGCCCCCTGCCTGCTGTCACTC
ZNF445_TR	–	equCab3_CGI	392	420	+	-78.3404	0.0369	0.965	AGCACGCAGTCCACACCGTCCACGCCGTT
ZNF445_TR	–	equCab3_CGI	177	205	+	-78.3936	0.0371	0.965	CAAGCCGCCACCGCCGTTCCGACCGGCCC
ZNF445_TR	–	equCab3_CGI	339	367	-	-78.4043	0.0372	0.965	AGCTGGTCGCCCGTCGCTGCCTTCAGAAG
ZNF445_TR	–	equCab3_CGI	605	633	+	-78.6383	0.038	0.965	CACGCCCAGAACTGTGACCCTTCCTCACG
ZNF445_TR	–	equCab3_CGI	13	41	-	-78.7447	0.0384	0.965	TTGGGCCTGGGTCCCCGGGGTCCGTGCGC
ZNF445_TR	–	equCab3_CGI	190	218	+	-78.7553	0.0384	0.965	CCGTTCCGACCGGCCCTCCGCTCTGTCCC
ZNF445_TR	–	equCab3_CGI	234	262	-	-78.8085	0.0386	0.965	ACCCCAGAAACCGGAAAATGGTGAGTGTG
ZNF445_TR	–	equCab3_CGI	674	702	-	-78.8936	0.0389	0.965	ATAGTCAAAGATCAAACGGAGCCAGGCTC
ZNF445_TR	–	equCab3_CGI	449	477	-	-79.1596	0.0399	0.965	TGTGAACTGTCCAATCAGGGGAGTCGCCG
ZNF445_TR	–	equCab3_CGI	448	476	+	-79.3723	0.0407	0.965	CCGGCGACTCCCCTGATTGGACAGTTCAC
ZNF445_TR	–	equCab3_CGI	501	529	-	-79.4255	0.0409	0.965	TCAAAGACTTGCCCCCTGCCTGCTGTCAC
ZNF445_TR	–	equCab3_CGI	171	199	+	-79.4681	0.041	0.965	GGAGCCCAAGCCGCCACCGCCGTTCCGAC
ZNF445_TR	–	equCab3_CGI	612	640	+	-79.6489	0.0417	0.965	AGAACTGTGACCCTTCCTCACGCACACAG
ZNF445_TR	–	equCab3_CGI	166	194	-	-79.6596	0.0417	0.965	AACGGCGGTGGCGGCTTGGGCTCCCGGCG
ZNF445_TR	–	equCab3_CGI	240	268	+	-79.734	0.042	0.965	CACCATTTTCCGGTTTCTGGGGTCCCCAG
ZNF445_TR	–	equCab3_CGI	694	722	-	-79.7872	0.0422	0.965	AAGATGATTGCCCGCTGGTGATAGTCAAA
ZNF445_TR	–	equCab3_CGI	555	583	+	-80.0213	0.0431	0.968	AGAACCTGTCCTCTGCAAGGACGCTGCAT
ZNF445_TR	–	equCab3_CGI	679	707	+	-80.1596	0.0437	0.971	TGGCTCCGTTTGATCTTTGACTATCACCA
ZNF445_TR	–	equCab3_CGI	542	570	+	-80.2234	0.0439	0.971	TTGGCCGCGGGCCAGAACCTGTCCTCTGC
ZNF445_TR	–	equCab3_CGI	304	332	+	-81.0106	0.0471	0.977	CACAGCGACAGAGTACGCGGCAGAGCCAC
ZNF445_TR	–	equCab3_CGI	401	429	-	-81.117	0.0476	0.977	CACTCGGATAACGGCGTGGACGGTGTGGA
ZNF445_TR	–	oviAri4_CGI	264	292	+	-53.4362	0.00224	0.965	CCATTTTTTGGTTTCTTGGCTTCCCAGTC
ZNF445_TR	–	oviAri4_CGI	334	362	-	-54.2553	0.0025	0.965	CTCTCCGTGTCCTTAAAAGGCTCCCGTGG
ZNF445_TR	–	oviAri4_CGI	177	205	+	-61.8191	0.00648	0.965	TGACCACGGGGAGGCCCGGGTCCCACCAC
ZNF445_TR	–	oviAri4_CGI	278	306	-	-63.0532	0.00749	0.965	TTTGTGGAGTGGATGACTGGGAAGCCAAG
ZNF445_TR	–	oviAri4_CGI	272	300	+	-63.2872	0.00769	0.965	TGGTTTCTTGGCTTCCCAGTCATCCACTC
ZNF445_TR	–	oviAri4_CGI	209	237	+	-63.6383	0.00801	0.965	CAGTTCCAGCAGGTCCCTCAGCCCTAGTC
ZNF445_TR	–	oviAri4_CGI	394	422	+	-64.5745	0.00891	0.965	AACCAGCACGCAGTCCACGCCACCCACGC
ZNF445_TR	–	oviAri4_CGI	450	478	+	-66.2447	0.0107	0.965	CTCACACGTACGTAACCGGCGACTCTCCC
ZNF445_TR	–	oviAri4_CGI	6	34	-	-68.0957	0.0132	0.965	GGGTTGTAACGGGACAATCGTGACTCAGT
ZNF445_TR	–	oviAri4_CGI	386	414	+	-68.1596	0.0133	0.965	CGAATGGGAACCAGCACGCAGTCCACGCC
ZNF445_TR	–	oviAri4_CGI	207	235	-	-68.7021	0.0141	0.965	CTAGGGCTGAGGGACCTGCTGGAACTGGC
ZNF445_TR	–	oviAri4_CGI	8	36	+	-69.5319	0.0154	0.965	TGAGTCACGATTGTCCCGTTACAACCCTC
ZNF445_TR	–	oviAri4_CGI	242	270	+	-70.2021	0.0166	0.965	AACACCCGGCTCCCCCAGCTCACCATTTT
ZNF445_TR	–	oviAri4_CGI	444	472	-	-71.2021	0.0184	0.965	GTCGCCGGTTACGTACGTGTGAGCGCCTG
ZNF445_TR	–	oviAri4_CGI	311	339	+	-72.266	0.0205	0.965	CACTGACAGAGGATGCCGCGGAGCCACGG
ZNF445_TR	–	oviAri4_CGI	251	279	+	-72.3511	0.0207	0.965	CTCCCCCAGCTCACCATTTTTTGGTTTCT
ZNF445_TR	–	oviAri4_CGI	426	454	+	-72.9468	0.022	0.965	ACACTGGAGCGTCGCCTACAGGCGCTCAC
ZNF445_TR	–	oviAri4_CGI	51	79	+	-73.5426	0.0233	0.965	ACAACCTGGAGCAGACATAGCCGCAGCGG
ZNF445_TR	–	oviAri4_CGI	263	291	+	-73.7553	0.0238	0.965	ACCATTTTTTGGTTTCTTGGCTTCCCAGT
ZNF445_TR	–	oviAri4_CGI	328	356	-	-73.8617	0.0241	0.965	GTGTCCTTAAAAGGCTCCCGTGGCTCCGC
ZNF445_TR	–	oviAri4_CGI	1	29	+	-73.9149	0.0242	0.965	CGAATACTGAGTCACGATTGTCCCGTTAC
ZNF445_TR	–	oviAri4_CGI	325	353	-	-73.9255	0.0242	0.965	TCCTTAAAAGGCTCCCGTGGCTCCGCGGC
ZNF445_TR	–	oviAri4_CGI	377	405	-	-74.383	0.0253	0.965	TGCGTGCTGGTTCCCATTCGCTCCCGCAG
ZNF445_TR	–	oviAri4_CGI	2	30	+	-74.766	0.0263	0.965	GAATACTGAGTCACGATTGTCCCGTTACA
ZNF445_TR	–	oviAri4_CGI	320	348	+	-75.4149	0.028	0.965	AGGATGCCGCGGAGCCACGGGAGCCTTTT
ZNF445_TR	–	oviAri4_CGI	456	484	-	-75.5319	0.0283	0.965	CCAATCGGGAGAGTCGCCGGTTACGTACG
ZNF445_TR	–	oviAri4_CGI	466	494	-	-76	0.0296	0.965	TGCGAGCTGTCCAATCGGGAGAGTCGCCG
ZNF445_TR	–	oviAri4_CGI	232	260	+	-76.0426	0.0297	0.965	CTAGTCTTCCAACACCCGGCTCCCCCAGC
ZNF445_TR	–	oviAri4_CGI	73	101	+	-76.4574	0.0309	0.965	GCAGCGGTGAGCAGAGAGGCCGCTCCGGG
ZNF445_TR	–	oviAri4_CGI	346	374	-	-77.0957	0.0328	0.965	CAGCAGATCCCCCTCTCCGTGTCCTTAAA
ZNF445_TR	–	oviAri4_CGI	268	296	-	-77.2128	0.0332	0.965	GGATGACTGGGAAGCCAAGAAACCAAAAA
ZNF445_TR	–	oviAri4_CGI	64	92	-	-78.2872	0.0368	0.965	GCCTCTCTGCTCACCGCTGCGGCTATGTC
ZNF445_TR	–	oviAri4_CGI	219	247	+	-78.4894	0.0375	0.965	AGGTCCCTCAGCCCTAGTCTTCCAACACC
ZNF445_TR	–	oviAri4_CGI	201	229	+	-78.7447	0.0384	0.965	ACCACGGCCAGTTCCAGCAGGTCCCTCAG
ZNF445_TR	–	oviAri4_CGI	25	53	-	-78.8404	0.0387	0.965	TGTGTGGTGTCCACGGAGAGGGTTGTAAC
ZNF445_TR	–	oviAri4_CGI	499	527	+	-79.383	0.0407	0.965	CCCGCCCTGCCGTGCCTGAGTGACAGCAG
ZNF445_TR	–	oviAri4_CGI	22	50	+	-79.4043	0.0408	0.965	CCCGTTACAACCCTCTCCGTGGACACCAC
ZNF445_TR	–	oviAri4_CGI	317	345	-	-79.5532	0.0413	0.965	AGGCTCCCGTGGCTCCGCGGCATCCTCTG
ZNF445_TR	–	oviAri4_CGI	352	380	-	-79.8085	0.0423	0.965	GCAGCGCAGCAGATCCCCCTCTCCGTGTC
ZNF445_TR	–	oviAri4_CGI	301	329	-	-79.9681	0.0429	0.967	GCGGCATCCTCTGTCAGTGTGACTTTGTG
ZNF445_TR	–	oviAri4_CGI	273	301	+	-80.3511	0.0445	0.971	GGTTTCTTGGCTTCCCAGTCATCCACTCC
ZNF445_TR	–	oviAri4_CGI	359	387	-	-80.8298	0.0464	0.973	CGCTCCCGCAGCGCAGCAGATCCCCCTCT
ZNF445_TR	–	oviAri4_CGI	254	282	+	-81.0106	0.0471	0.977	CCCCAGCTCACCATTTTTTGGTTTCTTGG
ZNF445_TR	–	oviAri4_CGI	304	332	+	-81.1915	0.0479	0.977	AAAGTCACACTGACAGAGGATGCCGCGGA
ZNF445_TR	–	oviAri4_CGI	216	244	+	-81.4681	0.0491	0.979	AGCAGGTCCCTCAGCCCTAGTCTTCCAAC
ZNF445_TR	–	oviAri4_CGI	189	217	+	-81.5851	0.0496	0.981	GGCCCGGGTCCCACCACGGCCAGTTCCAG
ZNF445_TR	–	susScr11_CGI	106	134	+	-52.4787	0.00197	0.965	TGACCGTGGGGAGGCCCGGGTCCCGCCAC
ZNF445_TR	–	susScr11_CGI	181	209	+	-56.734	0.00344	0.965	CCCTAACTCACCATTTTTCGGTTTCTCAG
ZNF445_TR	–	susScr11_CGI	171	199	+	-57.4787	0.00378	0.965	GACACCTGGCCCCTAACTCACCATTTTTC
ZNF445_TR	–	susScr11_CGI	199	227	+	-57.7021	0.00389	0.965	CGGTTTCTCAGCTTCCGGGTTATCCACCC
ZNF445_TR	–	susScr11_CGI	177	205	+	-57.7766	0.00393	0.965	TGGCCCCTAACTCACCATTTTTCGGTTTC
ZNF445_TR	–	susScr11_CGI	217	245	-	-58.8617	0.0045	0.965	CTTGCCGCGACAGTCGTGGGGTGGATAAC
ZNF445_TR	–	susScr11_CGI	389	417	-	-59.0426	0.0046	0.965	GTCTAACTGTCCAATCAGGGGTGTCGCCG
ZNF445_TR	–	susScr11_CGI	336	364	+	-60.1064	0.00526	0.965	ACCGTCCACACCACCCACGCCCATCACTG
ZNF445_TR	–	susScr11_CGI	111	139	-	-61.234	0.00604	0.965	CAACCGTGGCGGGACCCGGGCCTCCCCAC
ZNF445_TR	–	susScr11_CGI	542	570	+	-61.7766	0.00644	0.965	GACGCCCTCATGGAACTGTGACCCTTCTT
ZNF445_TR	–	susScr11_CGI	439	467	-	-61.9362	0.00657	0.965	GACACGACCCCCAACCTGCTGTCACTCAG
ZNF445_TR	–	susScr11_CGI	394	422	+	-62.0532	0.00666	0.965	ACACCCCTGATTGGACAGTTAGACGCAAG
ZNF445_TR	–	susScr11_CGI	138	166	+	-65.8617	0.0103	0.965	TGGTCCCAACCGGTCCCTCCGCCCCGGTC
ZNF445_TR	–	susScr11_CGI	491	519	-	-66.1489	0.0106	0.965	TGTCCGCGGAGGGGACAGTTCTGGCCCAC
ZNF445_TR	–	susScr11_CGI	285	313	+	-67.3404	0.0121	0.965	CCGCCTTTAACCGCACGGATCTACCGCGC
ZNF445_TR	–	susScr11_CGI	255	283	-	-67.6596	0.0126	0.965	CGGTGGCTGCGCGGCATCCTGTATCACTG
ZNF445_TR	–	susScr11_CGI	31	59	+	-68.7447	0.0142	0.965	TAGGCTCCAACCGCTAGCGGAGCCCCTAC
ZNF445_TR	–	susScr11_CGI	89	117	-	-69.734	0.0158	0.965	TCCCCACGGTCAACTCTGGACTCTCAGAC
ZNF445_TR	–	susScr11_CGI	10	38	-	-71.3936	0.0188	0.965	GGAGCCTAGGGCGGCCTTTCCTTTCACTG
ZNF445_TR	–	susScr11_CGI	245	273	+	-71.6064	0.0192	0.965	GTGCCGTTCACAGTGATACAGGATGCCGC
ZNF445_TR	–	susScr11_CGI	19	47	-	-71.8085	0.0196	0.965	CTAGCGGTTGGAGCCTAGGGCGGCCTTTC
ZNF445_TR	–	susScr11_CGI	454	482	-	-72.0957	0.0202	0.965	CAAGGTCAGCGCAAAGACACGACCCCCAA
ZNF445_TR	–	susScr11_CGI	327	355	+	-72.5851	0.0212	0.965	TCTGAGCGAACCGTCCACACCACCCACGC
ZNF445_TR	–	susScr11_CGI	284	312	+	-72.9894	0.0221	0.965	ACCGCCTTTAACCGCACGGATCTACCGCG
ZNF445_TR	–	susScr11_CGI	32	60	+	-73.1809	0.0225	0.965	AGGCTCCAACCGCTAGCGGAGCCCCTACA
ZNF445_TR	–	susScr11_CGI	346	374	+	-73.4574	0.0231	0.965	CCACCCACGCCCATCACTGGAGCGTCGCC
ZNF445_TR	–	susScr11_CGI	322	350	+	-73.4681	0.0232	0.965	AGAGGTCTGAGCGAACCGTCCACACCACC
ZNF445_TR	–	susScr11_CGI	535	563	+	-73.7553	0.0238	0.965	AGGCCGCGACGCCCTCATGGAACTGTGAC
ZNF445_TR	–	susScr11_CGI	549	577	+	-73.8936	0.0241	0.965	TCATGGAACTGTGACCCTTCTTCCCAAAC
ZNF445_TR	–	susScr11_CGI	239	267	-	-73.9787	0.0243	0.965	TCCTGTATCACTGTGAACGGCACTTGCCG
ZNF445_TR	–	susScr11_CGI	118	146	+	-74.1915	0.0249	0.965	GGCCCGGGTCCCGCCACGGTTGGTCCCAA
ZNF445_TR	–	susScr11_CGI	267	295	+	-74.7979	0.0264	0.965	ATGCCGCGCAGCCACCGACCGCCTTTAAC
ZNF445_TR	–	susScr11_CGI	93	121	-	-74.9894	0.0268	0.965	GGCCTCCCCACGGTCAACTCTGGACTCTC
ZNF445_TR	–	susScr11_CGI	131	159	+	-75.2766	0.0276	0.965	CCACGGTTGGTCCCAACCGGTCCCTCCGC
ZNF445_TR	–	susScr11_CGI	15	43	+	-75.7447	0.0289	0.965	AAAGGAAAGGCCGCCCTAGGCTCCAACCG
ZNF445_TR	–	susScr11_CGI	183	211	-	-75.7553	0.0289	0.965	AGCTGAGAAACCGAAAAATGGTGAGTTAG
ZNF445_TR	–	susScr11_CGI	531	559	-	-75.9255	0.0294	0.965	CAGTTCCATGAGGGCGTCGCGGCCTTATG
ZNF445_TR	–	susScr11_CGI	17	45	-	-76	0.0296	0.965	AGCGGTTGGAGCCTAGGGCGGCCTTTCCT
ZNF445_TR	–	susScr11_CGI	540	568	-	-76.2021	0.0302	0.965	GAAGGGTCACAGTTCCATGAGGGCGTCGC
ZNF445_TR	–	susScr11_CGI	99	127	+	-76.3191	0.0305	0.965	CCAGAGTTGACCGTGGGGAGGCCCGGGTC
ZNF445_TR	–	susScr11_CGI	85	113	+	-76.7872	0.0319	0.965	CCGGGTCTGAGAGTCCAGAGTTGACCGTG
ZNF445_TR	–	susScr11_CGI	30	58	+	-76.8511	0.0321	0.965	CTAGGCTCCAACCGCTAGCGGAGCCCCTA
ZNF445_TR	–	susScr11_CGI	463	491	+	-76.8723	0.0321	0.965	GTGTCTTTGCGCTGACCTTGTCACGGCAG
ZNF445_TR	–	susScr11_CGI	474	502	+	-77.1489	0.033	0.965	CTGACCTTGTCACGGCAGTGGGCCAGAAC
ZNF445_TR	–	susScr11_CGI	543	571	+	-77.5213	0.0342	0.965	ACGCCCTCATGGAACTGTGACCCTTCTTC
ZNF445_TR	–	susScr11_CGI	420	448	+	-77.7021	0.0348	0.965	AAGGCCCCGCCCTTCCTGCCTGAGTGACA
ZNF445_TR	–	susScr11_CGI	448	476	+	-78.3936	0.0371	0.965	AGCAGGTTGGGGGTCGTGTCTTTGCGCTG
ZNF445_TR	–	susScr11_CGI	105	133	+	-78.4043	0.0372	0.965	TTGACCGTGGGGAGGCCCGGGTCCCGCCA
ZNF445_TR	–	susScr11_CGI	198	226	+	-78.7553	0.0384	0.965	TCGGTTTCTCAGCTTCCGGGTTATCCACC
ZNF445_TR	–	susScr11_CGI	328	356	-	-79.2872	0.0403	0.965	GGCGTGGGTGGTGTGGACGGTTCGCTCAG
ZNF445_TR	–	susScr11_CGI	259	287	-	-79.3404	0.0405	0.965	CGGTCGGTGGCTGCGCGGCATCCTGTATC
ZNF445_TR	–	susScr11_CGI	164	192	+	-79.766	0.0422	0.965	GTCTCCTGACACCTGGCCCCTAACTCACC
ZNF445_TR	–	susScr11_CGI	44	72	+	-79.7872	0.0422	0.965	CTAGCGGAGCCCCTACAGTATGTGCCGCG
ZNF445_TR	–	susScr11_CGI	112	140	-	-79.8936	0.0426	0.965	CCAACCGTGGCGGGACCCGGGCCTCCCCA
ZNF445_TR	–	susScr11_CGI	486	514	+	-80.3404	0.0444	0.971	CGGCAGTGGGCCAGAACTGTCCCCTCCGC
ZNF445_TR	–	susScr11_CGI	43	71	-	-80.3723	0.0445	0.971	GCGGCACATACTGTAGGGGCTCCGCTAGC
ZNF445_TR	–	susScr11_CGI	351	379	+	-80.5213	0.0451	0.973	CACGCCCATCACTGGAGCGTCGCCCACAC
ZNF445_TR	–	susScr11_CGI	165	193	-	-80.5745	0.0454	0.973	TGGTGAGTTAGGGGCCAGGTGTCAGGAGA
ZNF445_TR	–	susScr11_CGI	360	388	+	-80.766	0.0461	0.973	CACTGGAGCGTCGCCCACACGTACGTAAC
ZNF445_TR	–	susScr11_CGI	278	306	-	-80.8723	0.0466	0.973	AGATCCGTGCGGTTAAAGGCGGTCGGTGG
ZNF445_TR	–	susScr11_CGI	310	338	-	-81.2234	0.048	0.977	GGTTCGCTCAGACCTCTTCGCTCCCGCGC
ZNF445_TR	–	susScr11_CGI	48	76	-	-81.266	0.0482	0.977	GCAGCGCGGCACATACTGTAGGGGCTCCG
ZNF445_TR	–	susScr11_CGI	364	392	+	-81.4468	0.049	0.979	GGAGCGTCGCCCACACGTACGTAACCGGC
ZNF445_TR	–	susScr11_CGI	130	158	+	-81.4574	0.049	0.979	GCCACGGTTGGTCCCAACCGGTCCCTCCG
ZNF445_TR	–	susScr11_CGI	117	145	+	-81.5638	0.0495	0.981	AGGCCCGGGTCCCGCCACGGTTGGTCCCA
